# Supplementary material for: Genomic analysis reveals that Pseudomonas aeruginosa virulence is combinatorial
Source: Genome Biol. 2006 Oct 12;7(10):R90. doi: 10.1186/gb-2006-7-10-r90 (PMC1794565; doi:10.1186/gb-2006-7-10-r90)
Supplement: Additional data file 2 — A table of PA14 gene annotations. [file gb-2006-7-10-r90-S2.xls]

## Sheet: Ausubel_ADF2
PA14 Locus Name	Start	Stop	Gene Name	Gene Product	Confidence Code	Functional Class	Category	Corresponding PAO1 GeneID	Protein % Identity	PA14 Specific Region	Corresponding PAO1 Specific Region
PA14_00010	483	2027	dnaA	chromosomal replication initiator protein DnaA	2	DNA replication, recombination, modification and repair	ortholog	PA0001	100
PA14_00020	2056	3159	dnaN	DNA polymerase III, beta chain	2	DNA replication, recombination, modification and repair	ortholog	PA0002	100
PA14_00030	3169	4278	recF	DNA replication and repair protein RecF	2	DNA replication, recombination, modification and repair	ortholog	PA0003	100
PA14_00050	4275	6695	gyrB	DNA gyrase subunit B	2	DNA replication, recombination, modification and repair	ortholog	PA0004	100
PA14_00060	7791	7018		putative acyltransferase	3	Fatty acid and phospholipid metabolism	ortholog	PA0005	100
PA14_00070	8339	7803		putative histidinol-phosphatase	3	Transport of small molecules	ortholog	PA0006	99.4
PA14_00080	8671	10377		conserved hypothetical protein	4	Hypothetical, unclassified, unknown	ortholog	PA0007	98.9
PA14_00090	12488	10434	glyS	glycyl-tRNA synthetase beta chain	2	Translation, post-translational modification, degradation	ortholog	PA0008	99.7
PA14_00100	13435	12488	glyQ	glycyl-tRNA synthetase alpha chain	2	Translation, post-translational modification, degradation	ortholog	PA0009	100
PA14_00110	13540	14091	tag	DNA-3-methyladenine glycosidase I	2	DNA replication, recombination, modification and repair	ortholog	PA0010	100
PA14_00120	14236	15123		putative 2-OH-lauroyltransferase	3	Cell wall / LPS / capsule	ortholog	PA0011	100
PA14_00130	15208	15474		hypothetical protein	4	Hypothetical, unclassified, unknown	ortholog	PA0012	100
PA14_00140	15621	16274		putative membrane protein	3	Membrane proteins	ortholog	PA0013	99.5
PA14_00150	16608	16336		hypothetical protein	4	Hypothetical, unclassified, unknown	ortholog	PA0014	97.8
PA14_00160	17240	16923		putative tetratricopeptide repeat domain	3	Hypothetical, unclassified, unknown	ortholog	PA0015	97.1
PA14_00170	18762	17389	trkA	potassium uptake protein TrkA	2	Transport of small molecules	ortholog	PA0016	99.8
PA14_00180	20093	18789		putative tRNA and rRNA cytosine-C5-methylases	3	Transcription, RNA processing and degradation	ortholog	PA0017	98.8
PA14_00190	21034	20090	fmt	methionyl-tRNA formyltransferase	2	Translation, post-translational modification, degradation	ortholog	PA0018	98.7
PA14_00200	21594	21088	def	polypeptide deformylase	2	Translation, post-translational modification, degradation	ortholog	PA0019	99.4
PA14_00210	21733	22758		putative lysin domain	3	Putative enzymes	ortholog	PA0020	100
PA14_00230	22893	23981		putative Rossmann fold nucleotide-binding protein	3	DNA replication, recombination, modification and repair	ortholog	PA0021	98.9
PA14_00240	24022	24579		putative translation factor	3	Translation, post-translational modification, degradation	ortholog	PA0022	100
PA14_00250	25566	24589	qor	quinone oxidoreductase	2	Energy metabolism	ortholog	PA0023	99.7
PA14_00280	25757	26674	hemF	coproporphyrinogen III oxidase, aerobic	2	Biosynthesis of cofactors, prosthetic groups and carriers	ortholog	PA0024	100
PA14_00290	26732	27556	aroE	shikimate dehydrogenase	2	Amino acid biosynthesis and metabolism	ortholog	PA0025	99.3
PA14_00300	27667	28653	plcB	phospholipase C, PlcB	1	Hypothetical, unclassified, unknown	ortholog	PA0026	99.7
PA14_00310	28634	29920		putative peptidyl-prolyl isomerase	3	Translation, post-translational modification, degradation	ortholog	PA0027	98.6
PA14_00320	29917	30519		conserved hypothetical protein	4	Hypothetical, unclassified, unknown	ortholog	PA0028	98
PA14_00340	32076	30523		putative sulfate permease	3	Transport of small molecules	ortholog	PA0029	99
PA14_00360	33004	32081		putative glycine betaine/L-proline ABC transporter, periplasmic substrate-binding protein	3	Transport of small molecules	ortholog	PA0030	99.7
PA14_00380	34532	33021	betC	choline sulfatase	2	Adaptation, protection	ortholog	PA0031	99.6
PA14_00400	34645	35559		putative transcriptional regulator, LysR family	3	Transcriptional regulators	ortholog	PA0032	99.7
PA14_00410	35570	35947		putative dioxygenase	3	Biosynthesis of cofactors, prosthetic groups and carriers	PA14-specific	(NT MATCH)
PA14_00420	36291	35926		putative histidine phosphotransfer domain	3	Two-component regulatory systems	ortholog	PA0033	100
PA14_00430	36922	36299		putative two-component response regulator	3	Two-component regulatory systems	ortholog	PA0034	100
PA14_00440	37914	37108	trpA	tryptophan synthase alpha chain	1	Amino acid biosynthesis and metabolism	ortholog	PA0035	99.6
PA14_00450	39119	37911	trpB	tryptophan synthase beta chain	1	Amino acid biosynthesis and metabolism	ortholog	PA0036	99.5
PA14_00460	39223	40110	trpI	trpBA operon transcriptional activator	1	Transcriptional regulators	ortholog	PA0037	99
PA14_00470	40211	40426		conserved hypothetical protein	4	Hypothetical, unclassified, unknown	ortholog	PA0038	100
PA14_00480	40610	40837		conserved hypothetical protein	4	Hypothetical, unclassified, unknown	ortholog	PA0039	100
PA14_00490	41133	42821		putative hemolysin activation/secretion protein	3	Protein secretion/export apparatus	ortholog	PA0040	99.5
PA14_00510	42934	53265		putative hemagglutinin	3	Membrane proteins	polymorphism	PA0041	84.9	PA14R01	PAO1R01
PA14_00520	54577	54699		conserved hypothetical protein	4	Hypothetical, unclassified, unknown	PA14-specific	(NT SIMILARITY)		PA14R01	PAO1R01
PA14_00530	54909	55304		hypothetical protein	4	Hypothetical, unclassified, unknown	ortholog	PA0042	99.2
PA14_00550	56984	55575		putative membrane protein	3	Membrane proteins	ortholog	PA0043	96.4
PA14_00560	57148	58476	exoT	exoenzyme T	1	Secreted Factors (toxins, enzymes, alginate)	ortholog	PA0044	96.3
PA14_00570	59018	59704		putative lipoprotein	3	Cell wall / LPS / capsule	ortholog	PA0045	99.6
PA14_00580	59735	60088		putative lipoprotein	3	Fatty acid and phospholipid metabolism	ortholog	PA0046	100
PA14_00590	60241	60750		putative lipoprotein	3	Fatty acid and phospholipid metabolism	ortholog	PA0047	100
PA14_00600	61148	60765		putative transcriptional regulator	3	Transcriptional regulators	ortholog	PA0048	99.2
PA14_00620	63091	61430		conserved hypothetical protein	4	Hypothetical, unclassified, unknown	ortholog	PA0049	99.6
PA14_00630	63701	63841		hypothetical protein	4	Hypothetical, unclassified, unknown	ortholog	PA0050	100
PA14_00640	64665	66497	phzH	potential phenazine-modifying enzyme	2	Putative enzymes	ortholog	PA0051	99.7
PA14_00650	66978	66550		conserved hypothetical protein	4	Hypothetical, unclassified, unknown	ortholog	PA0052	100
PA14_00660	67735	67187		putative RNA 2'-phosphotransferase	3	Putative enzymes	ortholog	PA0054	98.9
PA14_00670	68280	67774		conserved hypothetical protein	4	Hypothetical, unclassified, unknown	ortholog	PA0055	100
PA14_00680	69266	68346		putative transcriptional regulator, LysR family	3	Transcriptional regulators	ortholog	PA0056	99.7
PA14_00690	69374	70261		putative metallo-beta-lactamase	3	Putative enzymes	ortholog	PA0057	100
PA14_00700	70324	71028		putative protein-disulfide isomerase	3	Biosynthesis of cofactors, prosthetic groups and carriers	ortholog	PA0058	99.1
PA14_00710	71112	71567	osmC	osmotically inducible protein OsmC	2	Adaptation, protection	ortholog	PA0059	100
PA14_00720	71678	71911		conserved hypothetical protein	4	Hypothetical, unclassified, unknown	ortholog	PA0060	100
PA14_00730	72360	71923		conserved hypothetical protein	4	Hypothetical, unclassified, unknown	ortholog	PA0061	100
PA14_00740	72833	72417		putative lipoprotein	3	Fatty acid and phospholipid metabolism	ortholog	PA0062	99.3
PA14_00750	72925	74052		putative aminopeptidase	3	Putative enzymes	ortholog	PA0063	99.5
PA14_00760	75043	74060		hypothetical protein	4	Hypothetical, unclassified, unknown	ortholog	PA0064	100
PA14_00770	75741	75076		putative phosphatase	3	Putative enzymes	ortholog	PA0065	99.1
PA14_00780	76276	75734		putative carbonic anhydrases	3	Transport of small molecules	ortholog	PA0066	98.9
PA14_00790	76354	78399	prlC	oligopeptidase A	2	Translation, post-translational modification, degradation	ortholog	PA0067	99.7
PA14_00800	78396	78671		putative nucleic-acid-binding protein	3	Nucleotide biosynthesis and metabolism	ortholog	PA0068	100
PA14_00810	78760	79818		putative DNA repair photolyase	3	DNA replication, recombination, modification and repair	ortholog	PA0069	100
PA14_00820	80963	80049		conserved hypothetical protein	4	Hypothetical, unclassified, unknown	ortholog	PA0070	98.4
PA14_00830	82737	81025		conserved hypothetical protein	4	Hypothetical, unclassified, unknown	ortholog	PA0071	99.5
PA14_00850	83929	82730		putative permease	3	Transport of small molecules	ortholog	PA0072	99.7
PA14_00860	84648	83929		putative ATP-binding component of ABC transporter	3	Transport of small molecules	ortholog	PA0073	99.6
PA14_00875	87743	84645	ppkA	serine/threonine protein kinase PpkA	1	Translation, post-translational modification, degradation	ortholog	PA0074	99.4
PA14_00890	88479	87751		putative serine/threonine phosphoprotein phosphatase	3	Putative enzymes	ortholog	PA0075	99.6
PA14_00900	89169	88489		conserved hypothetical protein	4	Hypothetical, unclassified, unknown	ortholog	PA0076	99.6
PA14_00910	92474	89166		conserved hypothetical protein	4	Hypothetical, unclassified, unknown	ortholog	PA0077	99.5
PA14_00925	94045	92696		hypothetical protein	4	Hypothetical, unclassified, unknown	ortholog	PA0078	100
PA14_00940	95386	94052		conserved hypothetical protein	4	Hypothetical, unclassified, unknown	ortholog	PA0079	100
PA14_00960	95866	95402		putative lipoprotein	3	Fatty acid and phospholipid metabolism	ortholog	PA0080	100
PA14_00970	96453	95911		conserved hypothetical protein	4	Hypothetical, unclassified, unknown	split or fused genes	PA0081	34.6
PA14_00980	97409	96450		conserved hypothetical protein	4	Hypothetical, unclassified, unknown	split or fused genes	PA0081	62.5
PA14_00990	97777	98811		conserved hypothetical protein	4	Hypothetical, unclassified, unknown	ortholog	PA0082	98.3
PA14_01010	98900	99418		conserved hypothetical protein	4	Hypothetical, unclassified, unknown	ortholog	PA0083	100
PA14_01020	99431	100927		conserved hypothetical protein	4	Hypothetical, unclassified, unknown	ortholog	PA0084	100
PA14_01030	101003	101491		conserved hypothetical protein	4	Hypothetical, unclassified, unknown	ortholog	PA0085	100
PA14_01040	101659	102504		putative secretion protein	3	Protein secretion/export apparatus	ortholog	PA0086	100
PA14_01060	102506	103015		conserved hypothetical protein	4	Hypothetical, unclassified, unknown	ortholog	PA0087	99.4
PA14_01070	103012	104871		conserved hypothetical protein	4	Hypothetical, unclassified, unknown	ortholog	PA0088	99.7
PA14_01080	104835	105881		conserved hypothetical protein	4	Hypothetical, unclassified, unknown	ortholog	PA0089	100
PA14_01100	105874	108582		putative ClpA/B-type chaperone	3	Translation, post-translational modification, degradation	ortholog	PA0090	99.7
PA14_01110	108629	110560		Hypothetical protein	4	Hypothetical, unclassified, unknown	ortholog	PA0091	99.7
PA14_01120	110959	110675		Hypothetical protein	4	Hypothetical, unclassified, unknown	polymorphism	PA0092	74.5	PA14R03	PAO1R03
PA14_01130	111205	110972		hypothetical protein	4	Hypothetical, unclassified, unknown	PA14-specific			PA14R03	PAO1R03
PA14_01140	112514	111195		conserved hypothetical protein	4	Hypothetical, unclassified, unknown	polymorphism	PA0093	51.9	PA14R03	PAO1R03
PA14_01150	113027	112593		hypothetical protein	4	Hypothetical, unclassified, unknown	ortholog	PA0094	100
PA14_01160	113281	115506		conserved hypothetical protein	4	Hypothetical, unclassified, unknown	ortholog	PA0095	98.9
PA14_01170	115534	115983		conserved hypothetical protein	4	Hypothetical, unclassified, unknown	ortholog	PA0096	99.3
PA14_01180	115913	117112		conserved hypothetical protein	4	Hypothetical, unclassified, unknown	ortholog	PA0097	98.2
PA14_01190	117109	118146	PA0098	Putative 3-oxoacyl-(acyl-carrier-protein) synthase	3	Fatty acid and phospholipid metabolism	ortholog	PA0098	99.1
PA14_01200	118146	119237		Hypothetical protein	4	Hypothetical, unclassified, unknown	polymorphism	PA0099	53.3	PA14R04	PAO1R04
PA14_01220	119248	120168		Hypothetical protein	4	Hypothetical, unclassified, unknown	PA14-specific			PA14R04	PAO1R04
PA14_01230	120178	121410		Hypothetical protein	4	Hypothetical, unclassified, unknown	ortholog	PA0101	96.1
PA14_01240	121786	122514	PA0102	probable carbonic anhydrase	3	Adaptation, protection	ortholog	PA0102	99.6
PA14_01250	122725	124296		putative sulfate transporter	3	Transport of small molecules	ortholog	PA0103	99.6
PA14_01270	124433	125029		conserved hypothetical protein	4	Hypothetical, unclassified, unknown	ortholog	PA0104	97
PA14_01290	125293	126417	coxB	cytochrome c oxidase, subunit II	2	Energy metabolism	ortholog	PA0105	100
PA14_01300	126427	128019	coxA	cytochrome c oxidase, subunit I	2	Energy metabolism	ortholog	PA0106	100
PA14_01310	128030	128584		putative cytochrome c oxidase assembly protein	3	Central intermediary metabolism	ortholog	PA0107	100
PA14_01320	128595	129482	coIII	cytochrome c oxidase, subunit III	2	Energy metabolism	ortholog	PA0108	99.7
PA14_01330	129707	129498		conserved hypothetical protein	4	Hypothetical, unclassified, unknown	ortholog	PA0109	98.6
PA14_01340	129723	130517		conserved hypothetical protein	4	Hypothetical, unclassified, unknown	ortholog	PA0110	100
PA14_01350	130492	131070		conserved hypothetical protein	4	Hypothetical, unclassified, unknown	ortholog	PA0111	99.5
PA14_01360	131135	132208		putative cytochrome oxidase assembly protein	3	Energy metabolism	ortholog	PA0112	99.7
PA14_01380	132234	133148		putative cytochrome c oxidase assembly factor	3	Energy metabolism	ortholog	PA0113	100
PA14_01390	133174	133809		putative Sco1/SenC family protein	3	Energy metabolism	ortholog	PA0114	100
PA14_01400	134301	133849		putative acyltransferase	3	Transport of small molecules	ortholog	PA0115	100
PA14_01410	134433	134906		putative transcriptional regulator	3	Transcriptional regulators	ortholog	PA0116	100
PA14_01430	135162	135890		putative short chain dehydrogenase	3	Biosynthesis of cofactors, prosthetic groups and carriers	ortholog	PA0117	99.6
PA14_01440	135915	136502		putative 2-hydroxychromene-2-carboxylate isomerase	3	Biosynthesis of cofactors, prosthetic groups and carriers	ortholog	PA0118	99
PA14_01460	136732	138081		putative dicarboxylate transporter	3	Transport of small molecules	ortholog	PA0119	99.6
PA14_01470	138130	138816		putative transcriptional regulator	3	Transcriptional regulators	ortholog	PA0120	100
PA14_01480	138917	139651		putative transcriptional regulator	3	Transcriptional regulators	ortholog	PA0121	99.2
PA14_01490	139831	140241		putative hemolysin	3	Putative enzymes	ortholog	PA0122	99.3
PA14_01500	141181	140273		putative transcriptional regulator	3	Transcriptional regulators	ortholog	PA0123	100
PA14_01510	141762	141481		putative plasmid stabilisation system protein	3	Hypothetical, unclassified, unknown	ortholog	PA0124	100
PA14_01520	141986	141759		putative transcriptional regulator	3	Transcriptional regulators	ortholog	PA0125	98.7
PA14_01540	142785	142162		hypothetical protein	4	Hypothetical, unclassified, unknown	ortholog	PA0126	99
PA14_01550	142886	143386		putative lipoprotein	3	Fatty acid and phospholipid metabolism	ortholog	PA0127	98.8
PA14_01560	143458	143799		putative alkylphosphonate uptake protein	3	Transport of small molecules	ortholog	PA0128	100
PA14_01580	145308	143881	gabP	gamma-aminobutyrate permease	2	Transport of small molecules	ortholog	PA0129	99.8
PA14_01600	146970	145477		putative aldehyde dehydrogenase	3	Energy metabolism	ortholog	PA0130	100
PA14_01610	147341	147054		conserved hypothetical protein	4	Hypothetical, unclassified, unknown	ortholog	PA0131	100
PA14_01620	148687	147341	aptA	beta-alanine--pyruvate transaminase	2	Amino acid biosynthesis and metabolism	ortholog	PA0132	99.8
PA14_01640	148823	149740		putative transcriptional regulator, LysR family	3	Transcriptional regulators	ortholog	PA0133	100
PA14_01660	151223	149853		putative guanine deaminase	3	Nucleotide biosynthesis and metabolism	ortholog	PA0134	99.1
PA14_01670	152381	153952		putative ATP-binding component of ABC transporter	3	Transport of small molecules	ortholog	PA0136	99.6
PA14_01680	153952	155049		putative permease of ABC transporter	3	Transport of small molecules	ortholog	PA0137	99.7
PA14_01690	155072	156052		putative permease of ABC transporter	3	Transport of small molecules	ortholog	PA0138	93.3
PA14_01710	156164	156727	ahpC	alkyl hydroperoxide reductase subunit C	2	Adaptation, protection	ortholog	PA0139	100
PA14_01720	156872	158437	ahpF	alkyl hydroperoxide reductase subunit F	2	Adaptation, protection	ortholog	PA0140	99.4
PA14_01730	159413	158517		conserved hypothetical protein	4	Hypothetical, unclassified, unknown	ortholog	PA0141	99.3
PA14_01750	159868	161217		putative hydrolase	3	Putative enzymes	ortholog	PA0142	98.9
PA14_01760	161387	162376	nuh	nonspecific ribonucleoside hydrolase	1	Nucleotide biosynthesis and metabolism	ortholog	PA0143	92.3
PA14_01770	163261	162413		putative nucleoside-binding outer membrane protein	3	Membrane proteins	PA14-specific			PA14R05	PAO1R05
PA14_01780	163922	163296		putative nucleoside 2-deoxyribosyltransferase	3	Nucleotide biosynthesis and metabolism	ortholog	PA0144	95.7
PA14_01790	164590	164072		putative nucleoside 2-deoxyribosyltransferase	3	Nucleotide biosynthesis and metabolism	ortholog	PA0145	97.7
PA14_01800	164828	165925		putative basic membrane protein (bmp)	3	Membrane proteins	ortholog	PA0146	99.2
PA14_01810	165998	166960		putative dioxygenase	3	Central intermediary metabolism	ortholog	PA0147	99.1
PA14_01830	167065	168015		putative adenosine deaminase	3	Nucleotide biosynthesis and metabolism	ortholog	PA0148	99.7
PA14_01840	168212	168757		putative sigma-70 factor, ECF subfamily	3	Transcriptional regulators	ortholog	PA0149	100
PA14_01860	168754	169749		putative transmembrane sensor	3	Transport of small molecules	ortholog	PA0150	98.5
PA14_01870	169897	172284		putative TonB-dependent receptor	3	Transport of small molecules	ortholog	PA0151	99.1
PA14_01890	172662	173489	pcaQ	transcriptional regulator PcaQ	2	Transcriptional regulators	ortholog	PA0152	99.3
PA14_01900	173624	174343	pcaH	protocatechuate 3,4-dioxygenase, beta subunit	2	Carbon compound catabolism	ortholog	PA0153	100
PA14_01910	174354	174959	pcaG	protocatechuate 3,4-dioxygenase, alpha subunit	2	Carbon compound catabolism	ortholog	PA0154	99
PA14_01930	175175	176014	pcaR	transcriptional regulator PcaR	2	Transcriptional regulators	ortholog	PA0155	99.3
PA14_01940	176167	177318		putative RND efflux membrane fusion protein precursor	3	Protein secretion/export apparatus	ortholog	PA0156	98.7
PA14_01960	177315	178385		putative RND efflux membrane fusion protein precursor	3	Transport of small molecules	ortholog	PA0157	100
PA14_01970	178382	181429		putative RND efflux transporter	3	Transport of small molecules	ortholog	PA0158	99.8
PA14_01980	181628	182566		putative transcriptional regulator, LysR family	3	Transcriptional regulators	ortholog	PA0159	99.4
PA14_01990	182682	182867		hypothetical protein	4	Hypothetical, unclassified, unknown	ortholog	PA0160	100
PA14_02010	183147	183299		hypothetical protein	4	Hypothetical, unclassified, unknown	ortholog	PA0161	96
PA14_02020	183454	184788		putative outer membrane porin	3	Membrane proteins	ortholog	PA0162	99.5
PA14_02030	185614	184817		putative transcriptional regulator, AraC family	3	Transcriptional regulators	ortholog	PA0163	100
PA14_02050	185692	187308		putative gamma-glutamyltranspeptidase	3	Amino acid biosynthesis and metabolism	ortholog	PA0164	99.1
PA14_02060	187980	188816		putative outer membrane protein	3	Membrane proteins	ortholog	PA0165	100
PA14_02070	189058	190464		putative xanthine/uracil permease	3	Nucleotide biosynthesis and metabolism	ortholog	PA0166	99.8
PA14_02090	190557	191222		putative transcriptional regulator, TetR family	3	Transcriptional regulators	ortholog	PA0167	99.5
PA14_02100	191228	191818		conserved hypothetical protein	4	Hypothetical, unclassified, unknown	ortholog	PA0168	99.5
PA14_02110	192532	191825		putative GGDEF domain	3	Two-component regulatory systems	ortholog	PA0169	100
PA14_02130	193039	192659		hypothetical protein	4	Hypothetical, unclassified, unknown	ortholog	PA0170	100
PA14_02140	193608	193066		conserved hypothetical protein	4	Hypothetical, unclassified, unknown	ortholog	PA0171	100
PA14_02150	195608	193617		putative serine phosphatase	3	Transcriptional regulators	ortholog	PA0172	99.7
PA14_02180	196920	195871	cheB	glutamate methylesterase	2	Chemotaxis	ortholog	PA0173	99.7
PA14_02190	197542	196940		putative chemotaxis protein	3	Chemotaxis	ortholog	PA0174	99.5
PA14_02200	198390	197548		putative chemotaxis protein methyltransferase	3	Chemotaxis	ortholog	PA0175	99.3
PA14_02220	200499	198460		putative chemotaxis transducer	3	Chemotaxis	ortholog	PA0176	99.6
PA14_02230	201020	200535	cheW	putative purine-binding chemotaxis protein	2	Chemotaxis	ortholog	PA0177	100
PA14_02250	202926	201007	cheA	putative two-component sensor	2	Two-component regulatory systems	ortholog	PA0178	99.5
PA14_02260	203319	202954		putative two-component response regulator	3	Two-component regulatory systems	ortholog	PA0179	100
PA14_02270	204689	203517		putative chemotaxis transducer	3	Chemotaxis	ortholog	PA0180	98.5
PA14_02290	205815	204880		putative transcriptional regulator, LysR family	3	Transcriptional regulators	ortholog	PA0181	99.4
PA14_02300	205932	206684		putative short-chain dehydrogenase	3	Biosynthesis of cofactors, prosthetic groups and carriers	ortholog	PA0182	99.6
PA14_02310	208394	206784	atsA	arylsulfatase	1	Central intermediary metabolism	ortholog	PA0183	99.1
PA14_02330	209321	208482		putative BC-type transporter, ATP-binding component	2	Transport of small molecules	ortholog	PA0184	99.3
PA14_02340	210934	209318		putative permease of ABC transporter	3	Transport of small molecules	ortholog	PA0185	99.6
PA14_02360	211201	212262		putative binding protein component of ABC transporter	3	Transport of small molecules	ortholog	PA0186	100
PA14_02370	213643	212285		putative outer membrane porin	3	Membrane proteins	ortholog	PA0189	98.7
PA14_02380	213891	214616		putative membrane-associated phospholipid phosphatase	3	Fatty acid and phospholipid metabolism	ortholog	PA0190	99.6
PA14_02390	215557	214640		putative transcriptional regulator	3	Transcriptional regulators	ortholog	PA0191	99.7
PA14_02410	215908	218280		putative TonB-dependent receptor	3	Membrane proteins	ortholog	PA0192	99.2
PA14_02420	218321	219223		putative alkylsulfatase	3	Biosynthesis of cofactors, prosthetic groups and carriers	ortholog	PA0193	99.3
PA14_02435	219291	220190		hypothetical protein	4	Putative enzymes	ortholog	PA0194	99.3
PA14_02450	220837	221955		putative NAD(P) transhydrogenase, subunit alpha part 1	3	Energy metabolism	split or fused genes	PA0195	74.2
PA14_02460	222031	222339		putative NAD(P) transhydrogenase, subunit alpha part 2	3	Energy metabolism	split or fused genes	PA0195	20.4
PA14_02470	222339	223775	pntB	pyridine nucleotide transhydrogenase, beta subunit	2	Energy metabolism	ortholog	PA0196	100
PA14_02490	224119	224931	tonB2	putative TonB protein	3	Membrane proteins	ortholog	PA0197	100
PA14_02500	224960	225679	exbB1	transport protein ExbB	2	Transport of small molecules	ortholog	PA0198	100
PA14_02510	225681	226082	exbD1	transport protein ExbD	2	Transport of small molecules	ortholog	PA0199	100
PA14_02520	226475	226263		conserved hypothetical protein	4	Hypothetical, unclassified, unknown	ortholog	PA0200	100
PA14_02530	226691	227272		putative esterase	3	Putative enzymes	ortholog	PA0201	100
PA14_02550	227383	229047	mdcA	malonate decarboxylase alpha subunit	2	Carbon compound catabolism	ortholog	PA0208	99.6
PA14_02560	229047	229928		putative Triphosphoribosyl-dephospho-CoA synthetase	3	Biosynthesis of cofactors, prosthetic groups and carriers	ortholog	PA0209	99
PA14_02570	229930	230229	mdcC	malonate decarboxylase delta subunit	2	Carbon compound catabolism	ortholog	PA0210	100
PA14_02580	230222	231085	mdcD	malonate decarboxylase beta subunit	2	Carbon compound catabolism	ortholog	PA0211	100
PA14_02590	231082	231888	mdcE	malonate decarboxylase gamma subunit	2	Carbon compound catabolism	ortholog	PA0212	99.3
PA14_02610	231904	232596		putative malonate decarboxylase	3	Carbon compound catabolism	ortholog	PA0213	98.3
PA14_02620	232593	233525		putative epsilon subunit of malonate decarboxylase	3	Carbon compound catabolism	ortholog	PA0214	98.4
PA14_02630	233582	233986		putative malonate carrier protein	3	Transport of small molecules	ortholog	PA0215	98.5
PA14_02640	233992	234756		putative malonate transporter, MadM subunit	3	Transport of small molecules	ortholog	PA0216	100
PA14_02650	235770	234841		putative malonate utilization transcriptional regulator	3	Transcriptional regulators	ortholog	PA0217	100
PA14_02660	237019	236099		putative transcriptional regulator, LysR family	3	Transcriptional regulators	ortholog	PA0218	100
PA14_02680	237370	238860		putative aldehyde dehydrogenase	3	Energy metabolism	ortholog	PA0219	99.8
PA14_02690	238918	240351		putative amino acid permease	3	Transport of small molecules	ortholog	PA0220	100
PA14_02700	240382	241764		putative aminotransferase, class III	3	Transport of small molecules	ortholog	PA0221	99.8
PA14_02720	241928	242986		putative binding protein component of ABC transporter	3	Transport of small molecules	ortholog	PA0222	99.4
PA14_02730	243945	243064		putative dihydrodipicolinate synthetase	3	Amino acid biosynthesis and metabolism	ortholog	PA0223	99.7
PA14_02740	244787	244005		putative aldolase	3	Central intermediary metabolism	ortholog	PA0224	100
PA14_02750	244942	245481		putative transcriptional regulator	3	Transcriptional regulators	ortholog	PA0225	100
PA14_02760	245632	246483		putative CoA transferase, subunit A	3	Carbon compound catabolism	ortholog	PA0226	99.6
PA14_02770	246480	247262		putative CoA transferase, subunit B	3	Carbon compound catabolism	ortholog	PA0227	100
PA14_02790	247259	248464	pcaF	beta-ketoadipyl CoA thiolase PcaF	2	Carbon compound catabolism	ortholog	PA0228	99.5
PA14_02810	248614	249912	pcaT	dicarboxylic acid transporter PcaT	2	Membrane proteins	ortholog	PA0229	100
PA14_02830	249935	251314	pcaB	3-carboxy-cis,cis-muconate cycloisomerase	2	Carbon compound catabolism	ortholog	PA0230	98.9
PA14_02840	251329	252120	pcaD	beta-ketoadipate enol-lactone hydrolase	2	Carbon compound catabolism	ortholog	PA0231	99.6
PA14_02850	252131	252532	pcaC	gamma-carboxymuconolactone decarboxylase	2	Carbon compound catabolism	ortholog	PA0232	97.7
PA14_02870	252660	253601		putative transcriptional regulator	3	Transcriptional regulators	ortholog	PA0233	100
PA14_02890	253792	254625		conserved hypothetical protein	4	Hypothetical, unclassified, unknown	ortholog	PA0234	98.6
PA14_02900	256110	254764	pcaK	4-hydroxybenzoate transporter PcaK	2	Carbon compound catabolism	ortholog	PA0235	99.8
PA14_02910	256416	257195		putative transcriptional regulator, IclR family	3	Transcriptional regulators	ortholog	PA0236	99.6
PA14_02930	257439	258482		putative oxidoreductase	3	Putative enzymes	ortholog	PA0237	98.8
PA14_02960	258505	259320		conserved hypothetical protein	4	Hypothetical, unclassified, unknown	ortholog	PA0238	100
PA14_02970	259470	260348		putative permease	3	Membrane proteins	ortholog	PA0239	99.7
PA14_02980	261639	260374		putative outer membrane porin	3	Membrane proteins	ortholog	PA0240	99.5
PA14_02990	263030	261705		putative MFS transporter	3	Transport of small molecules	ortholog	PA0241	100
PA14_03000	263577	265481		putative 4-hydroxyphenylpyruvate dioxygenase	3	Amino acid biosynthesis and metabolism	ortholog	PA0242	99.1
PA14_03010	265574	266242		putative transcriptional regulator, TetR family	3	Transcriptional regulators	ortholog	PA0243	100
PA14_03020	267136	266282		putative shikimate 5-dehydrogenase	3	Amino acid biosynthesis and metabolism	ortholog	PA0244	99.3
PA14_03030	267579	267133	aroQ2	3-dehydroquinate dehydratase	2	Amino acid biosynthesis and metabolism	ortholog	PA0245	99.3
PA14_03040	269201	267696		putative MFS transporter	3	Transport of small molecules	ortholog	PA0246	99.4
PA14_03050	270560	269376	pobA	p-hydroxybenzoate hydroxylase	1	Carbon compound catabolism	ortholog	PA0247	99.2
PA14_03070	270738	271604		putative transcriptional regulator	3	Transcriptional regulators	ortholog	PA0248	99.3
PA14_03080	272047	271601		putative acetyltransferase	3	Transport of small molecules	ortholog	PA0249	100
PA14_03090	272559	272125		putative CBS domain	4	Hypothetical, unclassified, unknown	ortholog	PA0250	99.3
PA14_03100	273365	272724		hypothetical protein	4	Hypothetical, unclassified, unknown	polymorphism	PA0251	85.9
PA14_03110	273920	273633		hypothetical protein	4	Hypothetical, unclassified, unknown	ortholog	PA0252	97.9
PA14_03120	274488	274012		putative transcriptional regulator	3	Transcriptional regulators	ortholog	PA0253	97.5
PA14_03130	276019	274529		putative 3-polyprenyl-4-hydroxybenzoate decarboxylase	3	Biosynthesis of cofactors, prosthetic groups and carriers	ortholog	PA0254	98.6
PA14_03150	276839	276153		putative membrane protein	3	Membrane proteins	ortholog	PA0255	100
PA14_03160	277935	277003		hypothetical protein	4	Hypothetical, unclassified, unknown	ortholog	PA0256	100
PA14_03163	278510	279133		hypothetical protein	4	Hypothetical, unclassified, unknown	PA14-specific			PA14R08	PAO1R08
PA14_03166	279133	279531		hypothetical protein	4	Hypothetical, unclassified, unknown	PA14-specific			PA14R08	PAO1R08
PA14_03170	280557	279718		conserved hypothetical protein	4	Related to phage, transposon, or plasmid	duplication	PA0987	96.8	PA14R08	PAO1R08
PA14_03180	280853	280590		conserved hypothetical protein	4	Related to phage, transposon, or plasmid	duplication	PA0986	98.9	PA14R08	PAO1R08
PA14_03190	282415	280973		conserved hypothetical protein	4	Hypothetical, unclassified, unknown	ortholog	PA0259	96.9
PA14_03200	284715	282565	PA0260	Hypothetical protein	4	Hypothetical, unclassified, unknown	ortholog	PA0260	95
PA14_03210	285209	284712		hypothetical protein	4	Hypothetical, unclassified, unknown	ortholog	PA0261	99.4
PA14_03220	288272	285213		Hypothetical protein	4	Hypothetical, unclassified, unknown	ortholog	PA0262	99
PA14_03240	288972	288454	hcpC	Secreted protein Hcp	2	Secreted Factors (toxins, enzymes, alginate)	ortholog	PA0263	100
PA14_03250	291568	293184		Hypothetical protein	4	Hypothetical, unclassified, unknown	PA14-specific			PA14R09	PAO1R09
PA14_03265	293187	293936		hypothetical protein	4	Hypothetical, unclassified, unknown	PA14-specific			PA14R09	PAO1R09
PA14_03270	294101	297238		conserved hypothetical protein	4	Hypothetical, unclassified, unknown	PA14-specific			PA14R09	PAO1R09
PA14_03285	297222	298367		conserved hypothetical protein	4	Hypothetical, unclassified, unknown	PA14-specific			PA14R09	PAO1R09
PA14_03290	298567	298875		conserved hypothetical protein	4	Related to phage, transposon, or plasmid	Translocation	PA1937	98	PA14R09	PAO1R09
PA14_03300	298872	299717		conserved hypothetical protein	4	Related to phage, transposon, or plasmid	Translocation	PA1938	92.6	PA14R09	PAO1R09
PA14_03310	300333	301931		hypothetical protein	4	Hypothetical, unclassified, unknown	PA14-specific			PA14R09	PAO1R09
PA14_03320	303804	302683		Hypothetical protein	4	Hypothetical, unclassified, unknown	PA14-specific			PA14R09	PAO1R09
PA14_03330	304676	303810		hypothetical protein	4	Hypothetical, unclassified, unknown	PA14-specific			PA14R09	PAO1R09
PA14_03340	305599	304673		hypothetical protein	4	Hypothetical, unclassified, unknown	PA14-specific			PA14R09	PAO1R09
PA14_03350	306903	305950		Hypothetical protein	4	Hypothetical, unclassified, unknown	PA14-specific			PA14R09	PAO1R09
PA14_03360	307666	306896		conserved hypothetical protein	4	Hypothetical, unclassified, unknown	PA14-specific			PA14R09	PAO1R09
PA14_03370	308983	307985		conserved hypothetical protein	4	Hypothetical, unclassified, unknown	PA14-specific			PA14R09	PAO1R09
PA14_03380	309749	311728		hypothetical protein	4	Hypothetical, unclassified, unknown	PA14-specific			PA14R09	PAO1R09
PA14_03390	312174	311665		hypothetical protein	3	Related to phage, transposon, or plasmid	PA14-specific			PA14R09	PAO1R09
PA14_03400	312499	312167		Hypothetical protein	4	Hypothetical, unclassified, unknown	PA14-specific			PA14R09	PAO1R09
PA14_03410	313034	312961		tRNA-Arg	4	Non-coding RNA gene	ortholog	PA0263.1
PA14_03420	313638	313222		Hypothetical protein	4	Hypothetical, unclassified, unknown	ortholog	PA0264	99.3
PA14_03430	313663	315114	gabD	succinate-semialdehyde dehydrogenase, NADP-dependent activity	2	Central intermediary metabolism	ortholog	PA0265	99.8
PA14_03450	315359	316639	gabT	4-aminobutyrate aminotransferase	2	Amino acid biosynthesis and metabolism	ortholog	PA0266	99.8
PA14_03470	316965	318164		putative response regulator	3	Two-component regulatory systems	ortholog	PA0267	99.7
PA14_03480	319753	318332		putative transcriptional regulator, GntR family	3	Transcriptional regulators	ortholog	PA0268	99.6
PA14_03490	319880	320317		putative decarboxylase	3	Carbon compound catabolism	ortholog	PA0269	99.3
PA14_03510	320329	320736		conserved hypothetical protein	4	Hypothetical, unclassified, unknown	ortholog	PA0270	97.8
PA14_03520	320770	321054		conserved hypothetical protein	4	Hypothetical, unclassified, unknown	ortholog	PA0271	100
PA14_03530	321983	321051	PA0272	Probable transcriptional regulator	3	Transcriptional regulators	ortholog	PA0272	98.7
PA14_03550	323247	322033		putative MFS transporter	3	Transport of small molecules	ortholog	PA0273	98
PA14_03560	324180	323410		hypothetical protein	4	Hypothetical, unclassified, unknown	ortholog	PA0274	98
PA14_03580	324975	324289		putative putative transcriptional regulator	3	Transcriptional regulators	ortholog	PA0275	99.1
PA14_03590	325051	325566		putative membrane protein	3	Membrane proteins	ortholog	PA0276	99.4
PA14_03610	326364	325606		putative putative Zn-dependent protease with chaperone function	3	Chaperones & heat shock proteins	ortholog	PA0277	99.2
PA14_03620	327288	326536		putative membrane protein	3	Membrane proteins	ortholog	PA0278	99.2
PA14_03630	327382	328080		putative transcriptional regulator, ArsR family	3	Transcriptional regulators	ortholog	PA0279	99.6
PA14_03650	329082	328093	cysA	sulfate transport protein CysA	2	Transport of small molecules	ortholog	PA0280	100
PA14_03670	329955	329086	cysW	sulfate transport protein CysW	2	Transport of small molecules	ortholog	PA0281	100
PA14_03680	330784	329966	cysT	sulfate transport protein CysT	2	Transport of small molecules	ortholog	PA0282	100
PA14_03700	331944	330946	sbp	sulfate-binding protein precursor	2	Transport of small molecules	ortholog	PA0283	100
PA14_03710	332303	332121		conserved hypothetical protein	4	Hypothetical, unclassified, unknown	ortholog	PA0284	100
PA14_03720	334749	332467		putative sensory box/GGDEF domain/EAL domain protein	3	Two-component regulatory systems	ortholog	PA0285	100
PA14_03730	334920	336098		putative fatty acid desaturase	3	Fatty acid and phospholipid metabolism	ortholog	PA0286	99.7
PA14_03760	336327	337712		putative sodium:solute symporter	3	Transport of small molecules	ortholog	PA0287	100
PA14_03770	337768	338724	speB1	agmatinase	2	Amino acid biosynthesis and metabolism	ortholog	PA0288	99.7
PA14_03780	338777	339739		putative transcriptional regulator	3	Transcriptional regulators	ortholog	PA0289	98.8
PA14_03790	339852	340823		putative sensory box/GGDEF domain protein	3	Two-component regulatory systems	ortholog	PA0290	99.4
PA14_03800	341437	342828	oprE	anaerobically-induced outer membrane porin OprE precursor	1	Membrane proteins	ortholog	PA0291	95.7
PA14_03810	344032	342926	aguA	agmatine deiminase	1	Amino acid biosynthesis and metabolism	ortholog	PA0292	98.9
PA14_03830	344996	344118	aguB	N-carbamoylputrescine amidohydrolase	1	Amino acid biosynthesis and metabolism	ortholog	PA0293	100
PA14_03840	345824	345159	aguR	transcriptional regulator AguR	1	Transcriptional regulators	ortholog	PA0294	99.1
PA14_03855	346948	345887		probable periplasmic polyamine binding protein	3	Transport of small molecules	ortholog	PA0295	100
PA14_03860	348580	347204		putative glutamine synthetase	3	Amino acid biosynthesis and metabolism	ortholog	PA0296	100
PA14_03870	348859	349611	spuA	glutamine amidotransferase	1	Amino acid biosynthesis and metabolism	ortholog	PA0297	100
PA14_03880	349652	351010	spuB	glutamine synthetase	1	Amino acid biosynthesis and metabolism	ortholog	PA0298	100
PA14_03900	351076	352446	spuC	putrescine aminotransferase	1	Biosynthesis of cofactors, prosthetic groups and carriers	ortholog	PA0299	100
PA14_03920	352562	353665	spuD	polyamine transport protein	1	Transport of small molecules	ortholog	PA0300	100
PA14_03930	354084	355181	spuE	polyamine transport protein	1	Transport of small molecules	ortholog	PA0301	100
PA14_03940	355236	356390	spuF	polyamine transport protein PotG	1	Transport of small molecules	ortholog	PA0302	100
PA14_03950	356417	357298	spuG	polyamine transport protein PotH	1	Transport of small molecules	ortholog	PA0303	100
PA14_03960	357381	358250	spuH	polyamine transport protein PotI	1	Transport of small molecules	ortholog	PA0304	99.7
PA14_03980	360835	358448		putative penicillin amidase	3	Central intermediary metabolism	ortholog	PA0305	99.4
PA14_04000	360946	361998		putative transcriptional regulator	3	Transcriptional regulators	ortholog	PA0306	99.7
PA14_04010	362480	361977		hypothetical protein	4	Hypothetical, unclassified, unknown	PA14-specific	(NT MATCH)
PA14_04020	363196	362585		conserved hypothetical protein	4	Hypothetical, unclassified, unknown	ortholog	PA0307	99.5
PA14_04030	363195	364214		putative lysophospholipase	3	Fatty acid and phospholipid metabolism	ortholog	PA0308	100
PA14_04040	364986	364234		conserved hypothetical protein	4	Hypothetical, unclassified, unknown	ortholog	PA0309	99.6
PA14_04050	365035	365733		putative proline hydroxylase	3	Biosynthesis of cofactors, prosthetic groups and carriers	ortholog	PA0310	99.6
PA14_04060	366309	365755		hypothetical protein	4	Hypothetical, unclassified, unknown	ortholog	PA0311	100
PA14_04070	366575	367069		conserved hypothetical protein	4	Hypothetical, unclassified, unknown	ortholog	PA0312	99.4
PA14_04080	367766	367074		putative permease of ABC transporter	3	Transport of small molecules	ortholog	PA0313	100
PA14_04090	368608	367838		putative binding protein component of ABC transporter	3	Transport of small molecules	ortholog	PA0314	98.8
PA14_04100	368901	369338		conserved hypothetical protein	4	Hypothetical, unclassified, unknown	ortholog	PA0315	100
PA14_04110	370625	369396	serA	D-3-phosphoglycerate dehydrogenase	2	Amino acid biosynthesis and metabolism	ortholog	PA0316	99.8
PA14_04140	370829	372223		putative oxidoreductase, FAD-binding	3	Energy metabolism	ortholog	PA0317	99.8
PA14_04150	372315	372980		putative fumarylacetoacetate hydrolase family protein	3	Central intermediary metabolism	ortholog	PA0318	100
PA14_04160	373079	374068		putatitve transcriptional regulator	3	Transcriptional regulators	ortholog	PA0319	99.7
PA14_04180	374152	374502		conserved hypothetical protein	4	Hypothetical, unclassified, unknown	ortholog	PA0320	100
PA14_04190	375617	374583		acetylpolyamine aminohydrolase	3	Carbon compound catabolism	ortholog	PA0321	99.7
PA14_04210	377027	375633		putative amino acid transporter	3	Transport of small molecules	ortholog	PA0322	99.6
PA14_04220	378491	377448		putative binding protein component of ABC transporter	3	Transport of small molecules	ortholog	PA0323	99.4
PA14_04230	379327	378539		putative permease of ABC transporter	3	Transport of small molecules	ortholog	PA0324	99.2
PA14_04240	380253	379324		putative permease of ABC transporter	3	Transport of small molecules	ortholog	PA0325	97.7
PA14_04250	381299	380250		putative ATP-binding component of ABC transporter	3	Transport of small molecules	ortholog	PA0326	98.6
PA14_04270	381627	382592		putative transcriptional regulator	3	Transcriptional regulators	ortholog	PA0327	99.7
PA14_04290	384574	382631		putative integral membrane protein	3	Membrane proteins	ortholog	PA0328	99.2
PA14_04300	385207	384875		conserved hypothetical protein	4	Hypothetical, unclassified, unknown	ortholog	PA0329	99.1
PA14_04310	386001	385330	rpiA	ribose 5-phosphate isomerase	2	Energy metabolism	ortholog	PA0330	100
PA14_04320	386260	387774	ilvA1	threonine dehydratase, biosynthetic	2	Amino acid biosynthesis and metabolism	ortholog	PA0331	99.8
PA14_04330	387894	388361		putative integral membrane protein	3	Membrane proteins	ortholog	PA0332	99.4
PA14_04340	388412	389683		putative epimerase	3	Transport of small molecules	ortholog	PA0333	98.8
PA14_04350	389680	390147		putative integral membrane protein	3	Membrane proteins	PA14-specific	(NT MATCH)
PA14_04370	391361	390120		putative MFS transporter	3	Transport of small molecules	ortholog	PA0334	98.8
PA14_04380	392064	391411		putative hydrolase	3	Putative enzymes	ortholog	PA0335	99.1
PA14_04390	392268	392747	ygdP	di)nucleoside polyphosphate hydrolase	2	Nucleotide biosynthesis and metabolism	ortholog	PA0336	100
PA14_04410	392770	395049	ptsP	phosphoenolpyruvate-protein phosphotransferase	2	Transport of small molecules	ortholog	PA0337	100
PA14_04420	395075	396205		putative sensory box protein	3	Two-component regulatory systems	ortholog	PA0338	98.9
PA14_04430	396964	396209		conserved hypothetical protein	4	Hypothetical, unclassified, unknown	ortholog	PA0339	99.2
PA14_04440	397086	397889		putative permease	3	Membrane proteins	ortholog	PA0340	99.6
PA14_04460	397899	398699	lgt	prolipoprotein diacylglyceryl transferase	2	Fatty acid and phospholipid metabolism	ortholog	PA0341	99.6
PA14_04480	398905	399699	thyA	thymidylate synthase	2	Nucleotide biosynthesis and metabolism	ortholog	PA0342	100
PA14_04490	400523	399726		conserved hypothetical protein	4	Hypothetical, unclassified, unknown	ortholog	PA0343	99.6
PA14_04510	401937	400558		conserved hypothetical protein	4	Hypothetical, unclassified, unknown	ortholog	PA0344	99.6
PA14_04520	403315	401930		conserved hypothetical protein	4	Hypothetical, unclassified, unknown	ortholog	PA0345	98.7
PA14_04530	403507	403869		hypothetical protein	4	Hypothetical, unclassified, unknown	ortholog	PA0346	98.3
PA14_04550	405057	403906	glpQ	glycerophosphoryl diester phosphodiesterase, periplasmic	2	Fatty acid and phospholipid metabolism	ortholog	PA0347	99.2
PA14_04560	405267	406361		conserved hypothetical protein	4	Hypothetical, unclassified, unknown	ortholog	PA0348	99.5
PA14_04570	406358	407398		conserved hypothetical protein	4	Hypothetical, unclassified, unknown	ortholog	PA0349	98.8
PA14_04580	407469	407975	folA	dihydrofolate reductase	2	Central intermediary metabolism	ortholog	PA0350	100
PA14_04590	408464	407991		putative phosphoesterase	3	Putative enzymes	ortholog	PA0351	100
PA14_04610	409988	408603		putative xanthine/uracil permease family protein	3	Transport of small molecules	ortholog	PA0352	100
PA14_04630	412056	410218	ilvD	dihydroxy-acid dehydratase	2	Biosynthesis of cofactors, prosthetic groups and carriers	ortholog	PA0353	100
PA14_04640	413580	412384		putative SAM-dependent methyltransferase	3	Transport of small molecules	ortholog	PA0354	100
PA14_04650	414192	413653	pfpI	protease PfpI	2	Translation, post-translational modification, degradation	ortholog	PA0355	98.9
PA14_04660	414409	415233		putative signal transduction histidine kinase	3	Two-component regulatory systems	ortholog	PA0356	98.9
PA14_04670	415292	416104	mutM	formamidopyrimidine-DNA glycosylase	1	DNA replication, recombination, modification and repair	ortholog	PA0357	100
PA14_04680	416181	416759		putative phosphate acyltransferase	3	Fatty acid and phospholipid metabolism	ortholog	PA0358	99.5
PA14_04690	416842	417186		conserved hypothetical protein	4	Hypothetical, unclassified, unknown	ortholog	PA0359	100
PA14_04700	417456	418442		hypothetical protein	4	Hypothetical, unclassified, unknown	ortholog	PA0360	98.5
PA14_04710	418986	418555		hypothetical protein	4	Hypothetical, unclassified, unknown	PA14-specific			PA14R10	PAO1R10
PA14_04730	420871	419138		probable gamma-glutamyltranspeptidase precursor	3	Amino acid biosynthesis and metabolism	ortholog	PA0361	98.3
PA14_04750	421250	420999	fdx1	ferredoxin [4Fe-4S]	2	Energy metabolism	ortholog	PA0362	100
PA14_04760	421850	421371	coaD	phosphopantetheine adenylyltransferase	2	Central intermediary metabolism	ortholog	PA0363	100
PA14_04780	423594	421999		putative oxidoreductase, GMC family	3	Energy metabolism	ortholog	PA0364	100
PA14_04790	424198	423650		conserved hypothetical protein	4	Hypothetical, unclassified, unknown	ortholog	PA0365	100
PA14_04810	425683	424253		putative NAD-dependent aldehyde dehydrogenase	3	Energy metabolism	ortholog	PA0366	99.6
PA14_04820	425972	426619		putative transcriptional regulator, TetR family	3	Transcriptional regulators	ortholog	PA0367	100
PA14_04830	427014	426604		putative acetyltransferase	3	Transport of small molecules	PA14-specific	(NT MATCH)
PA14_04840	428075	427077		putative hydrolase	3	Putative enzymes	ortholog	PA0368	100
PA14_04850	428402	428112		hypothetical protein	4	Hypothetical, unclassified, unknown	ortholog	PA0369	100
PA14_04860	429277	428681		putative methyltransferase	3	DNA replication, recombination, modification and repair	ortholog	PA0370	100
PA14_04870	430764	429277		putative peptidase	3	Protein secretion/export apparatus	ortholog	PA0371	99.4
PA14_04890	432154	430757		putative zinc protease	3	Putative enzymes	ortholog	PA0372	99.8
PA14_04900	432275	433630	ftsY	signal recognition particle receptor FtsY	2	Protein secretion/export apparatus	ortholog	PA0373	99.1
PA14_04910	433627	434298	ftsE	cell division ATP-binding protein FtsE	2	Cell division	ortholog	PA0374	100
PA14_04920	434298	435305	ftsX	cell division ABC transporter, permease protein FtsX	2	Cell division	ortholog	PA0375	100
PA14_04930	435419	436273	rpoH	RNA polymerase sigma-32 factor	1	Transcriptional regulators	ortholog	PA0376	100
PA14_04940	436338	436943		hypothetical protein	4	Hypothetical, unclassified, unknown	ortholog	PA0377	100
PA14_04950	437679	436948		putative transglycosylase	3	Cell wall / LPS / capsule	ortholog	PA0378	100
PA14_04960	437716	438093		putative membrane protein	3	Membrane proteins	ortholog	PA0379	100
PA14_04970	438196	438396		thiamine biosynthesis protein ThiS	3	Biosynthesis of cofactors, prosthetic groups and carriers	ortholog	PA0380	100
PA14_04980	438455	439252	thiG	thiamine biosynthesis protein, thiazole moiety	2	Biosynthesis of cofactors, prosthetic groups and carriers	ortholog	PA0381	100
PA14_05000	439406	440077	micA	DNA mismatch repair protein MicA	2	DNA replication, recombination, modification and repair	ortholog	PA0382	99.1
PA14_05010	440240	441586		conserved hypothetical protein	4	Hypothetical, unclassified, unknown	ortholog	PA0383	99.6
PA14_05020	441856	441599		hypothetical protein	4	Hypothetical, unclassified, unknown	ortholog	PA0384	100
PA14_05030	442241	441918		hypothetical protein	4	Hypothetical, unclassified, unknown	ortholog	PA0385	100
PA14_05040	443476	442322		putative oxygen-independent coproporphyrinogen III oxidase	3	Energy metabolism	ortholog	PA0386	99
PA14_05050	444190	443597		putative Ham1 protein	3	Nucleotide biosynthesis and metabolism	ortholog	PA0387	100
PA14_05060	444606	444187		conserved hypothetical protein	4	Hypothetical, unclassified, unknown	ortholog	PA0388	99.3
PA14_05070	445358	444738		putative methionine biosynthesis protein	3	Amino acid biosynthesis and metabolism	ortholog	PA0389	100
PA14_05080	446505	445366	metX	homoserine O-acetyltransferase	2	Amino acid biosynthesis and metabolism	ortholog	PA0390	100
PA14_05110	448561	446594		conserved hypothetical protein	4	Hypothetical, unclassified, unknown	ortholog	PA0391	99.7
PA14_05120	448839	448669		conserved hypothetical protein	4	Hypothetical, unclassified, unknown	PA14-specific	(NT MATCH)
PA14_05130	449555	448962		putative YGGT family protein	3	Membrane proteins	ortholog	PA0392	100
PA14_05150	450387	449566	proC	pyrroline-5-carboxylate reductase	1	Amino acid biosynthesis and metabolism	ortholog	PA0393	99.6
PA14_05160	451091	450399		putative PLP dependent enzyme	3	Putative enzymes	ortholog	PA0394	99.6
PA14_05180	451306	452340	pilT	twitching motility protein PilT	1	Motility & Attachment	ortholog	PA0395	100
PA14_05190	452518	453666	pilU	twitching motility protein PilU	1	Motility & Attachment	ortholog	PA0396	99.7
PA14_05200	454573	453674		putative cation efflux system protein	3	Transport of small molecules	ortholog	PA0397	99.7
PA14_05210	454728	455132		putative membrane protein	3	Membrane proteins	ortholog	PA0398	100
PA14_05220	455375	456748		cystathionine beta-synthase	2	Amino acid biosynthesis and metabolism	ortholog	PA0399	99.6
PA14_05230	456745	457929		probable cystathionine gamma-lyase	3	Amino acid biosynthesis and metabolism	ortholog	PA0400	99.7
PA14_05250	459428	458157		noncatalytic dihydroorotase-like protein noncataly	2	Nucleotide biosynthesis and metabolism	ortholog	PA0401	99.5
PA14_05260	460429	459425	pyrB	aspartate carbamoyltransferase	2	Nucleotide biosynthesis and metabolism	ortholog	PA0402	100
PA14_05270	460965	460453	pyrR	transcriptional regulator PyrR	2	Transcriptional regulators	ortholog	PA0403	100
PA14_05280	461511	461077	yqgF	putative ribonuclease	3	Transcription, RNA processing and degradation	ortholog	PA0404	100
PA14_05290	462080	461511		putative transcriptional activator of alginate synthesis	3	Transcriptional regulators	ortholog	PA0405	99.5
PA14_05300	463088	462129		putative tonB domain protein	3	Membrane proteins	ortholog	PA0406	99.7
PA14_05310	464122	463169	gshB	glutathione synthetase"	2	Biosynthesis of cofactors, prosthetic groups and carriers	ortholog	PA0407	100
PA14_05320	464377	464784	pilG	type IV pili response regulator PilG	1	Two-component regulatory systems	ortholog	PA0408	100
PA14_05330	464831	465196	pilH	type IV pilus response regulator PilH	1	Two-component regulatory systems	ortholog	PA0409	100
PA14_05340	465247	465783	pilI	type IV pili signal transduction protein PilI	1	Chemotaxis	ortholog	PA0410	100
PA14_05360	465868	467916	pilJ	type IV pili methyl-accepting chemotaxis transducer PilJ	1	Chemotaxis	ortholog	PA0411	99.9
PA14_05380	467977	468852	pilK	methyltransferase PilK	1	Chemotaxis	ortholog	PA0412	99.7
PA14_05390	468864	476294	chpA	ChpA	3	Chemotaxis	ortholog	PA0413	98.8
PA14_05400	476287	477318		probable methylesterase	3	Putative enzymes	ortholog	PA0414	99.1
PA14_05410	477315	477821		putative chemotaxis protein methyltransferase CheR	3	Chemotaxis	ortholog	PA0415	98.2
PA14_05420	477829	478623		putative transcriptional regulator	3	Transcriptional regulators	ortholog	PA0416	99.6
PA14_05430	478700	479311		putative chemotaxis protein	3	Chemotaxis	ortholog	PA0417	100
PA14_05440	480734	479319		hypothetical protein	4	Hypothetical, unclassified, unknown	ortholog	PA0418	99.2
PA14_05450	481491	480769		conserved hypothetical protein	4	Hypothetical, unclassified, unknown	ortholog	PA0419	97.1
PA14_05460	482987	481584	bioA	adenosylmethionine-8-amino-7-oxononanoate aminotransferase	2	Biosynthesis of cofactors, prosthetic groups and carriers	ortholog	PA0420	99.8
PA14_05480	483161	484651		putative monoamine oxidase	3	Amino acid biosynthesis and metabolism	ortholog	PA0421	99.8
PA14_05500	484832	485401		putative cytochrome b561	3	Energy metabolism	ortholog	PA0422	100
PA14_05510	485413	485988		putative periplasmic protein	3	Membrane proteins	ortholog	PA0423	100
PA14_05520	486500	486057	mexR	multidrug resistance operon repressor MexR	1	Transcriptional regulators	ortholog	PA0424	99.3
PA14_05530	486775	487926	mexA	RND multidrug efflux membrane fusion protein MexA precursor	1	Transport of small molecules	ortholog	PA0425	100
PA14_05540	487942	491082	mexB	RND multidrug efflux transporter MexB	1	Transport of small molecules	ortholog	PA0426	100
PA14_05550	491084	492541	oprM	major intrinsic multiple antibiotic resistance efflux outer membrane protein OprM precursor	1	Membrane proteins	ortholog	PA0427	100
PA14_05560	494556	492637		putative ATP-dependent RNA helicase, DEAD box family	3	Transcription, RNA processing and degradation	ortholog	PA0428	99.8
PA14_05580	495877	494807		conserved hypothetical protein	4	Hypothetical, unclassified, unknown	ortholog	PA0429	99.7
PA14_05590	496819	495947	metF	5,10-methylenetetrahydrofolate reductase	2	Central intermediary metabolism	ortholog	PA0430	100
PA14_05600	497416	496862		conserved hypothetical protein	4	Hypothetical, unclassified, unknown	ortholog	PA0431	98.9
PA14_05620	498866	497457	sahH	S-adenosyl-L-homocysteine hydrolase	2	Central intermediary metabolism	ortholog	PA0432	99.8
PA14_05630	499155	499589		conserved hypothetical protein	4	Hypothetical, unclassified, unknown	ortholog	PA0433	96.5
PA14_05640	499715	501907		putative outer membrane ferric siderophore receptor	3	Membrane proteins	ortholog	PA0434	98.9
PA14_05650	501918	503396		putative exported protein	3	Membrane proteins	ortholog	PA0435	99
PA14_05660	503481	504101		putative transciptional regulator	3	Transcriptional regulators	ortholog	PA0436	100
PA14_05690	505409	504138	codA	cytosine deaminase	2	Nucleotide biosynthesis and metabolism	ortholog	PA0437	100
PA14_05700	506649	505399	codB	cytosine permease	2	Nucleotide biosynthesis and metabolism	ortholog	PA0438	100
PA14_05740	508108	506831		putative dihydroorotate dehydrogenase	3	Nucleotide biosynthesis and metabolism	ortholog	PA0439	99.8
PA14_05750	509472	508105		putative glutamate synthase beta subunit	3	Amino acid biosynthesis and metabolism	ortholog	PA0440	99.1
PA14_05770	511006	509567	dhT	dihydropyrimidinase	2	Nucleotide biosynthesis and metabolism	ortholog	PA0441	100
PA14_05775	511229	511113		hypothetical protein	4	Hypothetical, unclassified, unknown	ortholog	PA0442	100
PA14_05790	511622	513112		putative permease for cytosine/purines, uracil, thiamine, allantoin	3	Nucleotide biosynthesis and metabolism	ortholog	PA0443	100
PA14_05810	513171	514454	amaB	N-carbamoyl-beta-alanine amidohydrolase	2	Nucleotide biosynthesis and metabolism	ortholog	PA0444	100
PA14_05820	515878	514655		putative acyl-CoA transferase	3	Energy metabolism	ortholog	PA0446	100
PA14_05840	517179	515998	gcdH	glutaryl-CoA dehydrogenase	2	Fatty acid and phospholipid metabolism	ortholog	PA0447	100
PA14_05850	517400	518308		putative transcriptional regulator, LysR family	3	Transcriptional regulators	ortholog	PA0448	99.7
PA14_05860	518460	518864		putative long-chain acyl-CoA thioester hydrolase family protein	3	Fatty acid and phospholipid metabolism	polymorphism	PA0449	74.9
PA14_05870	520529	518907		putative phosphate transporter	3	Transport of small molecules	ortholog	PA0450	99.4
PA14_05880	520909	522240		putative membrane-bound protease	3	Membrane proteins	ortholog	PA0451	98.9
PA14_05890	522237	523031		putative stomatin-like transmembrane protein	3	Membrane proteins	ortholog	PA0452	100
PA14_05910	523139	523870		putative bacterial periplasmic transport system	3	Transport of small molecules	PA14-specific	(NT MATCH)
PA14_05920	526068	523867		putative membrane protein	3	Membrane proteins	ortholog	PA0454	99.9
PA14_05950	527706	526330	dbpA	RNA helicase DbpA	2	Transcription, RNA processing and degradation	ortholog	PA0455	99.8
PA14_05960	528054	528263		putative major cold shock protein	3	Transcriptional regulators	ortholog	PA0456	100
PA14_05970	528414	528938		conserved hypothetical protein	4	Hypothetical, unclassified, unknown	ortholog	PA0457	100
PA14_05990	530474	529041		putative drug resistance transporter, EmrB/QacA family	3	Transport of small molecules	ortholog	PA0458	100
PA14_06000	531095	533647		putative ClpA/B protease ATP binding subunit	3	Translation, post-translational modification, degradation	ortholog	PA0459	99.6
PA14_06010	533749	534327		conserved hypothetical protein	4	Hypothetical, unclassified, unknown	ortholog	PA0460	100
PA14_06030	535331	534444		putative 1-acyl-sn-glycerol-3-phosphate acyltransferase	3	Fatty acid and phospholipid metabolism	ortholog	PA0461	99.7
PA14_06040	535279	535983		conserved hypothetical protein	4	Hypothetical, unclassified, unknown	ortholog	PA0462	99.6
PA14_06060	536068	536757	creB	two-component response regulator CreB	2	Two-component regulatory systems	ortholog	PA0463	99.6
PA14_06070	536757	538181	creC	two-component sensor CreC; catabolite repression sensor kinase for PhoB	2	Two-component regulatory systems	ortholog	PA0464	99.8
PA14_06080	538283	539641	creD	inner membrane protein CreD	2	Membrane proteins	ortholog	PA0465	99.1
PA14_06090	539691	539993		hypothetical protein	4	Hypothetical, unclassified, unknown	ortholog	PA0466	100
PA14_06120	540758	540138		putative glutathione S-transferase	3	Amino acid biosynthesis and metabolism	ortholog	PA0467	98.1
PA14_06130	541727	540777		putative streptogramin lyase	3	Adaptation, protection	ortholog	PA0468	99.7
PA14_06150	541813	542670		hypothetical protein	4	Hypothetical, unclassified, unknown	ortholog	PA0469	99.6
PA14_06160	545236	542843		putative hydroxamate-type ferrisiderophore receptor	3	Transport of small molecules	ortholog	PA0470	96.3
PA14_06170	546311	545340		putative transmembrane sensor	3	Two-component regulatory systems	ortholog	PA0471	99.4
PA14_06180	546826	546308		putative RNA polymerase sigma-70 factor, ECF subfamily	3	Transcriptional regulators	ortholog	PA0472	100
PA14_06190	546995	547744		putative glutathione S-transferase	3	Amino acid biosynthesis and metabolism	ortholog	PA0473	98.8
PA14_06200	547884	548288		putative thioesterase	3	Biosynthesis of cofactors, prosthetic groups and carriers	ortholog	PA0474	99.3
PA14_06210	548338	548907		putative transcriptional regulator	3	Transcriptional regulators	ortholog	PA0475	100
PA14_06230	550668	548941		putative cytosine/uracil/thiamine/allantoin permeases	3	Transport of small molecules	ortholog	PA0476	99.8
PA14_06240	551942	551016		putative transcriptional regulator, LysR family	3	Transcriptional regulators	ortholog	PA0477	99.4
PA14_06250	552030	552506		putative acetyltransferase, GNAT family	3	Putative enzymes	ortholog	PA0478	100
PA14_06260	553523	552585		putative transcriptional regulator, LysR family	3	Transcriptional regulators	ortholog	PA0479	95.3
PA14_06270	553627	554424		putative hydrolase	3	Putative enzymes	ortholog	PA0480	99.2
PA14_06280	554467	554910		hypothetical protein	4	Hypothetical, unclassified, unknown	ortholog	PA0481	98.6
PA14_06290	557135	554958	glcB	malate synthase G	2	Central intermediary metabolism	ortholog	PA0482	99.9
PA14_06300	557442	557885		putative acetyltransferase, GNAT family	3	Putative enzymes	ortholog	PA0483	99.3
PA14_06310	557917	558432		putative ACT domain protein	3	Two-component regulatory systems	ortholog	PA0484	100
PA14_06320	560017	559121		putative permease	3	Membrane proteins	ortholog	PA0485	99.7
PA14_06330	561194	560220		putative putative homoserine kinase type II	3	Two-component regulatory systems	ortholog	PA0486	99.4
PA14_06340	562014	561256		putative molybdenum transport regulator	3	Transport of small molecules	ortholog	PA0487	100
PA14_06350	562402	562082		putative outer membrane lipoprotein	3	Fatty acid and phospholipid metabolism	ortholog	PA0488	96.2
PA14_06360	563169	562444		putative phosphoribosyltransferase	3	Nucleotide biosynthesis and metabolism	ortholog	PA0489	99.2
PA14_06390	563601	563308		conserved hypothetical protein	4	Hypothetical, unclassified, unknown	ortholog	PA0490	99
PA14_06400	564581	563655		putative transcriptional regulator, LysR family	3	Transcriptional regulators	ortholog	PA0491	99.7
PA14_06420	564699	565457		putative homologue of lactam utilization protein B	3	Antibiotic resistance and susceptibility	ortholog	PA0492	99.2
PA14_06430	565534	565782		putative biotin-requiring enzyme	3	Putative enzymes	ortholog	PA0493	100
PA14_06450	565793	567169		putative acyl-CoA carboxylase subunit	3	Fatty acid and phospholipid metabolism	ortholog	PA0494	99.3
PA14_06460	567171	568049		putative hydrolase	3	Putative enzymes	ortholog	PA0495	98.3
PA14_06480	568039	569016		putative hydrolase	3	Putative enzymes	ortholog	PA0496	99.7
PA14_06500	569617	570675	bioB	biotin synthase	2	Biosynthesis of cofactors, prosthetic groups and carriers	ortholog	PA0500	99.7
PA14_06510	570781	571986	bioF	8-amino-7-oxononanoate synthase	2	Biosynthesis of cofactors, prosthetic groups and carriers	ortholog	PA0501	99.8
PA14_06530	571979	572701		putative biotin biosynthesis protein bioH	3	Biosynthesis of cofactors, prosthetic groups and carriers	ortholog	PA0502	99.2
PA14_06540	572694	573518		putative biotin synthesis protein BioC	3	Biosynthesis of cofactors, prosthetic groups and carriers	ortholog	PA0503	98.5
PA14_06570	573522	574208	bioD	dethiobiotin synthase	2	Biosynthesis of cofactors, prosthetic groups and carriers	ortholog	PA0504	98.2
PA14_06580	574317	574547		conserved hypothetical protein	4	Hypothetical, unclassified, unknown	ortholog	PA0505	98.7
PA14_06600	574888	576693		putative acyl-CoA dehydrogenase	3	Fatty acid and phospholipid metabolism	ortholog	PA0506	100
PA14_06620	576906	578702		putative acyl-CoA dehydrogenase	3	Fatty acid and phospholipid metabolism	ortholog	PA0507	99.8
PA14_06640	578977	580755		putative acyl-CoA dehydrogenase	3	Fatty acid and phospholipid metabolism	ortholog	PA0508	99.8
PA14_06650	582569	581088	nirN	putative c-type cytochrome	3	Energy metabolism	ortholog	PA0509	99.8
PA14_06660	583399	582560	nirE	putative uroporphyrin-III c-methyltransferase	2	Energy metabolism	ortholog	PA0510	99.6
PA14_06670	584573	583410	nirJ	heme d1 biosynthesis protein NirJ	1	Energy metabolism	ortholog	PA0511	99.2
PA14_06680	585082	584567	nirH	heme d1 biosynthesis protein NirH	2	Energy metabolism	ortholog	PA0512	100
PA14_06690	585500	585057	nirG	heme d1 biosynthesis protein NirG	2	Transcriptional regulators	ortholog	PA0513	100
PA14_06700	586017	585493	nirL	heme d1 biosynthesis protein NirL	1	Energy metabolism	ortholog	PA0514	99.4
PA14_06710	586466	586014		heme d1 biosynthesis protein NirD	3	Energy metabolism	ortholog	PA0515	100
PA14_06720	587653	586475	nirF	heme d1 biosynthesis protein NirF	1	Energy metabolism	ortholog	PA0516	99.5
PA14_06730	588009	587650	nirC	putative c-type cytochrome precursor	2	Energy metabolism	ortholog	PA0517	100
PA14_06740	588320	588006	nirM	cytochrome c-551 precursor	1	Energy metabolism	ortholog	PA0518	100
PA14_06750	590077	588371	nirS	nitrite reductase precursor	1	Energy metabolism	ortholog	PA0519	99.6
PA14_06770	590293	591075	nirQ	regulatory protein NirQ	1	Energy metabolism	ortholog	PA0520	99.2
PA14_06790	591110	591637		cytochrome c oxidase subunit	3	Energy metabolism	ortholog	PA0521	100
PA14_06800	591645	591902		hypothetical protein	4	Hypothetical, unclassified, unknown	ortholog	PA0522	98.8
PA14_06810	591992	592432	norC	nitric-oxide reductase subunit C	1	Energy metabolism	ortholog	PA0523	99.3
PA14_06830	592432	593829	norB	nitric-oxide reductase subunit B	1	Energy metabolism	ortholog	PA0524	99.6
PA14_06840	593831	595669		putative dinitrification protein NorD	3	Energy metabolism	ortholog	PA0525	99.5
PA14_06860	595870	595676		hypothetical protein	4	Hypothetical, unclassified, unknown	ortholog	PA0526	96.9
PA14_06870	596637	595954	dnr	transcriptional regulator Dnr	1	Transcriptional regulators	ortholog	PA0527	99.6
PA14_06880	597868	596990		putative transcriptional regulator, LysR family	3	Transcriptional regulators	ortholog	PA0528	100
PA14_06890	597970	598671		putative sulfurase	3	Biosynthesis of cofactors, prosthetic groups and carriers	ortholog	PA0529	100
PA14_06900	598668	598904		hypothetical protein	4	Hypothetical, unclassified, unknown	PA14-specific	(NT MATCH)
PA14_06920	598897	600078		class III pyridoxal phosphate-dependent aminotransferase	3	Transport of small molecules	ortholog	PA0530	100
PA14_06930	600078	600794		putative glutamine amidotransferase	3	Transport of small molecules	ortholog	PA0531	100
PA14_06940	601375	600869		hypothetical protein	4	Hypothetical, unclassified, unknown	ortholog	PA0532	100
PA14_06950	601418	602908		putative transcriptional regulator, LuxR family	3	Transcriptional regulators	ortholog	PA0533	99.6
PA14_06960	603247	604536		putative oxidoreductase	3	Energy metabolism	ortholog	PA0534	99.5
PA14_06970	604554	605108		putative transcriptional regulator, Cro/CI family	3	Transcriptional regulators	ortholog	PA0535	99.5
PA14_06980	606244	605219		putative dehydrogenase	3	Putative enzymes	ortholog	PA0536	99.7
PA14_06990	606856	606248		putative exported protein	3	Protein secretion/export apparatus	ortholog	PA0537	100
PA14_07000	607453	606944	dsbB	disulfide bond formation protein	2	Translation, post-translational modification, degradation	ortholog	PA0538	100
PA14_07010	607682	608512		putative membrane protein	3	Membrane proteins	ortholog	PA0539	99.6
PA14_07020	608582	608968		putative membrane protein	3	Membrane proteins	ortholog	PA0540	100
PA14_07030	609082	609540		putative cytochrome c'	3	Energy metabolism	ortholog	PA0541	100
PA14_07040	610151	609732		putative exported protein	3	Protein secretion/export apparatus	ortholog	PA0542	97.8
PA14_07050	610401	611369		putative depolymerase	3	Biosynthesis of cofactors, prosthetic groups and carriers	ortholog	PA0543	97.8
PA14_07060	612116	611373		hypothetical protein	4	Hypothetical, unclassified, unknown	ortholog	PA0544	98.8
PA14_07070	612321	613625		putative reductase	3	Energy metabolism	ortholog	PA0545	98.8
PA14_07090	614872	613682	metK	methionine adenosyltransferase	2	Antibiotic resistance and susceptibility	ortholog	PA0546	100
PA14_07110	615889	614888		putative transcriptional regulator, ArsR family	3	Transcriptional regulators	ortholog	PA0547	100
PA14_07130	616135	618132	tktA	transketolase	2	Carbon compound catabolism	ortholog	PA0548	100
PA14_07140	618132	619196		hypothetical protein	4	Hypothetical, unclassified, unknown	ortholog	PA0549	98.6
PA14_07150	619974	619177		putative hydroxypyruvate isomerase	3	Carbon compound catabolism	ortholog	PA0550	98.9
PA14_07170	620189	621250	epd	D-erythrose 4-phosphate dehydrogenase	2	Biosynthesis of cofactors, prosthetic groups and carriers	ortholog	PA0551	100
PA14_07190	621256	622419	pgk	phosphoglycerate kinase	2	Energy metabolism	ortholog	PA0552	100
PA14_07200	622492	622692		hypothetical protein	4	Hypothetical, unclassified, unknown	ortholog	PA0553	100
PA14_07210	622852	623193		conserved hypothetical protein	4	Hypothetical, unclassified, unknown	ortholog	PA0554	97.3
PA14_07230	623313	624377	fda	fructose-1,6-bisphosphate aldolase	2	Carbon compound catabolism	ortholog	PA0555	100
PA14_07240	624443	624925		hypothetical protein	4	Hypothetical, unclassified, unknown	ortholog	PA0556	98.1
PA14_07250	625583	624927		putative isomerase	3	Putative enzymes	ortholog	PA0557	97.7
PA14_07260	625582	626349		conserved hypothetical protein	4	Hypothetical, unclassified, unknown	ortholog	PA0558	100
PA14_07280	627524	626346		putative periplasmic protein	3	Membrane proteins	ortholog	PA0559	100
PA14_07290	627637	628125		putative metal-dependent hydrolase	3	Putative enzymes	ortholog	PA0560	100
PA14_07300	628151	629305		hypothetical protein	4	Hypothetical, unclassified, unknown	ortholog	PA0561	99
PA14_07310	629981	629307		putative hydrolase	3	Putative enzymes	ortholog	PA0562	100
PA14_07330	630463	630110		conserved hypothetical protein	4	Hypothetical, unclassified, unknown	ortholog	PA0563	100
PA14_07340	631552	630641		putative transcriptional regulator	3	Transcriptional regulators	ortholog	PA0564	99.3
PA14_07355	631670	632008		hypothetical protein	4	Hypothetical, unclassified, unknown	ortholog	PA0565	100
PA14_07360	632513	631998		hypothetical protein	4	Hypothetical, unclassified, unknown	ortholog	PA0566	98.8
PA14_07370	632701	632859		conserved hypothetical protein	4	Hypothetical, unclassified, unknown	ortholog	PA0567	100
PA14_07380	633327	632869		hypothetical protein	4	Hypothetical, unclassified, unknown	ortholog	PA0568	99.3
PA14_07400	633813	633343		hypothetical protein	4	Hypothetical, unclassified, unknown	ortholog	PA0569	98.1
PA14_07410	634174	633827		hypothetical protein	4	Hypothetical, unclassified, unknown	ortholog	PA0570	99.1
PA14_07420	634778	634164		hypothetical protein	4	Hypothetical, unclassified, unknown	ortholog	PA0571	97.5
PA14_07430	637740	634969		conserved hypothetical protein	4	Hypothetical, unclassified, unknown	ortholog	PA0572	99.2
PA14_07440	638644	638309		hypothetical protein	4	Hypothetical, unclassified, unknown	ortholog	PA0573	97.3
PA14_07450	639858	638737		Hypothetical protein	4	Hypothetical, unclassified, unknown	ortholog	PA0574	96.5
PA14_07460	640278	640117		hypothetical protein	4	Hypothetical, unclassified, unknown	PA14-specific	(NT MATCH)		PA14R15	PAO1R15
PA14_07470	640483	640410		tRNA-Met	4	Non-coding RNA gene	ortholog	PA0574.1
PA14_07480	642266	640581		putative reverse transcriptase	3	Putative enzymes	PA14-specific			PA14R15	PAO1R15
PA14_07500	647084	643347		conserved hypothetical protein	4	Hypothetical, unclassified, unknown	ortholog	PA0575	99.1
PA14_07520	649044	647191	rpoD	sigma factor RpoD	1	Transcription, RNA processing and degradation	ortholog	PA0576	100
PA14_07530	651118	649124	dnaG	putative DNA primase	2	DNA replication, recombination, modification and repair	ortholog	PA0577	99.8
PA14_07550	651650	651201		conserved hypothetical protein	4	Hypothetical, unclassified, unknown	ortholog	PA0578	99.3
PA14_07560	651935	651720	rpsU	30S ribosomal protein S21	2	Translation, post-translational modification, degradation	ortholog	PA0579	100
PA14_07570	652136	653161	gcp	O-sialoglycoprotein endopeptidase	2	Translation, post-translational modification, degradation	ortholog	PA0580	99.7
PA14_07580	653809	653240		putative transmembrane protein	3	Membrane proteins	ortholog	PA0581	100
PA14_07590	653893	654246	folB	dihydroneopterin aldolase	2	Biosynthesis of cofactors, prosthetic groups and carriers	ortholog	PA0582	100
PA14_07600	654237	654779		putative 2-amino-4-hydroxy-6-hydroxymethyldihydropteridine pyrophosphokinase	3	Biosynthesis of cofactors, prosthetic groups and carriers	ortholog	PA0583	98.9
PA14_07620	655984	654752	cca	tRNA nucleotidyl transferase	2	Transcription, RNA processing and degradation	ortholog	PA0584	99.5
PA14_07630	656534	656028		hypothetical protein	4	Hypothetical, unclassified, unknown	ortholog	PA0585	99.4
PA14_07650	658182	656629		putative sporulation protein	3	Hypothetical, unclassified, unknown	ortholog	PA0586	100
PA14_07660	659450	658179		conserved hypothetical protein	4	Hypothetical, unclassified, unknown	ortholog	PA0587	100
PA14_07680	661473	659551		putative protein kinase	3	Two-component regulatory systems	ortholog	PA0588	100
PA14_07690	662084	661752		putative thiosulfate/cyanide sulfurtransferase	3	Transport of small molecules	ortholog	PA0589	99.1
PA14_07700	662979	662128	apaH	bis(5'-nucleosyl)-tetraphosphatase	2	Nucleotide biosynthesis and metabolism	ortholog	PA0590	100
PA14_07710	663359	662979		putative apaG protein	3	Hypothetical, unclassified, unknown	ortholog	PA0591	100
PA14_07730	664202	663396	ksgA	rRNA (adenine-N6,N6)-dimethyltransferase	2	Transcription, RNA processing and degradation	ortholog	PA0592	99.6
PA14_07740	665304	664318	pdxA	pyridoxal phosphate biosynthetic protein PdxA	2	Biosynthesis of cofactors, prosthetic groups and carriers	ortholog	PA0593	99.4
PA14_07760	666593	665301	surA	peptidyl-prolyl cis-trans isomerase	2	Adaptation, protection	ortholog	PA0594	99.8
PA14_07770	669348	666574	ostA	organic solvent tolerance protein OstA precursor	2	Adaptation, protection	ortholog	PA0595	99.8
PA14_07780	669475	670491		putative phosphotransferase	3	Putative enzymes	ortholog	PA0596	99.1
PA14_07790	670488	671162		putative nucleotidyltransferase	3	Cell wall / LPS / capsule	ortholog	PA0597	99.6
PA14_07800	671164	671922		putative DnaJ-like protein DjlA	3	Translation, post-translational modification, degradation	ortholog	PA0598	100
PA14_07810	672984	671923		conserved hypothetical protein	4	Hypothetical, unclassified, unknown	ortholog	PA0599	99.4
PA14_07820	673136	675529		putative histidine kinase	3	Two-component regulatory systems	ortholog	PA0600	99.5
PA14_07840	675575	676207		putative two-component response regulator	3	Two-component regulatory systems	ortholog	PA0601	100
PA14_07850	676336	677370		putative binding protein component of ABC transporter	3	Transport of small molecules	ortholog	PA0602	99.4
PA14_07860	677604	678713		putative ATP-binding component of ABC transporter	3	Transport of small molecules	ortholog	PA0603	100
PA14_07870	678769	679815		putative binding protein component of ABC transporter	3	Transport of small molecules	ortholog	PA0604	99.7
PA14_07890	679930	681177		putative permease of ABC transporter	3	Transport of small molecules	ortholog	PA0605	99.3
PA14_07900	681283	682113		putative permease of ABC transporter	3	Transport of small molecules	ortholog	PA0606	99.6
PA14_07910	682237	682911	rpe	ribulose-phosphate 3-epimerase	2	Central intermediary metabolism	ortholog	PA0607	100
PA14_07930	682911	683729		putative phosphoglycolate phosphatase	3	Carbon compound catabolism	ortholog	PA0608	99.6
PA14_07940	683802	685280	trpE	anthranilate synthetase component I	1	Amino acid biosynthesis and metabolism	ortholog	PA0609	99.8
PA14_07950	685781	685467	prtN	transcriptional regulator PrtN	1	Transcriptional regulators	ortholog	PA0610	99
PA14_07960	686651	685881	prtR	transcriptional regulator PrtR	1	Transcriptional regulators	ortholog	PA0611	99.6
PA14_07970	687109	687309		putative zinc finger protein	3	Transcription, RNA processing and degradation	ortholog	PA0612	100
PA14_07980	687357	687716		conserved hypothetical protein	4	Hypothetical, unclassified, unknown	ortholog	PA0613	99.2
PA14_07990	688080	688529		putative holin	3	Related to phage, transposon, or plasmid	ortholog	PA0614	99.3
PA14_08000	688551	689066		conserved hypothetical protein	4	Hypothetical, unclassified, unknown	ortholog	PA0615	99.4
PA14_08010	689063	689620		putative baseplate assembly protein V	3	Related to phage, transposon, or plasmid	ortholog	PA0616	100
PA14_08020	689773	690099		putative baseplate assembly protein W	3	Related to phage, transposon, or plasmid	ortholog	PA0617	99.1
PA14_08030	690096	690983		putative phage baseplate assembly protein	3	Related to phage, transposon, or plasmid	ortholog	PA0618	100
PA14_08040	690976	691509		putative phage tail protein	3	Related to phage, transposon, or plasmid	ortholog	PA0619	99.4
PA14_08050	691511	693586		putative tail fiber protein	3	Related to phage, transposon, or plasmid	ortholog	PA0620	99.4
PA14_08060	693583	694041		putative tail fiber assembly protein	3	Related to phage, transposon, or plasmid	ortholog	PA0621	98.7
PA14_08070	694084	695244		putative phage tail sheath protein	3	Related to phage, transposon, or plasmid	ortholog	PA0622	99
PA14_08090	695257	695760		putative phage tail tube protein	3	Related to phage, transposon, or plasmid	ortholog	PA0623	100
PA14_08100	695775	696119		conserved hypothetical protein	4	Hypothetical, unclassified, unknown	ortholog	PA0624	100
PA14_08110	696088	696198		hypothetical protein	4	Hypothetical, unclassified, unknown	PA14-specific	(NT MATCH)
PA14_08120	696289	698526		putative tail length determinator protein	3	Related to phage, transposon, or plasmid	ortholog	PA0625	97.7
PA14_08130	698536	699408		putative tail formation protein	3	Related to phage, transposon, or plasmid	ortholog	PA0626	99.3
PA14_08140	699383	699589		putative phage protein X	3	Related to phage, transposon, or plasmid	ortholog	PA0627	100
PA14_08150	699647	700636		putative phage late control gene D protein	3	Related to phage, transposon, or plasmid	ortholog	PA0628	98.8
PA14_08160	700669	701298		putative lytic enzyme	3	Putative enzymes	ortholog	PA0629	99.5
PA14_08180	701295	701657		hypothetical protein	4	Hypothetical, unclassified, unknown	ortholog	PA0630	98.3
PA14_08190	701654	701911		hypothetical protein	4	Hypothetical, unclassified, unknown	ortholog	PA0631	97.6
PA14_08200	701926	702213		hypothetical protein	4	Hypothetical, unclassified, unknown	polymorphism	PA0632	76.8
PA14_08210	702227	702721		putative major tail protein V	3	Related to phage, transposon, or plasmid	ortholog	PA0633	100
PA14_08220	702733	703080		hypothetical protein	4	Hypothetical, unclassified, unknown	ortholog	PA0634	100
PA14_08230	703110	703364		hypothetical protein	4	Hypothetical, unclassified, unknown	ortholog	PA0635	100
PA14_08240	703411	705246		putative tail length determination protein	3	Related to phage, transposon, or plasmid	ortholog	PA0636	99.5
PA14_08250	705239	705580		putative phage minor tail protein	3	Related to phage, transposon, or plasmid	ortholog	PA0637	100
PA14_08260	705588	706283		putative minor tail protein L	3	Related to phage, transposon, or plasmid	ortholog	PA0638	99.1
PA14_08270	706286	707056		conserved hypothetical protein	4	Hypothetical, unclassified, unknown	ortholog	PA0639	99.6
PA14_08280	707111	707713		putative phage tail assembly protein	3	Related to phage, transposon, or plasmid	ortholog	PA0640	92	PA14R17	PAO1R17
PA14_08300	707772	711431		putative phage-related protein, tail component	3	Related to phage, transposon, or plasmid	ortholog	PA0641	90.4	PA14R17	PAO1R17
PA14_08310	712461	713513		conserved hypothetical protein	4	Hypothetical, unclassified, unknown	polymorphism	PA0646	88.6	PA14R17	PAO1R17
PA14_08320	713513	713815		conserved hypothetical protein	4	Hypothetical, unclassified, unknown	ortholog	PA0647	100
PA14_08330	713812	714042		hypothetical protein	4	Hypothetical, unclassified, unknown	ortholog	PA0648	98.7
PA14_08340	714461	715066	trpG	anthranilate synthase component II	1	Amino acid biosynthesis and metabolism	ortholog	PA0649	99
PA14_08350	715068	716117	trpD	anthranilate phosphoribosyltransferase	1	Amino acid biosynthesis and metabolism	ortholog	PA0650	100
PA14_08360	716114	716950	trpC	indole-3-glycerol-phosphate synthase	1	Amino acid biosynthesis and metabolism	ortholog	PA0651	99.3
PA14_08370	717656	717012	vfr	cyclic AMP receptor-like protein	1	Transcriptional regulators	ortholog	PA0652	100
PA14_08380	717928	718350		putative redox protein	3	Translation, post-translational modification, degradation	ortholog	PA0653	100
PA14_08390	718670	719464	speD	S-adenosylmethionine decarboxylase proenzyme	2	Central intermediary metabolism	ortholog	PA0654	99.6
PA14_08400	720166	719519		putative ubiquinone biosynthesis protein	3	Biosynthesis of cofactors, prosthetic groups and carriers	ortholog	PA0655	100
PA14_08420	720604	720266		putative HIT family protein	3	Nucleotide biosynthesis and metabolism	ortholog	PA0656	100
PA14_08430	720683	722164		putative ATPase associated with various cellular activities	3	Translation, post-translational modification, degradation	ortholog	PA0657	99.4
PA14_08440	723004	722204		putative short chain alcohol dehydrogenase	3	Carbon compound catabolism	ortholog	PA0658	99.2
PA14_08450	724147	723065		putative membrane protein	3	Membrane proteins	ortholog	PA0659	98.1
PA14_08460	725237	724269		putative 2-nitropropane dioxygenase	3	Putative enzymes	ortholog	PA0660	99.7
PA14_08470	725676	725254		putative membrane protein	3	Membrane proteins	ortholog	PA0661	99.3
PA14_08480	725967	727001	argC	N-acetyl-gamma-glutamyl-phosphate reductase	2	Amino acid biosynthesis and metabolism	ortholog	PA0662	99.4
PA14_08490	727001	727720		conserved hypothetical protein	4	Hypothetical, unclassified, unknown	ortholog	PA0663	99.6
PA14_08500	727721	728143		putative integral membrane protein	3	Membrane proteins	ortholog	PA0664	100
PA14_08510	728221	728571		HesB-like domain	3	Energy metabolism	ortholog	PA0665	100
PA14_08520	729716	728625		putative chaperone	3	Translation, post-translational modification, degradation	ortholog	PA0666	98.9
PA14_08540	731062	729719		putative metallopeptidase	3	Cell wall / LPS / capsule	ortholog	PA0667	100
PA14_08560	731347	732546	tyrZ	tyrosyl-tRNA synthetase 2	2	Translation, post-translational modification, degradation	ortholog	PA0668	100
PA14_08570	733095	734620	16SRNA	16S ribosomal RNA	2	Non-coding RNA gene	ortholog	PA0668.1
PA14_08580	734686	734759		tRNA-Ile	4	Non-coding RNA gene	ortholog	PA0668.2
PA14_08590	734791	734863		tRNA-Ala	4	Non-coding RNA gene	ortholog	PA0668.3
PA14_08600	735093	737983	23S-rRNA	23S ribosomal RNA	2	Non-coding RNA gene	ortholog	PA0668.4
PA14_08610	738120	738251	5S-rRNA	5S ribosomal RNA	2	Non-coding RNA gene	ortholog	PA0668.5
PA14_08620	738405	739343	birA	BirA bifunctional protein	2	Biosynthesis of cofactors, prosthetic groups and carriers	ortholog	PA4280	98.7
PA14_08630	739340	740086		putative transcriptional regulator	3	Transcriptional regulators	ortholog	PA4279	100
PA14_08640	740095	740799		conserved hypothetical protein	4	Hypothetical, unclassified, unknown	ortholog	PA4278	99.6
PA14_08650	740947	741028		tRNA-Tyr	4	Non-coding RNA gene	ortholog	PA4277.3
PA14_08660	741058	741128		tRNA-Gly	4	Non-coding RNA gene	ortholog	PA4277.2
PA14_08670	741151	741223		tRNA-Thr	4	Non-coding RNA gene	ortholog	PA4277.1
PA14_08680	741311	742504	tufB	elongation factor Tu	2	Translation, post-translational modification, degradation	ortholog	PA4277	100
PA14_08690	742560	742632		tRNA-Trp	4	Non-coding RNA gene	ortholog	PA4276.1
PA14_08695	742681	743049	secE	secretion protein SecE	2	Protein secretion/export apparatus	ortholog	PA4276	100
PA14_08710	743059	743592	nusG	transcription antitermination protein NusG	2	Transcription, RNA processing and degradation	ortholog	PA4275	100
PA14_08720	743709	744140	rplK	50S ribosomal protein L11	2	Translation, post-translational modification, degradation	ortholog	PA4274	100
PA14_08730	744140	744835	rplA	50S ribosomal protein L1	2	Translation, post-translational modification, degradation	ortholog	PA4273	100
PA14_08740	745034	745534	rplJ	50S ribosomal protein L10	2	Translation, post-translational modification, degradation	ortholog	PA4272	100
PA14_08750	745613	745981	rplL	50S ribosomal protein L7 / L12	2	Translation, post-translational modification, degradation	ortholog	PA4271	100
PA14_08760	746203	750276	rpoB	DNA-directed RNA polymerase beta chain	2	Translation, post-translational modification, degradation	ortholog	PA4270	99.9
PA14_08780	750342	754541	rpoC	DNA-directed RNA polymerase beta* chain	2	Transcription, RNA processing and degradation	ortholog	PA4269	100
PA14_08790	754693	755064	rpsL	30S ribosomal protein S12	2	Translation, post-translational modification, degradation	ortholog	PA4268	100
PA14_08810	755164	755634	rpsG	30S ribosomal protein S7	2	Translation, post-translational modification, degradation	ortholog	PA4267	100
PA14_08820	755665	757785	fusA1	elongation factor G	2	Transcription, RNA processing and degradation	ortholog	PA4266	100
PA14_08830	757816	759009	tufA	elongation factor Tu	2	Translation, post-translational modification, degradation	ortholog	PA4265	100
PA14_08840	759165	759476	rpsJ	30S ribosomal protein S10	2	Translation, post-translational modification, degradation	ortholog	PA4264	100
PA14_08850	759559	760194	rplC	50S ribosomal protein L3	2	Translation, post-translational modification, degradation	ortholog	PA4263	100
PA14_08860	760208	760810	rplD	50S ribosomal protein L4	2	Translation, post-translational modification, degradation	ortholog	PA4262	100
PA14_08870	760807	761106	rplW	50S ribosomal protein L23	2	Translation, post-translational modification, degradation	ortholog	PA4261	100
PA14_08880	761118	761939	rplB	50S ribosomal protein L2	2	Translation, post-translational modification, degradation	ortholog	PA4260	100
PA14_08890	761956	762231	rpsS	30S ribosomal protein S19	2	Translation, post-translational modification, degradation	ortholog	PA4259	100
PA14_08900	762244	762576	rplV	50S ribosomal protein L22	2	Translation, post-translational modification, degradation	ortholog	PA4258	100
PA14_08910	762589	763275	rpsC	30S ribosomal protein S3	2	Translation, post-translational modification, degradation	ortholog	PA4257	100
PA14_08920	763287	763700	rplP	50S ribosomal protein L16	2	Translation, post-translational modification, degradation	ortholog	PA4256	100
PA14_08930	763700	763891	rpmC	50S ribosomal protein L29	2	Translation, post-translational modification, degradation	ortholog	PA4255	100
PA14_08940	763894	764160	rpsQ	30S ribosomal protein S17	2	Translation, post-translational modification, degradation	ortholog	PA4254	100
PA14_08950	764184	764552	rplN	50S ribosomal protein L14	2	Translation, post-translational modification, degradation	ortholog	PA4253	100
PA14_08960	764565	764879	rplX	50S ribosomal protein L24	2	Translation, post-translational modification, degradation	ortholog	PA4252	100
PA14_08970	764899	765438	rplE	50S ribosomal protein L5	2	Translation, post-translational modification, degradation	ortholog	PA4251	100
PA14_08980	765452	765757	rpsN	30S ribosomal protein S14	2	Translation, post-translational modification, degradation	ortholog	PA4250	100
PA14_08990	765947	766339	rpsH	30S ribosomal protein S8	2	Translation, post-translational modification, degradation	ortholog	PA4249	100
PA14_09000	766351	766884	rplF	50S ribosomal protein L6	2	Translation, post-translational modification, degradation	ortholog	PA4248	100
PA14_09010	766895	767245	rplR	50S ribosomal protein L18	2	Translation, post-translational modification, degradation	ortholog	PA4247	100
PA14_09020	767249	767749	rpsE	30S ribosomal protein S5	2	Translation, post-translational modification, degradation	ortholog	PA4246	100
PA14_09030	767752	767928	rpmD	50S ribosomal protein L30	2	Translation, post-translational modification, degradation	ortholog	PA4245	100
PA14_09040	767932	768366	rplO	50S ribosomal protein L15	2	Translation, post-translational modification, degradation	ortholog	PA4244	100
PA14_09050	768367	769695	secY	secretion protein SecY	2	Protein secretion/export apparatus	ortholog	PA4243	100
PA14_09070	769724	769840	rpmJ	50S ribosomal subunit protein L36	2	Translation, post-translational modification, degradation	ortholog	PA4242	100
PA14_09080	769971	770327	rpsM	30S ribosomal protein S13	2	Translation, post-translational modification, degradation	ortholog	PA4241	100
PA14_09090	770346	770735	rpsK	ribosomal protein S11	2	Translation, post-translational modification, degradation	ortholog	PA4240	100
PA14_09100	770752	771372	rpsD	30S ribosomal protein S4	2	Translation, post-translational modification, degradation	ortholog	PA4239	100
PA14_09115	771395	772396	rpoA	DNA-directed RNA polymerase alpha chain	2	Transcription, RNA processing and degradation	ortholog	PA4238	100
PA14_09130	772440	772829	rplQ	50S ribosomal protein L17	2	Translation, post-translational modification, degradation	ortholog	PA4237	100
PA14_09150	773110	774558	katA	catalase	1	Adaptation, protection	ortholog	PA4236	100
PA14_09160	774689	775153	bfrA	bacterioferritin	1	Transport of small molecules	ortholog	PA4235	100
PA14_09180	778062	775225	uvrA	excinuclease ABC subunit A	2	DNA replication, recombination, modification and repair	ortholog	PA4234	100
PA14_09195	778276	779664		probable major facilitator superfamily (MFS) transporter	3	Transport of small molecules	ortholog	PA4233	100
PA14_09200	779681	780178	ssb	single-stranded DNA-binding protein	1	DNA replication, recombination, modification and repair	ortholog	PA4232	100
PA14_09210	781697	780267	pchA	salicylate biosynthesis isochorismate synthase	1	Central intermediary metabolism	ortholog	PA4231	99.4
PA14_09220	781999	781694	pchB	salicylate biosynthesis protein PchB	1	Central intermediary metabolism	ortholog	PA4230	98
PA14_09230	782754	781999	pchC	pyochelin biosynthetic protein PchC	1	Transport of small molecules	ortholog	PA4229	99.2
PA14_09240	784394	782751	pchD	pyochelin biosynthesis protein PchD	1	Central intermediary metabolism	ortholog	PA4228	99.3
PA14_09260	784624	785514	pchR	transcriptional regulator PchR	1	Transcriptional regulators	ortholog	PA4227	100
PA14_09270	785708	790024	pchE	pyochelin synthetase	1	Transport of small molecules	ortholog	PA4226	99
PA14_09280	790021	795450	pchF	pyochelin synthetase PchF	1	Transport of small molecules	ortholog	PA4225	98.7
PA14_09290	795447	796496	pchG	pyochelin biosynthetic protein PchG	1	Central intermediary metabolism	ortholog	PA4224	99.4
PA14_09300	796493	798205		putative ATP-binding component of ABC transporter	3	Transport of small molecules	ortholog	PA4223	98.6
PA14_09320	798202	799926		putative ATP-binding component of ABC transporter	3	Transport of small molecules	ortholog	PA4222	98.8
PA14_09340	800018	802180	fptA	Fe(III)-pyochelin outer membrane receptor precursor	1	Transport of small molecules	ortholog	PA4221	100
PA14_09350	802180	802461		conserved hypothetical protein	4	Hypothetical, unclassified, unknown	ortholog	PA4220	95.7
PA14_09370	802793	803968		putative membrane protein	3	Membrane proteins	ortholog	PA4219	98.5
PA14_09380	803961	805205		putative transporter	3	Transport of small molecules	ortholog	PA4218	99.8
PA14_09400	806518	805310	phzS	flavin-containing monooxygenase	1	Putative enzymes	ortholog	PA4217	99.3
PA14_09410	807503	806856	phzG1	probable pyrodoxamine 5'-phosphate oxidase	1	Secreted Factors (toxins, enzymes, alginate)	ortholog	PA4216	99.5
PA14_09420	808362	807526	phzF1	probable phenazine biosynthesis protein	1	Secreted Factors (toxins, enzymes, alginate)	ortholog	PA4215	100
PA14_09440	810259	808376	phzE1	phenazine biosynthesis protein PhzE	1	Secreted Factors (toxins, enzymes, alginate)	ortholog	PA4214	99.5
PA14_09450	810879	810256	phzD1	phenazine biosynthesis protein PhzD	1	Secreted Factors (toxins, enzymes, alginate)	ortholog	PA4213	100
PA14_09460	812093	810876	phzC1	phenazine biosynthesis protein PhzC	1	Secreted Factors (toxins, enzymes, alginate)	ortholog	PA4212	99.3
PA14_09470	812617	812129	phzB1	probable phenazine biosynthesis protein	1	Secreted Factors (toxins, enzymes, alginate)	ortholog	PA4211	99.4
PA14_09480	813135	812647	phzA1	probable phenazine biosynthesis protein	1	Secreted Factors (toxins, enzymes, alginate)	ortholog	PA4210	98.8
PA14_09490	813831	814835	phzM	probable phenazine-specific methyltransferase	1	Putative enzymes	ortholog	PA4209	100
PA14_09500	816309	814846	opmD	outer membrane protein	1	Membrane proteins	ortholog	PA4208	99.4
PA14_09520	819395	816306	mexI	probable RND efflux transporter	1	Transport of small molecules	ortholog	PA4207	99.9
PA14_09530	820520	819408	mexH	RND efflux membrane fusion protein precursor	1	Transport of small molecules	ortholog	PA4206	99.7
PA14_09540	820974	820528	mexG	putative membrane protein	1	Membrane proteins	ortholog	PA4205	100
PA14_09550	822791	821625		putative 3-carboxymuconate cyclase	3	Carbon compound catabolism	ortholog	PA4204	99.7
PA14_09570	823725	822871		putative LysR-family transcriptional regulator	3	Transcriptional regulators	ortholog	PA4203	98.9
PA14_09580	823833	824888		hypothetical	4	Putative enzymes	ortholog	PA4202	98.6
PA14_09600	824984	826024	ddlA	D-alanine-D-alanine ligase A	2	Cell wall / LPS / capsule	ortholog	PA4201	99.7
PA14_09610	826930	826064		hypothetical	4	Hypothetical, unclassified, unknown	ortholog	PA4200	99.7
PA14_09630	828919	827138		putative acyl-CoA dehydrogenase	3	Fatty acid and phospholipid metabolism	ortholog	PA4199	99.7
PA14_09660	830659	829037		putative AMP-binding enzyme	3	Fatty acid and phospholipid metabolism	ortholog	PA4198	99.8
PA14_09680	830905	833181		putative two-component sensor	3	Two-component regulatory systems	ortholog	PA4197	99.5
PA14_09690	833184	833828		putative two-component response regulator	3	Two-component regulatory systems	ortholog	PA4196	98.1
PA14_09700	835038	833833		putative FAD-dependent monooxygenase	3	Biosynthesis of cofactors, prosthetic groups and carriers	ortholog	PA4190	98
PA14_09710	836696	835206		putative aldehyde dehydrogenase	3	Carbon compound catabolism	ortholog	PA4189	100
PA14_09730	837600	836689		putative dihydrodipicolinate synthase	3	Amino acid biosynthesis and metabolism	ortholog	PA4188	100
PA14_09740	838993	837665		putative MFS transporter	3	Transport of small molecules	ortholog	PA4187	99.8
PA14_09750	840448	839129		putative oxidoreductase	3	Putative enzymes	ortholog	PA4186	99.3
PA14_09760	841270	840542		putative transcriptional regulator, GntR family	3	Transcriptional regulators	ortholog	PA4185	100
PA14_09770	841579	842601		putative transcriptional regulator, AraC family	3	Transcriptional regulators	ortholog	PA4184	99.4
PA14_09780	842627	843094		conserved hypothetical protein	4	Hypothetical, unclassified, unknown	ortholog	PA4183	100
PA14_09790	843736	843098		putative transcriptional regulator	3	Transcriptional regulators	ortholog	PA4182	99.1
PA14_09810	844483	843764		conserved hypothetical protein	4	Hypothetical, unclassified, unknown	ortholog	PA4181	98.3
PA14_09820	844784	846427		putative acetolactate synthase large subunit	3	Amino acid biosynthesis and metabolism	ortholog	PA4180	99.8
PA14_09850	847765	846470		putative porin	3	Membrane proteins	ortholog	PA4179	99.1
PA14_09870	848746	848003		conserved hypothetical protein	4	Hypothetical, unclassified, unknown	ortholog	PA4178	99.6
PA14_09880	849247	848846		conserved hypothetical protein	4	Hypothetical, unclassified, unknown	ortholog	PA4177	93.2
PA14_09890	849390	849671	ppiC2	peptidyl-prolyl cis-trans isomerase C2	2	Chaperones & heat shock proteins	ortholog	PA4176	98.9
PA14_09900	851380	849992	prpL	Pvds-regulated endoprotease, lysyl class	1	Putative enzymes	ortholog	PA4175	98.9
PA14_09910	852836	851913		putative transcriptional regulator	3	Transcriptional regulators	ortholog	PA4174	98.7
PA14_09920	852977	853375		putative translation initiation inhibitor	3	Translation, post-translational modification, degradation	ortholog	PA4173	100
PA14_09930	854207	853407		putative exonuclease III	3	DNA replication, recombination, modification and repair	ortholog	PA4172	99.2
PA14_09940	854793	854230		putative protease	3	Putative enzymes	ortholog	PA4171	99.5
PA14_09950	855861	854929		putative oxidoreductase	3	Putative enzymes	ortholog	PA4170	99.7
PA14_09960	855942	856370		putative transcriptional regulator	3	Transcriptional regulators	ortholog	PA4169	99.3
PA14_09970	858843	856435	fpvB	type I ferripyoverdine receptor, FpvB	1	Transport of small molecules	ortholog	PA4168	99.8
PA14_09980	859186	860004		putative oxidoreductase, aldo/keto reductase family	3	Putative enzymes	ortholog	PA4167	98.9
PA14_09990	860512	860054		putative acetyltransferase	3	Putative enzymes	ortholog	PA4166	97.4
PA14_10010	860644	862134		putative transcriptional regulator	3	Transcriptional regulators	ortholog	PA4165	99.4
PA14_10020	862476	862150		conserved hypothetical protein	4	Hypothetical, unclassified, unknown	ortholog	PA4164	99.1
PA14_10040	864247	862538		amidase family protein	3	Carbon compound catabolism	ortholog	PA4163	99.8
PA14_10050	864931	864434		hypothetical protein	4	Hypothetical, unclassified, unknown	PA14-specific			PA14R19	PAO1R75
PA14_10070	865931	864945		putative zinc-dependent oxidoreductase	3	Putative enzymes	PA14-specific			PA14R19	PAO1R75
PA14_10080	866321	865944		hypothetical protein	4	Hypothetical, unclassified, unknown	PA14-specific			PA14R19	PAO1R75
PA14_10090	866440	867351		possible LysR family transcription regulator	3	Transcriptional regulators	PA14-specific			PA14R19	PAO1R75
PA14_10110	868546	867362		putative transporter	3	Transport of small molecules	PA14-specific			PA14R19	PAO1R75
PA14_10120	869571	868642		possible LysR family transcription regulator	3	Transcriptional regulators	PA14-specific			PA14R19	PAO1R75
PA14_10130	869711	870427		putative short-chain dehydrogenase	3	Putative enzymes	ortholog	PA4162	99.6
PA14_10140	871468	870437	fepG	ferric enterobactin transport protein FepG	2	Transport of small molecules	ortholog	PA4161	99.4
PA14_10160	872487	871465	fepD	ferric enterobactin transport protein FepD	2	Transport of small molecules	ortholog	PA4160	99.4
PA14_10170	873423	872518	fepB	ferrienterobactin-binding periplasmic protein precursor FepB	2	Transport of small molecules	ortholog	PA4159	99.7
PA14_10180	873549	874346	fepC	ferric enterobactin transport protein FepC	2	Transport of small molecules	ortholog	PA4158	100
PA14_10190	875141	874353		putative transcriptional regulator	3	Transcriptional regulators	ortholog	PA4157	100
PA14_10200	875397	877481		putative TonB-dependent receptor protein	3	Membrane proteins	ortholog	PA4156	99.7
PA14_10210	877549	878856		putative oxidoreductase	3	Energy metabolism	ortholog	PA4155	99.5
PA14_10220	879293	879961		putative SH3 domain protein	3	Hypothetical, unclassified, unknown	ortholog	PA4154	100
PA14_10230	881136	880045	adh	2,3-butanediol dehydrogenase	2	Carbon compound catabolism	ortholog	PA4153	99.4
PA14_10240	882262	881150		putative hydrolase	3	Carbon compound catabolism	ortholog	PA4152	99.5
PA14_10250	883278	882259	acoB	acetoin catabolism protein AcoB	2	Carbon compound catabolism	ortholog	PA4151	99.7
PA14_10260	884285	883311		putative acetoin dehydrogenase E1 component	3	Carbon compound catabolism	ortholog	PA4150	99.4
PA14_10270	885348	884308		putative acetoin catabolism protein	3	Carbon compound catabolism	ortholog	PA4149	99.7
PA14_10280	886145	885345		putative short-chain dehydrogenase	3	Putative enzymes	ortholog	PA4148	100
PA14_10290	886477	888354	acoR	transcriptional regulator AcoR	2	Transcriptional regulators	ortholog	PA4147	99.7
PA14_10300	888559	889170		putative efflux protein	3	Protein secretion/export apparatus	PA14-specific	(NT MATCH)
PA14_10320	890047	889157		putative transcriptional regulator	3	Transcriptional regulators	ortholog	PA4145	99.7
PA14_10330	891558	890143		putative outer membrane protein precursor	3	Protein secretion/export apparatus	ortholog	PA4144	99.8
PA14_10340	893717	891558		putative toxin transporter	3	Protein secretion/export apparatus	ortholog	PA4143	99.4
PA14_10350	894983	893727		putative secretion protein	3	Protein secretion/export apparatus	ortholog	PA4142	99.8
PA14_10360	895379	895080		conserved hypothetical protein	4	Hypothetical, unclassified, unknown	ortholog	PA4141	99
PA14_10370	897481	895688		putative cholesterol oxidase	3	Fatty acid and phospholipid metabolism	ortholog	PA4140	98.7
PA14_10380	897912	897613		hypothetical protein	4	Hypothetical, unclassified, unknown	ortholog	PA4139	100
PA14_10400	898251	898045		hypothetical protein	4	Hypothetical, unclassified, unknown	PA14-specific	(NT MATCH)
PA14_10410	898562	898269		hypothetical protein	4	Hypothetical, unclassified, unknown	PA14-specific	(NT MATCH)
PA14_10420	898671	899909	tyrS	tyrosyl-tRNA synthetase	2	Translation, post-translational modification, degradation	ortholog	PA4138	99
PA14_10440	901194	899938		putative porin	3	Transport of small molecules	ortholog	PA4137	99.8
PA14_10470	901559	902767		putative MFS transporter	3	Transport of small molecules	ortholog	PA4136	99.8
PA14_10480	902853	903275		putative transcriptional regulator	2	Transcriptional regulators	ortholog	PA4135	100
PA14_10490	903533	903291		hypothetical protein	4	Hypothetical, unclassified, unknown	ortholog	PA4134	100
PA14_10500	905044	903617		cytochrome c oxidase subunit (cbb3-type)	2	Energy metabolism	ortholog	PA4133	100
PA14_10530	906723	905308		putative transcriptional regulator, GntR family	3	Transcriptional regulators	ortholog	PA4132	99.8
PA14_10540	908542	906821		putative iron-sulfur cluster-binding protein	3	Energy metabolism	ortholog	PA4131	99.7
PA14_10550	908648	910321		putative sulfite or nitrite reductas	3	Central intermediary metabolism	ortholog	PA4130	99.3
PA14_10560	910318	910806		conserved hypothetical protein	4	Hypothetical, unclassified, unknown	ortholog	PA4129	98.8
PA14_10570	911694	910888		putative 2,4-dihydroxyhept-2-ene-1,7-dioic acid aldolase	3	Carbon compound catabolism	ortholog	PA4128	98.1
PA14_10590	912510	911707	hpcG	2-oxo-hept-3-ene-1,7-dioate hydratase	2	Carbon compound catabolism	ortholog	PA4127	100
PA14_10600	913832	912528		putative MFS transporter	3	Transport of small molecules	ortholog	PA4126	100
PA14_10610	914317	913925	hpcD	5-carboxymethyl-2-hydroxymuconate isomerase	2	Carbon compound catabolism	ortholog	PA4125	99.2
PA14_10620	915251	914328	hpcB	homoprotocatechuate 2,3-dioxygenase	2	Carbon compound catabolism	ortholog	PA4124	100
PA14_10630	916843	915383	hpcC	5-carboxy-2-hydroxymuconate semialdehyde dehydrogenase	2	Carbon compound catabolism	ortholog	PA4123	99.8
PA14_10640	917619	916840		putative 4-hydroxyphenylacetate degradation bifunctional isomerase	3	Central intermediary metabolism	ortholog	PA4122	99.2
PA14_10650	918289	917630		putative 4-hydroxyphenylacetate degradation bifunctional isomerase	3	Central intermediary metabolism	ortholog	PA4121	98.6
PA14_10660	918509	919420		putative transcriptional regulator	3	Transcriptional regulators	ortholog	PA4120	99.3
PA14_10670	919472	920275	aph	aminoglycoside 3'-phosphotransferase type IIb	1	Antibiotic resistance and susceptibility	ortholog	PA4119	99.3
PA14_10680	920968	920399		putative periplasmic protein	4	Membrane proteins	ortholog	PA4118	100
PA14_10700	923232	921046		putative bacteriophytochrome	3	Two-component regulatory systems	ortholog	PA4117	99.5
PA14_10710	923847	923260		putative heme oxygenase	3	Transport of small molecules	ortholog	PA4116	99
PA14_10730	925350	923965		putative decarboxylase family protein	3	Putative enzymes	ortholog	PA4115	100
PA14_10740	925770	926279		spermidine acetyltransferase	2	Putative enzymes	ortholog	PA4114	100
PA14_10750	926433	927623		putative MFS transporter	3	Transport of small molecules	ortholog	PA4113	99.7
PA14_10770	927751	932004		putative sensor/response regulator hybrid	3	Two-component regulatory systems	ortholog	PA4112	99.4
PA14_10780	932566	932168		conserved hypothetical protein	4	Hypothetical, unclassified, unknown	ortholog	PA4111	100
PA14_10790	933824	932631	ampC	cephalosporinase	1	Adaptation, protection	ortholog	PA4110	98.5
PA14_10800	933973	934863	ampR	transcriptional regulator AmpR	1	Transcriptional regulators	ortholog	PA4109	99
PA14_10820	936666	935422		putative HDIG domain protein	3	Hypothetical, unclassified, unknown	ortholog	PA4108	95.7
PA14_10830	937824	936949		putative transcriptional regulator, LysR family	3	Transcriptional regulators	PA14-specific			PA14R20	PAO1R74
PA14_10840	937983	938735		putative dehydrogenase	3	Putative enzymes	PA14-specific			PA14R20	PAO1R74
PA14_10850	940431	938752		putative dehydrogenase	3	Putative enzymes	ortholog	PA4100	97.7
PA14_10870	941890	940586		putative porin	3	Transport of small molecules	ortholog	PA4099	99.8
PA14_10890	942700	941975		putative short-chain dehydrogenase	3	Putative enzymes	ortholog	PA4098	100
PA14_10900	943773	942715		putative Zn-dependent alcohol dehydrogenase	3	Putative enzymes	ortholog	PA4097	99.4
PA14_10910	945029	943770		putative major facilitator family transporter	3	Transport of small molecules	ortholog	PA4096	99.5
PA14_10920	945633	945100		putative 2,4'-dihydroxyacetophenone dioxygenase	3	Putative enzymes	ortholog	PA4095	98.9
PA14_10940	945954	946913		putative transcriptional regulator, AraC family	3	Transcriptional regulators	ortholog	PA4094	99.4
PA14_10950	946961	947377		conserved hypothetical protein	4	Hypothetical, unclassified, unknown	ortholog	PA4093	99.3
PA14_10960	948499	947387		possible ferridoxin oxidoreductase subunit	4	Putative enzymes	PA14-specific			PA14R21	PAO1R73
PA14_10970	949493	948528		putative flavodoxin reductase	3	Energy metabolism	PA14-specific			PA14R21	PAO1R73
PA14_10980	949604	950458		hypothetical protein	4	Hypothetical, unclassified, unknown	PA14-specific			PA14R21	PAO1R73
PA14_10990	951014	950502	hpaC	4-hydroxyphenylacetate 3-monooxygenase small chain	2	Carbon compound catabolism	ortholog	PA4092	98.2
PA14_11000	952606	951044	hpaA	4-hydroxyphenylacetate 3-monooxygenase large chain	2	Carbon compound catabolism	ortholog	PA4091	99.4
PA14_11010	953062	952772		conserved hypothetical protein	4	Hypothetical, unclassified, unknown	ortholog	PA4090	100
PA14_11020	954126	953365		putative short-chain dehydrogenase	3	Putative enzymes	ortholog	PA4089	99.6
PA14_11030	955508	954123		putative aminotransferase	3	Transport of small molecules	ortholog	PA4088	99.1
PA14_11050	956341	955517		conserved hypothetical protein	4	Hypothetical, unclassified, unknown	ortholog	PA4087	98.5
PA14_11060	956812	957381	cupB1	putative fimbrial subunit CupB1	2	Motility & Attachment	ortholog	PA4086	94.7
PA14_11070	957412	958158	cupB2	chaperone CupB2	2	Motility & Attachment	ortholog	PA4085	98.8
PA14_11080	958480	961014	cupB3	usher CupB3	2	Motility & Attachment	ortholog	PA4084	99.3
PA14_11090	961011	961751	cupB4	chaperone CupB4	2	Motility & Attachment	ortholog	PA4083	98.8
PA14_11100	961839	964895	cupB5	adhesive protein CupB5	2	Motility & Attachment	ortholog	PA4082	98.4
PA14_11110	964995	966140	cupB6	fimbrial protein cupB6	2	Motility & Attachment	ortholog	PA4081	99.2
PA14_11120	966785	967429		putative regulator of capsule synthesis	3	Two-component regulatory systems	ortholog	PA4080	99.5
PA14_11130	968133	967444		putative short chain dehydrogenase	3	Putative enzymes	ortholog	PA4079	99.1
PA14_11140	971198	968223		putative nonribosomal peptide synthetase	3	Biosynthesis of cofactors, prosthetic groups and carriers	ortholog	PA4078	97.9
PA14_11150	971615	971409		putative transcriptional regulator	3	Transcriptional regulators	ortholog	PA4077	100
PA14_11160	971986	971612		conserved hypothetical protein	4	Hypothetical, unclassified, unknown	ortholog	PA4076	97.6
PA14_11170	972093	972929		conserved hypothetical protein	4	Hypothetical, unclassified, unknown	ortholog	PA4075	99.6
PA14_11180	973594	972926		putative transcriptional regulator	3	Transcriptional regulators	ortholog	PA4074	100
PA14_11190	973823	975310		putative aldehyde dehydrogenase	3	Putative enzymes	ortholog	PA4073	99.8
PA14_11210	975501	976991		putative amino acid permease	3	Transport of small molecules	ortholog	PA4072	99.2
PA14_11230	976966	977544		conserved hypothetical protein	4	Hypothetical, unclassified, unknown	ortholog	PA4071	99
PA14_11240	977705	978655		putative transcriptional regulator	3	Transcriptional regulators	ortholog	PA4070	99.1
PA14_11250	978924	979808		putative dTDP-4-rhamnose reductase-related protein	3	Cell wall / LPS / capsule	ortholog	PA4069	100
PA14_11260	979801	980730		putative NAD-dependent epimerase	2	Central intermediary metabolism	ortholog	PA4068	99.7
PA14_11270	981869	981171	oprG	outer membrane protein OprG precursor	1	Membrane proteins	ortholog	PA4067	100
PA14_11280	982535	982017		putative lipoprotein	3	Fatty acid and phospholipid metabolism	ortholog	PA4066	99.4
PA14_11290	983818	982553		putative permease	3	Membrane proteins	ortholog	PA4065	99
PA14_11310	984525	983821		putative ABC transporter, ATP-binding protein	3	Transport of small molecules	ortholog	PA4064	100
PA14_11320	985204	984614		conserved hypothetical protein	4	Hypothetical, unclassified, unknown	ortholog	PA4063	99.5
PA14_11330	985337	985681		conserved hypothetical protein	4	Hypothetical, unclassified, unknown	ortholog	PA4062	94.9
PA14_11340	986587	985718		putative thioredoxin	3	Energy metabolism	ortholog	PA4061	99
PA14_11350	987321	986659		hypothetical phypothetical protein	4	Hypothetical, unclassified, unknown	split or fused genes	PA4059	49.1
PA14_11370	987788	987318		putative lipoprotein	3	Fatty acid and phospholipid metabolism	ortholog	PA4058	99.4
PA14_11380	987974	988438		putative ATP-cone domain protein	4	Hypothetical, unclassified, unknown	ortholog	PA4057	100
PA14_11400	988435	989556	ribD	riboflavin-specific deaminase/reductase	2	Antibiotic resistance and susceptibility	ortholog	PA4056	98.9
PA14_11410	989984	990643	ribC	riboflavin synthase alpha chain	2	Biosynthesis of cofactors, prosthetic groups and carriers	ortholog	PA4055	100
PA14_11420	990670	991767	ribB	GTP cyclohydrolase II / 3,4-dihydroxy-2-butanone 4-phosphate synthase	2	Biosynthesis of cofactors, prosthetic groups and carriers	ortholog	PA4054	100
PA14_11430	991885	992361	ribE	6,7-dimethyl-8-ribityllumazine synthase	2	Biosynthesis of cofactors, prosthetic groups and carriers	ortholog	PA4053	100
PA14_11450	992358	992837	nusB	NusB	2	Transcription, RNA processing and degradation	ortholog	PA4052	100
PA14_11460	992856	993824	thiL	thiamine monophosphate kinase	2	Biosynthesis of cofactors, prosthetic groups and carriers	ortholog	PA4051	97.8
PA14_11470	993817	994332	pgpA	phosphatidylglycerophosphatase A	2	Fatty acid and phospholipid metabolism	ortholog	PA4050	99.4
PA14_11480	994341	995087		hypothetical protein	4	Hypothetical, unclassified, unknown	ortholog	PA4049	99.6
PA14_11490	995090	995734		conserved hypothetical protein	4	Hypothetical, unclassified, unknown	ortholog	PA4048	100
PA14_11510	995865	996482	ribA	GTP cyclohydrolase II	2	Biosynthesis of cofactors, prosthetic groups and carriers	ortholog	PA4047	99.5
PA14_11520	996479	996898		conserved hypothetical protein	4	Hypothetical, unclassified, unknown	ortholog	PA4046	99.3
PA14_11530	996898	997695		putative ABC transporter	3	Transport of small molecules	ortholog	PA4045	99.2
PA14_11550	999702	997819	dxs	1-deoxyxylulose-5-phosphate synthase	2	Biosynthesis of cofactors, prosthetic groups and carriers	ortholog	PA4044	100
PA14_11560	1000698	999811	ispA	geranyltranstransferase	2	Biosynthesis of cofactors, prosthetic groups and carriers	ortholog	PA4043	99.7
PA14_11570	1000937	1000695	xseB	exodeoxyribonuclease VII small subunit	2	DNA replication, recombination, modification and repair	ortholog	PA4042	100
PA14_11580	1001095	1002264		putative racemase	3	Putative enzymes	ortholog	PA4041	99
PA14_11590	1003503	1002496		hypothetical protein	4	Hypothetical, unclassified, unknown	ortholog	PA4040	97.6
PA14_11600	1005307	1003505		possible ABC transporter component	3	Transport of small molecules	ortholog	PA4039	98.2
PA14_11610	1006051	1005317		possible ABC transporter permease component	3	Transport of small molecules	ortholog	PA4038	99.6
PA14_11620	1006974	1006048		probable ABC transporter	3	Transport of small molecules	ortholog	PA4037	99
PA14_11630	1009679	1007379		probable two-component sensor	3	Two-component regulatory systems	ortholog	PA4036	99.6
PA14_11650	1010699	1009698		hypothetical protein	4	Hypothetical, unclassified, unknown	ortholog	PA4035	100
PA14_11660	1011554	1010865	aqpZ	aquaporin Z	2	Transport of small molecules	ortholog	PA4034	100
PA14_11670	1012170	1011901		hypothetical protein	4	Hypothetical, unclassified, unknown	ortholog	PA4033	100
PA14_11680	1012365	1013081		probable two-component regulator	3	Two-component regulatory systems	ortholog	PA4032	100
PA14_11690	1013699	1013172	ppa	PPase	2	Energy metabolism	ortholog	PA4031	100
PA14_11700	1014609	1013779		conserved hypothetical protein	4	Hypothetical, unclassified, unknown	ortholog	PA4030	100
PA14_11720	1015277	1014612		probable membrane protein	3	Membrane proteins	ortholog	PA4029	100
PA14_11730	1015471	1017054		possible protein kinase	3	Translation, post-translational modification, degradation	PA14-specific	(NT MATCH)
PA14_11740	1017840	1016947		conserved hypothetical protein	4	Hypothetical, unclassified, unknown	ortholog	PA4027	99.7
PA14_11750	1018351	1017890		probable acetyltransferase	3	Putative enzymes	ortholog	PA4026	100
PA14_11760	1019336	1018515		putative ethanolamine ammonia-lyase	3	Central intermediary metabolism	ortholog	PA4025	99.6
PA14_11770	1020741	1019347	eutB	ethanolamine ammonia-lyase large subunit, EutB	2	Central intermediary metabolism	ortholog	PA4024	100
PA14_11790	1022248	1020800		putative amino acid transporter	3	Transport of small molecules	ortholog	PA4023	99.8
PA14_11810	1023978	1022458		putative aldehyde dehydrogenase	3	Putative enzymes	ortholog	PA4022	99.4
PA14_11830	1024317	1026248		probable transcriptional regulator	3	Transcriptional regulators	ortholog	PA4021	99.5
PA14_11845	1026406	1027761	mpl	UDP-N-acetylmuramate:L-alanyl-gamma-D-glutamyl-meso-diaminopimelate ligase	2	Cell wall / LPS / capsule	ortholog	PA4020	99.8
PA14_11860	1027770	1028399		probable aromatic acid decarboxylase	3	Putative enzymes	ortholog	PA4019	100
PA14_11880	1028401	1028676		putative lipoprotein	4	Hypothetical, unclassified, unknown	ortholog	PA4018	97.8
PA14_11890	1029337	1028696		conserved hypothetical protein	4	Hypothetical, unclassified, unknown	ortholog	PA4017	99.1
PA14_11900	1031123	1029384		hypothetical protein	4	Hypothetical, unclassified, unknown	ortholog	PA4016	99.8
PA14_11910	1031769	1031314		conserved hypothetical protein	4	Hypothetical, unclassified, unknown	ortholog	PA4015	100
PA14_11920	1031915	1032325		hypothetical protein	4	Hypothetical, unclassified, unknown	ortholog	PA4014	100
PA14_11930	1032325	1033035		putative membrane protein	3	Membrane proteins	ortholog	PA4013	99.2
PA14_11940	1033055	1033648		hypothetical protein	4	Hypothetical, unclassified, unknown	ortholog	PA4012	100
PA14_11960	1034972	1033659		hypothetical protein	4	Hypothetical, unclassified, unknown	ortholog	PA4011	99.3
PA14_11970	1035688	1034969		methylpurine-DNA glycosylase family protein	4	Putative enzymes	ortholog	PA4010	99.2
PA14_11980	1035752	1036609		possible O-methyltransferase	3	Putative enzymes	ortholog	PA4009	99.6
PA14_11990	1037840	1036617		possible hydrolase	3	Putative enzymes	ortholog	PA4008	98
PA14_12010	1038138	1039403	proA	probable gamma-glutamyl phosphate reductase	2	Amino acid biosynthesis and metabolism	ortholog	PA4007	99.8
PA14_12020	1039403	1040047	nadD	NadD nicotinic acid mononucleotide adenylyltransferase	2	Biosynthesis of cofactors, prosthetic groups and carriers	ortholog	PA4006	100
PA14_12030	1040070	1040426		conserved hypothetical protein	4	Hypothetical, unclassified, unknown	ortholog	PA4005	100
PA14_12050	1040434	1040901		hypothetical protein	4	Hypothetical, unclassified, unknown	ortholog	PA4004	99.4
PA14_12060	1040914	1042854	pbpA	FtsI / penicillin-binding protein 2	2	Cell wall / LPS / capsule	ortholog	PA4003	100
PA14_12070	1042886	1043989	rodA	rod shape-determining protein	2	Cell wall / LPS / capsule	ortholog	PA4002	100
PA14_12080	1043998	1045020	sltB1	soluble lytic transglycosylase B	1	Cell wall / LPS / capsule	ortholog	PA4001	100
PA14_12090	1045017	1046042		possible lipoprotein, rlpA family	4	Hypothetical, unclassified, unknown	ortholog	PA4000	99.4
PA14_12100	1046108	1047268	dacC	D-ala-D-ala-carboxypeptidase	2	Cell wall / LPS / capsule	ortholog	PA3999	100
PA14_12110	1047339	1047620		conserved hypothetical protein	4	Hypothetical, unclassified, unknown	ortholog	PA3998	100
PA14_12120	1047620	1048273	lipB	lipoate-protein ligase B	2	Biosynthesis of cofactors, prosthetic groups and carriers	ortholog	PA3997	100
PA14_12130	1048270	1049253	lis	Lipoate synthase	2	Biosynthesis of cofactors, prosthetic groups and carriers	ortholog	PA3996	100
PA14_12140	1050291	1049398		putative transcriptional regulator	3	Transcriptional regulators	ortholog	PA3995	99.7
PA14_12150	1050399	1051289		probable epoxide hydrolase	3	Putative enzymes	ortholog	PA3994	98.6
PA14_12160	1052838	1051492		putative murein transglycosylase	3	Putative enzymes	ortholog	PA3992	99.8
PA14_12170	1053067	1053285		hypothetical protein	4	Hypothetical, unclassified, unknown	PA14-specific
PA14_12180	1053553	1053401		conserved hypothetical protein	4	Hypothetical, unclassified, unknown	ortholog	PA3990	100
PA14_12200	1054682	1053645	holA	DNA polymerase III, delta subunit	2	DNA replication, recombination, modification and repair	ortholog	PA3989	99.7
PA14_12210	1055343	1054720		hypothetical protein	4	Hypothetical, unclassified, unknown	ortholog	PA3988	100
PA14_12230	1058031	1055410	leuS	leucyl-tRNA synthetase	2	Translation, post-translational modification, degradation	ortholog	PA3987	99.7
PA14_12260	1058202	1058633		conserved hypothetical protein	4	Hypothetical, unclassified, unknown	ortholog	PA3986	99.3
PA14_12270	1058706	1059467		conserved hypothetical protein	4	Hypothetical, unclassified, unknown	ortholog	PA3985	98.8
PA14_12280	1061052	1059517		apolipoprotein N-acyltransferase	2	Cell wall / LPS / capsule	ortholog	PA3984	99.4
PA14_12300	1062077	1061238		Putative Mg2+ and Co2+ transporter CorC	3	Adaptation, protection	ortholog	PA3983	100
PA14_12310	1062556	1062074		conserved hypothetical protein	4	Hypothetical, unclassified, unknown	ortholog	PA3982	100
PA14_12330	1063568	1062546		PhoH family protein	2	Adaptation, protection	ortholog	PA3981	99.7
PA14_12350	1065077	1063737		conserved hypothetical protein	4	Hypothetical, unclassified, unknown	ortholog	PA3980	100
PA14_12360	1065206	1065538		conserved hypothetical protein	4	Hypothetical, unclassified, unknown	ortholog	PA3979	100
PA14_12370	1066102	1065554		hypothetical protein	4	Hypothetical, unclassified, unknown	ortholog	PA3978	100
PA14_12390	1067594	1066311	hemL	glutamate 1-semialdehyde 2,1-aminomutase	1	Biosynthesis of cofactors, prosthetic groups and carriers	ortholog	PA3977	99.8
PA14_12400	1068261	1067632	thiE	thiamin-phosphate pyrophosphorylase	2	Biosynthesis of cofactors, prosthetic groups and carriers	ortholog	PA3976	99
PA14_12410	1069069	1068272	thiD	phosphomethylpyrimidine kinase	2	Biosynthesis of cofactors, prosthetic groups and carriers	ortholog	PA3975	100
PA14_12420	1069280	1071025		N-terminus of probable two-component sensor	3	Two-component regulatory systems	split or fused genes	PA3974	52.2
PA14_12430	1070454	1071716		C-terminus of probable two-component sensor	3	Two-component regulatory systems	split or fused genes	PA3974	52.6
PA14_12440	1071822	1072469		possible transcriptional regulator acrR family	3	Transcriptional regulators	ortholog	PA3973	99.5
PA14_12450	1072466	1074115		possible acyl-CoA dehydrogenase	3	Fatty acid and phospholipid metabolism	ortholog	PA3972	99.6
PA14_12470	1074127	1074558		conserved hypothetical protein	4	Hypothetical, unclassified, unknown	ortholog	PA3971	98.6
PA14_12490	1074613	1076112		AMP nucleosidase	2	Nucleotide biosynthesis and metabolism	ortholog	PA3970	100
PA14_12530	1077872	1076787		conserved hypothetical protein	4	Hypothetical, unclassified, unknown	ortholog	PA3969	99.7
PA14_12540	1078011	1078580		possible pseudouridylate synthase	3	Transcription, RNA processing and degradation	ortholog	PA3968	100
PA14_12550	1079006	1078614		hypothetical protein	4	Hypothetical, unclassified, unknown	ortholog	PA3967	100
PA14_12560	1079316	1079107		conserved hypothetical protein	4	Hypothetical, unclassified, unknown	ortholog	PA3966	100
PA14_12570	1080027	1079518		probable AsnC-family transcriptional regulator	3	Transcriptional regulators	ortholog	PA3965	100
PA14_12590	1081194	1080409		hypothetical protein	4	Hypothetical, unclassified, unknown	ortholog	PA3964	98.1
PA14_12610	1082047	1081151		probable cation efflux family protein	3	Transport of small molecules	ortholog	PA3963	100
PA14_12620	1082552	1082136		hypothetical protein	4	Hypothetical, unclassified, unknown	ortholog	PA3962	100
PA14_12630	1082719	1085211		putative ATP-dependent helicase	3	DNA replication, recombination, modification and repair	polymorphism	PA3961	88.8
PA14_12640	1085629	1085222		hypothetical protein	4	Hypothetical, unclassified, unknown	ortholog	PA3960	100
PA14_12650	1086387	1085653		hypothetical protein	3	Hypothetical, unclassified, unknown	ortholog	PA3959	100
PA14_12670	1087616	1086477		possible nuclease or phosphatase	3	DNA replication, recombination, modification and repair	ortholog	PA3958	99.7
PA14_12680	1087678	1088514		possible short-chain dehydrogenase	3	Fatty acid and phospholipid metabolism	ortholog	PA3957	99.6
PA14_12690	1088955	1088521		possible glyoxalase	3	Carbon compound catabolism	ortholog	PA3956	98.6
PA14_12700	1089678	1089022		conserved hypothetical protein	4	Hypothetical, unclassified, unknown	ortholog	PA3955	99.1
PA14_12710	1090856	1089762		possible Coenzyme F420-dependent N5,N10-methylene tetrahydromethanopterin reductase	3	Biosynthesis of cofactors, prosthetic groups and carriers	ortholog	PA3954	99.7
PA14_12730	1091595	1091014		possible isochorismatase family protein	3	Amino acid biosynthesis and metabolism	ortholog	PA3953	98.4
PA14_12740	1091836	1092411		conserved hypothetical protein	4	Hypothetical, unclassified, unknown	ortholog	PA3952	98.4
PA14_12750	1092477	1092980		conserved hypothetical protein	4	Hypothetical, unclassified, unknown	ortholog	PA3951	100
PA14_12760	1093058	1094407		probable ATP-dependent RNA helicase	3	Transcription, RNA processing and degradation	ortholog	PA3950	99.6
PA14_12770	1095605	1094430		conserved hypothetical protein	4	Hypothetical, unclassified, unknown	ortholog	PA3949	98.7
PA14_12780	1096593	1095964		probable two-component response regulator	3	Two-component regulatory systems	ortholog	PA3948	98.6
PA14_12810	1096875	1098053		probable two-component response regulator	3	Two-component regulatory systems	ortholog	PA3947	100
PA14_12820	1098155	1101793		probable two-component sensor	3	Two-component regulatory systems	ortholog	PA3946	99.2
PA14_12840	1102008	1102598		possible acetyltransferase, GNAT family	3	Translation, post-translational modification, degradation	ortholog	PA3945	99.5
PA14_12850	1102625	1103203		probable acetyltransferase	3	Translation, post-translational modification, degradation	ortholog	PA3944	99.5
PA14_12860	1103206	1104801		conserved hypothetical protein	4	Hypothetical, unclassified, unknown	ortholog	PA3943	99.1
PA14_12870	1104835	1105704	tesB	TesB, acyl-CoA thioesterase II	2	Fatty acid and phospholipid metabolism	ortholog	PA3942	100
PA14_12890	1105701	1106297		possible phosphatase/hydrolase	3	Putative enzymes	ortholog	PA3941	99
PA14_12900	1106702	1106421		histone-like protein HU form N	2	DNA replication, recombination, modification and repair	ortholog	PA3940	100
PA14_12910	1107072	1107251		hypothetical protein	4	Hypothetical, unclassified, unknown	PA14-specific	(NT SIMILARITY)		PA14R24	PAO1R70
PA14_12920	1107458	1108471		probable ABC-type taurine transporter, periplasmic component	3	Transport of small molecules	ortholog	PA3938	100
PA14_12940	1108535	1109326		probable ATP-binding component of ABC taurine tran	3	Transport of small molecules	ortholog	PA3937	98.9
PA14_12960	1109316	1110134		probable permease of ABC taurine transporter	3	Transport of small molecules	ortholog	PA3936	100
PA14_12970	1110241	1111074	tauD	TauD	2	Carbon compound catabolism	ortholog	PA3935	99.3
PA14_12980	1111237	1113273		possible membrane protein	4	Membrane proteins	ortholog	PA3934	99.7
PA14_12990	1115342	1113381		probable choline transporter	3	Transport of small molecules	ortholog	PA3933	100
PA14_13000	1116506	1115532		probable transcriptional regulator	3	Transcriptional regulators	ortholog	PA3932	98.8
PA14_13010	1117461	1116682		conserved hypothetical protein	4	Hypothetical, unclassified, unknown	ortholog	PA3931	100
PA14_13030	1117899	1119365	cioA	CioA, cyanide insensitive terminal oxidase	1	Energy metabolism	ortholog	PA3930	99.8
PA14_13040	1119369	1120376	cioB	CioB, cyanide insensitive terminal oxidase	1	Energy metabolism	ortholog	PA3929	100
PA14_13050	1120390	1120560		hypothetical protein	4	Hypothetical, unclassified, unknown	ortholog	PA3928	98.2
PA14_13060	1121623	1120835		probable AraC-type transcriptional regulator	3	Transcriptional regulators	ortholog	PA3927	99.2
PA14_13070	1121725	1122906		probable MFS transporter	3	Transport of small molecules	ortholog	PA3926	99.7
PA14_13090	1124138	1122963		probable 3-ketoacyl-CoA thiolase	2	Fatty acid and phospholipid metabolism	ortholog	PA3925	98.7
PA14_13110	1124320	1126002		probable medium-chain acyl-CoA ligase	3	Fatty acid and phospholipid metabolism	ortholog	PA3924	99.8
PA14_13130	1126214	1128139		hypothetical protein	4	Hypothetical, unclassified, unknown	ortholog	PA3923	99.8
PA14_13140	1128200	1129567		conserved hypothetical protein	4	Hypothetical, unclassified, unknown	ortholog	PA3922	100
PA14_13150	1129901	1132621		putative transcriptional regulator	3	Transcriptional regulators	ortholog	PA3921	100
PA14_13170	1135031	1132653		probable metal transporting P-type ATPase	3	Transport of small molecules	ortholog	PA3920	99.7
PA14_13190	1135535	1136926		conserved hypothetical protein	4	Hypothetical, unclassified, unknown	ortholog	PA3919	100
PA14_13200	1137043	1137819		conserved hypothetical protein	4	Hypothetical, unclassified, unknown	PA14-specific			PA14R25	PAO1R69
PA14_13210	1138011	1137829		hypothetical protein	4	Hypothetical, unclassified, unknown	PA14-specific			PA14R25	PAO1R69
PA14_13220	1138602	1138174		possible protein-tyrosine-phosphatase	3	Putative enzymes	PA14-specific			PA14R25	PAO1R69
PA14_13230	1138820	1139302	moaC	probable Molybdenum cofactor biosynthesis protein	2	Biosynthesis of cofactors, prosthetic groups and carriers	ortholog	PA3918	100
PA14_13240	1139299	1139550	moaD	molybdopterin converting factor, small subunit	2	Biosynthesis of cofactors, prosthetic groups and carriers	ortholog	PA3917	98.8
PA14_13250	1139555	1140007	moaE	molybdopterin converting factor, large subunit	2	Biosynthesis of cofactors, prosthetic groups and carriers	ortholog	PA3916	100
PA14_13260	1140109	1140666	moaB1	MoaB1	2	Biosynthesis of cofactors, prosthetic groups and carriers	ortholog	PA3915	99.5
PA14_13280	1140663	1141886	moeA1	MoeA1, Molybdopterin biosynthesis enzyme	3	Biosynthesis of cofactors, prosthetic groups and carriers	ortholog	PA3914	99.8
PA14_13290	1142001	1142996		putative protease	3	Translation, post-translational modification, degradation	ortholog	PA3913	100
PA14_13300	1143008	1143898		putative peptidase	3	Translation, post-translational modification, degradation	ortholog	PA3912	99.3
PA14_13320	1143892	1144407		Putative lipid carrier protein	3	Fatty acid and phospholipid metabolism	ortholog	PA3911	99.4
PA14_13330	1144659	1146221		putative phosphatase or phosphodiesterase	3	Putative enzymes	ortholog	PA3910	100
PA14_13340	1146258	1148600		predicted extracellular nuclease	3	Transcription, RNA processing and degradation	ortholog	PA3909	99.2
PA14_13350	1149641	1148922		hypothetical protein	4	Hypothetical, unclassified, unknown	ortholog	PA3908	98.3
PA14_13360	1150423	1149638		hypothetical protein	4	Hypothetical, unclassified, unknown	ortholog	PA3907	99.6
PA14_13370	1150803	1150420		hypothetical protein	4	Hypothetical, unclassified, unknown	ortholog	PA3906	100
PA14_13380	1151323	1150796		hypothetical protein	4	Hypothetical, unclassified, unknown	ortholog	PA3905	99.4
PA14_13390	1151715	1151320		conserved hypothetical protein	4	Hypothetical, unclassified, unknown	ortholog	PA3904	99.2
PA14_13410	1153683	1152100		peptide chain release factor 3	2	Translation, post-translational modification, degradation	ortholog	PA3903	100
PA14_13420	1153904	1154365		conserved hypothetical protein	4	Hypothetical, unclassified, unknown	ortholog	PA3902	100
PA14_13430	1156819	1154465	fecA	Fe(III) dicitrate transport protein FecA	2	Transport of small molecules	ortholog	PA3901	99.1
PA14_13450	1157867	1156914		putative transmembrane sensor protein, FecR	3	Membrane proteins	ortholog	PA3900	99.1
PA14_13460	1158373	1157864		putative RNA polymerase sigma-70 factor, ECF subfa	3	Transcriptional regulators	ortholog	PA3899	100
PA14_13470	1159355	1158474		putative transcriptional regulator, AraC family	3	Transcriptional regulators	ortholog	PA3898	99.3
PA14_13490	1159481	1160383		putative membrane protein	3	Membrane proteins	ortholog	PA3897	99.7
PA14_13500	1161378	1160401		putative D-isomer specific 2-hydroxyacid dehydroge	3	Energy metabolism	ortholog	PA3896	99.4
PA14_13510	1162426	1161473		putative transcriptional regulator, LysR family	3	Transcriptional regulators	ortholog	PA3895	100
PA14_13520	1162672	1164162		putative outer membrane protein	3	Protein secretion/export apparatus	ortholog	PA3894	99.4
PA14_13530	1164159	1166354		putative outer membrane protein	3	Protein secretion/export apparatus	ortholog	PA3893	100
PA14_13560	1166581	1167489		putative fusaric acid resistance protein	3	Protein secretion/export apparatus	ortholog	PA3892	100
PA14_13580	1168780	1167617		putative ABC-type proline/glycine betaine transpor	3	Transport of small molecules	ortholog	PA3891	99.5
PA14_13590	1169455	1168793		putative permease of ABC-type transporter	3	Transport of small molecules	ortholog	PA3890	100
PA14_13600	1170390	1169455		putative binding protein component of ABC transpor	3	Transport of small molecules	ortholog	PA3889	99
PA14_13610	1171112	1170390		putative permease component of an ABC-type transpo	3	Transport of small molecules	ortholog	PA3888	100
PA14_13620	1171554	1172828	nhaP	Na+/H+ antiporter NhaP	1	Transport of small molecules	ortholog	PA3887	99.8
PA14_13630	1173132	1172887		hypothetical protein	4	Hypothetical, unclassified, unknown	PA14-specific	(NT MATCH)
PA14_13650	1174062	1173163		putative sugar phosphatase	3	Carbon compound catabolism	ortholog	PA3886	98
PA14_13660	1174823	1174167		putative protein phosphatase	3	Two-component regulatory systems	ortholog	PA3885	98.2
PA14_13670	1175304	1174918		hypothetical protein	4	Hypothetical, unclassified, unknown	ortholog	PA3884	100
PA14_13680	1176155	1175325		putative short-chain dehydrogenase	3	Biosynthesis of cofactors, prosthetic groups and carriers	ortholog	PA3883	98.2
PA14_13690	1176992	1176243		putative methyltransferase	3	Biosynthesis of cofactors, prosthetic groups and carriers	ortholog	PA3882	98.8
PA14_13710	1177472	1177008		conserved hypothetical protein	4	Hypothetical, unclassified, unknown	ortholog	PA3881	100
PA14_13720	1178033	1177638		conserved hypothetical protein	4	Hypothetical, unclassified, unknown	ortholog	PA3880	100
PA14_13730	1178777	1178118	narL	putative nitrate/nitrite response regulator; NarL	2	Two-component regulatory systems	ortholog	PA3879	100
PA14_13740	1180642	1178774	narX	putative nitrate/nitrite sensor protein; NarX	2	Two-component regulatory systems	ortholog	PA3878	99.8
PA14_13750	1180817	1182112	narK1	putative nitrite extrusion protein	2	Transport of small molecules	ortholog	PA3877	99.8
PA14_13770	1182125	1183531	narK2	nitrite extrusion protein	2	Transport of small molecules	ortholog	PA3876	99.6
PA14_13780	1183607	1187392	narG	putative respiratory nitrate reductase alpha subun	2	Energy metabolism	ortholog	PA3875	99.9
PA14_13800	1187404	1188945	narH	respiratory nitrate reductase beta subuni	2	Energy metabolism	ortholog	PA3874	100
PA14_13810	1188951	1189691	narJ	respiratory nitrate reductase delta chain	2	Energy metabolism	ortholog	PA3873	100
PA14_13830	1189694	1190377	narI	respiratory nitrate reductase gamma chain	2	Energy metabolism	ortholog	PA3872	99.6
PA14_13840	1190432	1191250		putative peptidyl-prolyl cis-trans isomerase	3	Translation, post-translational modification, degradation	ortholog	PA3871	98.5
PA14_13850	1191307	1192296	moaA1	molybdenum cofactor biosynthesis protein A	2	Biosynthesis of cofactors, prosthetic groups and carriers	ortholog	PA3870	100
PA14_13860	1192482	1192303		hypothetical protein	4	Hypothetical, unclassified, unknown	PA14-specific	(NT MATCH)
PA14_13870	1193000	1192617		hypothetical protein	4	Hypothetical, unclassified, unknown	ortholog	PA3869	97.6
PA14_13880	1193138	1193043		hypothetical protein	4	Hypothetical, unclassified, unknown	PA14-specific	(NT MATCH)
PA14_13890	1194201	1193191		putative integrase protein	3	Related to phage, transposon, or plasmid	ortholog	PA3868	99.4
PA14_13900	1195158	1194757		fragment of putative DNA invertase	4	Hypothetical, unclassified, unknown	split or fused genes	PA3867	68.1
PA14_13910	1195316	1195176		fragment of putative DNA invertase	4	Hypothetical, unclassified, unknown	split or fused genes	PA3867	15.1
PA14_13920	1195465	1195623		hypothetical protein	4	Hypothetical, unclassified, unknown	PA14-specific	(NT MATCH)
PA14_13940	1196245	1197924		putative S-type pyocin protein	3	Secreted Factors (toxins, enzymes, alginate)	polymorphism	PA3866	72.6
PA14_13950	1197924	1198262		hypothetical protein	4	Hypothetical, unclassified, unknown	PA14-specific	(NT MATCH)
PA14_13960	1198426	1198334		hypothetical protein	4	Hypothetical, unclassified, unknown	PA14-specific	(NT MATCH)
PA14_13970	1198694	1198431		hypothetical protein	4	Hypothetical, unclassified, unknown	PA14-specific
PA14_13990	1199242	1200033		putative amino acid ABC transporter	3	Transport of small molecules	ortholog	PA3865	99.6
PA14_14000	1200689	1200057		conserved hypothetical protein	4	Hypothetical, unclassified, unknown	ortholog	PA3864	99.5
PA14_14010	1201879	1200752		putative amino acid oxidase	3	Amino acid biosynthesis and metabolism	ortholog	PA3863	99.7
PA14_14020	1202849	1201902		putative ornithine cyclodeaminase	3	Amino acid biosynthesis and metabolism	ortholog	PA3862	99
PA14_14040	1204203	1203010	rhl	ATP-dependent RNA helicase RhlB	3	Transcription, RNA processing and degradation	ortholog	PA3861	100
PA14_14060	1204817	1206715		putative long-chain-fatty-acid-CoA ligase	3	Fatty acid and phospholipid metabolism	ortholog	PA3860	99.2
PA14_14080	1207378	1206731		carboxylesterase	1	Fatty acid and phospholipid metabolism	ortholog	PA3859	99.5
PA14_14100	1207659	1208684		Putative amino-acid ABC transporter binding protei	3	Transport of small molecules	ortholog	PA3858	99.4
PA14_14110	1208798	1209514	pcs	Phosphatidylserine synthase	1	Fatty acid and phospholipid metabolism	ortholog	PA3857	99.6
PA14_14130	1209585	1210067		conserved hypothetical protein	4	Hypothetical, unclassified, unknown	ortholog	PA3856	98.8
PA14_14140	1210134	1210835		conserved hypothetical protein	4	Hypothetical, unclassified, unknown	ortholog	PA3855	100
PA14_14150	1210828	1211142		putative endonuclease domain	3	DNA replication, recombination, modification and repair	ortholog	PA3854	100
PA14_14160	1211171	1211860		putative acetyltransferase	3	Amino acid biosynthesis and metabolism	ortholog	PA3853	99.1
PA14_14170	1211981	1212916		putative glutathione S-transferase	3	Translation, post-translational modification, degradation	ortholog	PA3852	99.7
PA14_14200	1212920	1213672		putative membrane protein	3	Membrane proteins	ortholog	PA3851	98
PA14_14210	1213761	1214672		hypothetical protein	4	Hypothetical, unclassified, unknown	ortholog	PA3850	98.7
PA14_14220	1215719	1214715		putative nucleoid-associated protein	4	Hypothetical, unclassified, unknown	ortholog	PA3849	99.7
PA14_14230	1217167	1215812		putative periplasmic transport protein	3	Protein secretion/export apparatus	ortholog	PA3848	99.8
PA14_14250	1217711	1217241		conserved hypothetical protein	4	Hypothetical, unclassified, unknown	ortholog	PA3847	98.7
PA14_14270	1217815	1218357		putative hydrolase, isochorismatase family	3	Putative enzymes	ortholog	PA3846	98.9
PA14_14280	1219243	1218347		putative transcriptional regulator, LysR family	3	Transcriptional regulators	ortholog	PA3845	99.7
PA14_14290	1219367	1219978		conserved hypothetical protein	4	Hypothetical, unclassified, unknown	ortholog	PA3844	99
PA14_14300	1221262	1220135		putative zinc-binding oxidoreductase	3	Carbon compound catabolism	PA14-specific			PA14R26	PAO1R68
PA14_14310	1221495	1221193		putative transcriptional regulator	3	Transcriptional regulators	PA14-specific			PA14R26	PAO1R68
PA14_14320	1221589	1222182		conserved hypothetical protein	4	Hypothetical, unclassified, unknown	PA14-specific			PA14R26	PAO1R68
PA14_14330	1222824	1222474		probable chaperone	3	Chaperones & heat shock proteins	ortholog	PA3842	97.4	PA14R26	PAO1R68
PA14_14340	1224022	1223012		conserved hypothetical protein	4	Hypothetical, unclassified, unknown	ortholog	PA3840	100
PA14_14360	1225946	1224114		putative sodium/sulphate transporter	3	Transport of small molecules	ortholog	PA3839	99.7
PA14_14370	1226859	1226065		putative ABC-transporter ATP-binding component	3	Transport of small molecules	ortholog	PA3838	100
PA14_14380	1227752	1226862		putative transmembrane component of ABC transporte	3	Transport of small molecules	ortholog	PA3837	100
PA14_14390	1228813	1227836		putative ABC-type transport protein, periplasmic c	3	Transport of small molecules	ortholog	PA3836	99.7
PA14_14400	1228936	1229070		hypothetical protein	4	Hypothetical, unclassified, unknown	PA14-specific	(NT SIMILARITY)		PA14R27	PAO1R67
PA14_14420	1229163	1229642		hypothetical protein	4	Hypothetical, unclassified, unknown	PA14-specific			PA14R27	PAO1R67
PA14_14430	1231207	1231584		hypothetical protein	4	Hypothetical, unclassified, unknown	polymorphism	PA3835	80.3	PA14R27	PAO1R67
PA14_14440	1234433	1231581	valS	valyl-tRNA synthetase	2	Translation, post-translational modification, degradation	ortholog	PA3834	99.5
PA14_14450	1234922	1234554		conserved hypothetical protein	4	Hypothetical, unclassified, unknown	ortholog	PA3833	99.2
PA14_14460	1235362	1234934	holC	DNA polymerase holoenzyme chi subunit	2	DNA replication, recombination, modification and repair	ortholog	PA3832	97.9
PA14_14470	1236846	1235359	pepA	leucine aminopeptidase	1	Translation, post-translational modification, degradation	ortholog	PA3831	99.4
PA14_14480	1237183	1237995		putative transcriptional regulator	3	Transcriptional regulators	ortholog	PA3830	99.6
PA14_14490	1238079	1239002		putative hydrolase	3	Amino acid biosynthesis and metabolism	ortholog	PA3829	99.3
PA14_14500	1239195	1240313		putative permease	3	Membrane proteins	ortholog	PA3828	100
PA14_14510	1240306	1241373		putative permease	3	Membrane proteins	ortholog	PA3827	100
PA14_14520	1242002	1241505		putative membrane protein	3	Membrane proteins	ortholog	PA3826	98.8
PA14_14530	1242132	1243703		putative membrane protein	3	Membrane proteins	ortholog	PA3825	97
PA14_14540	1243940	1244128		hypothetical protein	4	Hypothetical, unclassified, unknown	PA14-specific			PA14R28	PAO1R66
PA14_14550	1244088	1244495		hypothetical protein	4	Hypothetical, unclassified, unknown	PA14-specific			PA14R28	PAO1R66
PA14_14560	1244649	1244524		hypothetical protein	4	Hypothetical, unclassified, unknown	PA14-specific			PA14R28	PAO1R66
PA14_14570	1244826	1244743		tRNA-Leu	4	Non-coding RNA gene	ortholog	PA3824.1
PA14_14590	1244929	1245972	queA	S-adenosylmethionine:tRNA ribosyltransferase-isomerase	2	Translation, post-translational modification, degradation	ortholog	PA3824	99.7
PA14_14600	1245985	1247103	tgt	queuine tRNA-ribosyltransferase	2	Translation, post-translational modification, degradation	ortholog	PA3823	100
PA14_14610	1247147	1247485		putative preprotein translocase	3	Protein secretion/export apparatus	ortholog	PA3822	100
PA14_14630	1247545	1249407	secD	protein-export membrane protein SecD	2	Protein secretion/export apparatus	ortholog	PA3821	99.7
PA14_14650	1249418	1250338	secF	protein-export membrane protein SecF	2	Protein secretion/export apparatus	ortholog	PA3820	98.7
PA14_14660	1250522	1251070		putative outer membrane protein	3	Protein secretion/export apparatus	ortholog	PA3819	99.5
PA14_14680	1251990	1251175		extragenic suppressor protein SuhB	2	Adaptation, protection	ortholog	PA3818	100
PA14_14690	1252142	1252915		putative rRNA methylase	3	Translation, post-translational modification, degradation	ortholog	PA3817	99.6
PA14_14700	1252915	1253691	cysE	serine O-acetyltransferase	2	Amino acid biosynthesis and metabolism	ortholog	PA3816	99.6
PA14_14710	1253836	1254327		putative Rrf2 family protein	3	Transcriptional regulators	ortholog	PA3815	100
PA14_14730	1254357	1255571	iscS	cysteine desulfurase	2	Amino acid biosynthesis and metabolism	ortholog	PA3814	100
PA14_14740	1255607	1255993		putative iron-binding protein IscU	3	Biosynthesis of cofactors, prosthetic groups and carriers	ortholog	PA3813	100
PA14_14750	1256021	1256344		putative iron-binding protein IscA	3	Energy metabolism	ortholog	PA3812	100
PA14_14770	1256352	1256873	hscB	heat shock protein HscB	2	Chaperones & heat shock proteins	ortholog	PA3811	100
PA14_14780	1256916	1258775	hscA	heat shock protein HscA	1	Chaperones & heat shock proteins	ortholog	PA3810	99.7
PA14_14800	1258782	1259120	fdx2	ferredoxin [2Fe-2S]	2	Energy metabolism	ortholog	PA3809	100
PA14_14810	1259146	1259346		conserved hypothetical protein	4	Hypothetical, unclassified, unknown	ortholog	PA3808	100
PA14_14820	1259590	1260021	ndk	nucleoside diphosphate kinase	1	Nucleotide biosynthesis and metabolism	ortholog	PA3807	100
PA14_14830	1260046	1261185		putative Fe-S-cluster redox enzyme	3	Energy metabolism	ortholog	PA3806	100
PA14_14850	1261203	1261961	pilF	type 4 fimbrial biogenesis protein PilF	1	Motility & Attachment	ortholog	PA3805	99.6
PA14_14860	1261958	1263001		conserved hypothetical protein	4	Hypothetical, unclassified, unknown	ortholog	PA3804	99.4
PA14_14880	1262998	1264113	gcpE	putative isoprenoid biosynthetic protein	2	Fatty acid and phospholipid metabolism	ortholog	PA3803	100
PA14_14890	1264132	1265421	hisS	histidyl-tRNA synthetase	2	Translation, post-translational modification, degradation	ortholog	PA3802	100
PA14_14900	1265448	1266092		conserved hypothetical protein	4	Hypothetical, unclassified, unknown	ortholog	PA3801	99.5
PA14_14910	1266094	1267236		conserved hypothetical protein	4	Hypothetical, unclassified, unknown	ortholog	PA3800	99.7
PA14_14930	1267314	1268795		putative GTP-binding protein EngA	3	Translation, post-translational modification, degradation	ortholog	PA3799	99.8
PA14_14940	1269092	1270240		putative aminotransferase	3	Amino acid biosynthesis and metabolism	ortholog	PA3798	99.5
PA14_14960	1270228	1271022		putative amidohydrolase	3	Amino acid biosynthesis and metabolism	ortholog	PA3797	99.6
PA14_14975	1271156	1271743		hypothetical protein	4	Hypothetical, unclassified, unknown	ortholog	PA3796	99.5
PA14_14990	1272782	1271832		putative oxidoreductase	3	Energy metabolism	ortholog	PA3795	100
PA14_15000	1272963	1273418		hypothetical protein	4	Hypothetical, unclassified, unknown	ortholog	PA3794	98.7
PA14_15020	1273472	1273804		hypothetical protein	4	Hypothetical, unclassified, unknown	ortholog	PA3793	99.1
PA14_15030	1275652	1273874	leuA	2-isopropylmalate synthase	2	Amino acid biosynthesis and metabolism	ortholog	PA3792	99.7
PA14_15050	1276025	1276486		conserved hypothetical protein	4	Hypothetical, unclassified, unknown	ortholog	PA3791	100
PA14_15070	1276607	1278778	oprC	outer membrane copper receptor OprC	1	Transport of small molecules	ortholog	PA3790	100
PA14_15080	1278843	1280258		putative iron-regulated membrane protein	3	Membrane proteins	ortholog	PA3789	99.4
PA14_15090	1280671	1280276		hypothetical protein	4	Hypothetical, unclassified, unknown	ortholog	PA3788	99.2
PA14_15100	1281606	1280758		putative peptidase	3	Membrane proteins	ortholog	PA3787	100
PA14_15110	1281778	1282167		conserved hypothetical protein	4	Hypothetical, unclassified, unknown	ortholog	PA3786	98.4
PA14_15120	1282296	1282772		putative membrane or periplasmic protein	3	Membrane proteins	ortholog	PA3785	99.4
PA14_15130	1282829	1283401		conserved hypothetical protein	4	Hypothetical, unclassified, unknown	ortholog	PA3784	100
PA14_15140	1284065	1283436		conserved hypothetical protein	4	Hypothetical, unclassified, unknown	ortholog	PA3783	98.1
PA14_15150	1284186	1285139		putative AraC-like transcriptional regulator	3	Transcriptional regulators	ortholog	PA3782	99.7
PA14_15160	1285843	1285136		conserved hypothetical protein	4	Hypothetical, unclassified, unknown	PA14-specific	(NT MATCH)
PA14_15180	1287182	1285902		putative ABC transport system, membrane protein	3	Transport of small molecules	ortholog	PA3781	99.3
PA14_15190	1287673	1287179		putative TRAP-type C4-dicarboxylate transport protein	3	Transport of small molecules	ortholog	PA3780	98.2
PA14_15200	1288786	1287746		putative TRAP-type C4-dicarboxylate transport	3	Transport of small molecules	ortholog	PA3779	98.8
PA14_15210	1289873	1288938		putative transcriptional regulator, LysR family	3	Transcriptional regulators	ortholog	PA3778	100
PA14_15230	1291259	1289880	xseA	exodeoxyribonuclease VII large subunit	2	DNA replication, recombination, modification and repair	ortholog	PA3777	99.6
PA14_15240	1292204	1291296		putative transcriptional regulator, LysR family	3	Transcriptional regulators	ortholog	PA3776	99.3
PA14_15250	1292312	1293094		putative membrane protein	3	Membrane proteins	ortholog	PA3775	98.8
PA14_15260	1294221	1293079		putative deacetylase	3	Putative enzymes	ortholog	PA3774	99.5
PA14_15270	1295408	1294251		putative permease	3	Transport of small molecules	ortholog	PA3773	98.4
PA14_15280	1296317	1295421		conserved hypothetical protein	4	Hypothetical, unclassified, unknown	ortholog	PA3772	97.7
PA14_15290	1297429	1296452		putative regulatory protein	3	Two-component regulatory systems	ortholog	PA3771	99.7
PA14_15310	1297693	1299162	guaB	inosine-5-monophosphate dehydrogenase	2	Nucleotide biosynthesis and metabolism	ortholog	PA3770	100
PA14_15340	1299242	1300819	guaA	GMP synthase	2	Nucleotide biosynthesis and metabolism	ortholog	PA3769	99.8
PA14_15350	1301126	1302328		putative integrase	3	Related to phage, transposon, or plasmid	PA14-specific			PA14R29	PAO1R65
PA14_15360	1303723	1302743		hypothetical protein	4	Hypothetical, unclassified, unknown	PA14-specific			PA14R29	PAO1R65
PA14_15370	1304084	1303857		hypothetical protein	4	Hypothetical, unclassified, unknown	PA14-specific			PA14R29	PAO1R65
PA14_15380	1304052	1304930	repA	replicative helicase, RepA	2	Related to phage, transposon, or plasmid	PA14-specific			PA14R29	PAO1R65
PA14_15400	1304902	1305789		putative replication protein, RepC	3	Related to phage, transposon, or plasmid	PA14-specific			PA14R29	PAO1R65
PA14_15410	1306231	1306031		non-functional transposase fragment	4	Related to phage, transposon, or plasmid	PA14-specific			PA14R29	PAO1R65
PA14_15420	1306407	1306243		non-functional transposase fragment	4	Related to phage, transposon, or plasmid	PA14-specific			PA14R29	PAO1R65
PA14_15430	1306970	1306410		putative resolvase, essential for transposition	3	Related to phage, transposon, or plasmid	PA14-specific			PA14R29	PAO1R65
PA14_15435	1308090	1307101		hypothetical protein	4	Hypothetical, unclassified, unknown	PA14-specific			PA14R29	PAO1R65
PA14_15445	1308323	1308087	merE	Hypothetical mercuric resistance protein merE	3	Adaptation, protection	PA14-specific			PA14R29	PAO1R65
PA14_15450	1308685	1308320	merD	Mercuric resistence transcriptional repressor protein MerD	2	Transcriptional regulators	PA14-specific			PA14R29	PAO1R65
PA14_15460	1310388	1308703	merA	Mercuric reductase MerA	2	Adaptation, protection	PA14-specific			PA14R29	PAO1R65
PA14_15470	1310735	1310460	merP	Periplasmic mercuric ion binding protein, MerP	2	Adaptation, protection	PA14-specific			PA14R29	PAO1R65
PA14_15475	1311098	1310748	merT	Mercuric transport protein MerT	2	Adaptation, protection	PA14-specific			PA14R29	PAO1R65
PA14_15480	1311170	1311604	merR	Regulatory protein merR	2	Transcriptional regulators	PA14-specific			PA14R29	PAO1R65
PA14_15490	1311858	1312034		hypothetical protein	4	Hypothetical, unclassified, unknown	PA14-specific			PA14R29	PAO1R65
PA14_15500	1312074	1312361		possible oriT-binding protein, TraK	3	Related to phage, transposon, or plasmid	PA14-specific			PA14R29	PAO1R65
PA14_15510	1312655	1313026	traJ	oriT-binding protein, TraJ	2	Related to phage, transposon, or plasmid	PA14-specific			PA14R29	PAO1R65
PA14_15520	1313291	1314076	trbJ	mating pair formation protein TrbJ	2	Related to phage, transposon, or plasmid	PA14-specific			PA14R29	PAO1R65
PA14_15530	1314094	1314369		possible entry/exclusion protein TrbK	3	Related to phage, transposon, or plasmid	PA14-specific			PA14R29	PAO1R65
PA14_15540	1314366	1315988		putative mating pair formation protein TrbL	3	Related to phage, transposon, or plasmid	PA14-specific			PA14R29	PAO1R65
PA14_15560	1316812	1316504		hypothetical protein	4	Hypothetical, unclassified, unknown	PA14-specific			PA14R29	PAO1R65
PA14_15570	1317148	1317348		hypothetical protein	4	Hypothetical, unclassified, unknown	PA14-specific			PA14R29	PAO1R65
PA14_15580	1317407	1320187		possible Type II restriction enzyme, methylase subunit	3	Putative enzymes	PA14-specific			PA14R29	PAO1R65
PA14_15590	1321218	1323335		conserved hypothetical protein	4	Hypothetical, unclassified, unknown	PA14-specific			PA14R29	PAO1R65
PA14_15600	1323328	1324512		conserved hypothetical protein	4	Hypothetical, unclassified, unknown	PA14-specific			PA14R29	PAO1R65
PA14_15610	1324805	1327411		conserved hypothetical protein	4	Hypothetical, unclassified, unknown	PA14-specific			PA14R29	PAO1R65
PA14_15620	1328012	1328974		possible dehydrogenase	4	Putative enzymes	PA14-specific			PA14R29	PAO1R65
PA14_15630	1328895	1330193		hypothetical protein	4	Hypothetical, unclassified, unknown	PA14-specific			PA14R29	PAO1R65
PA14_15650	1331201	1330245		conserved hypothetical protein	4	Hypothetical, unclassified, unknown	PA14-specific			PA14R29	PAO1R65
PA14_15660	1331350	1332345		probable oxidoreductase	3	Putative enzymes	PA14-specific			PA14R29	PAO1R65
PA14_15670	1332509	1333900		putative multicopper oxidase	3	Biosynthesis of cofactors, prosthetic groups and carriers	ortholog	PA3768	99.8
PA14_15680	1333891	1334439		putative Cytosine/adenosine deaminase	3	Nucleotide biosynthesis and metabolism	ortholog	PA3767	100
PA14_15700	1334828	1336084		putative amino acid permease	3	Transport of small molecules	ortholog	PA3766	99.8
PA14_15710	1336210	1336794		conserved hypothetical protein	4	Hypothetical, unclassified, unknown	ortholog	PA3765	98.5
PA14_15720	1338163	1336808		putative periplasmic binding transport protein	3	Transport of small molecules	ortholog	PA3764	99.8
PA14_15740	1338564	1342460	purL	phosphoribosylformylglycinamidine synthase	2	Nucleotide biosynthesis and metabolism	ortholog	PA3763	99.9
PA14_15750	1342467	1342745		conserved hypothetical protein	4	Hypothetical, unclassified, unknown	PA14-specific	(NT MATCH)
PA14_15770	1342925	1343242		conserved hypothetical protein	4	Hypothetical, unclassified, unknown	ortholog	PA3762	100
PA14_15780	1345156	1343444		putative Phosphotransferase system, N-acetylglucosamine-specific enzyme IIABC	3	Transport of small molecules	ortholog	PA3761	99.8
PA14_15790	1347709	1345181		putative phosphoenolpyruvate-protein phosphotransferase	3	Transport of small molecules	ortholog	PA3760	99.5
PA14_15810	1348748	1347726		putative glucosamine-fructose-6-phosphate aminotransferase	3	Cell wall / LPS / capsule	ortholog	PA3759	99.1
PA14_15820	1349836	1348745		putative N-acetylglucosamine-6-phosphate deacetylase	3	Transport of small molecules	ortholog	PA3758	99.2
PA14_15830	1350596	1349853		putative transcriptional regulator, GntR family	3	Transcriptional regulators	ortholog	PA3757	99.2
PA14_15840	1351339	1350839		conserved hypothetical protein	4	Hypothetical, unclassified, unknown	ortholog	PA3756	100
PA14_15850	1351956	1351402		MutT/nudix family protein	3	Nucleotide biosynthesis and metabolism	ortholog	PA3755	100
PA14_15860	1352097	1352708		putative NUDIX hydrolase	3	DNA replication, recombination, modification and repair	ortholog	PA3754	100
PA14_15870	1352746	1353270		putative acetyltransferase	3	Transport of small molecules	ortholog	PA3753	100
PA14_15880	1353267	1353461		conserved hypothetical protein	4	Hypothetical, unclassified, unknown	ortholog	PA3752	100
PA14_15890	1353499	1354680	purT	phosphoribosylglycinamide formyltransferase 2	2	Nucleotide biosynthesis and metabolism	ortholog	PA3751	100
PA14_15910	1354682	1355431		putative Lysophospholipase	3	Amino acid biosynthesis and metabolism	ortholog	PA3750	98.8
PA14_15920	1356752	1355439		putative major facilitator family transporter	3	Transport of small molecules	ortholog	PA3749	99.5
PA14_15930	1358348	1357056		putative hemolysin containing a CBS domain	3	Transport of small molecules	ortholog	PA3748	100
PA14_15940	1359161	1358361		putative ABC-type transport permease	3	Membrane proteins	ortholog	PA3747	100
PA14_15960	1359462	1360835	ffh	signal recognition particle protein Ffh	2	Protein secretion/export apparatus	ortholog	PA3746	100
PA14_15970	1361045	1361296	rpsP	30S ribosomal protein S16	2	Translation, post-translational modification, degradation	ortholog	PA3745	98.8
PA14_15980	1361312	1361839	rimM	16S rRNA processing protein RimM	2	Transcription, RNA processing and degradation	ortholog	PA3744	99.4
PA14_15990	1361846	1362604	trmD	tRNA (guanine-N1)-methyltransferase	2	Transcription, RNA processing and degradation	ortholog	PA3743	99.6
PA14_16000	1362646	1362996	rplS	50S ribosomal protein L19	2	Transcription, RNA processing and degradation	ortholog	PA3742	100
PA14_16010	1363148	1363573		putative ong-chain acyl-CoA thioester hydrolase	3	Fatty acid and phospholipid metabolism	ortholog	PA3741	100
PA14_16020	1364329	1363643		conserved hypothetical protein	4	Hypothetical, unclassified, unknown	ortholog	PA3740	99.6
PA14_16030	1366277	1364442		putative sodium/hydrogen exchanger	3	Transport of small molecules	ortholog	PA3739	99.5
PA14_16040	1366492	1367388	xerD	integrase/recombinase XerD	2	DNA replication, recombination, modification and repair	ortholog	PA3738	100
PA14_16050	1367515	1368243	dsbC	thiol:disulfide interchange protein DsbC	2	Chaperones & heat shock proteins	ortholog	PA3737	100
PA14_16070	1368457	1369761	hom	homoserine dehydrogenase	1	Amino acid biosynthesis and metabolism	ortholog	PA3736	99.8
PA14_16090	1369814	1371223	thrC	Threonine synthase	1	Amino acid biosynthesis and metabolism	ortholog	PA3735	99.8
PA14_16100	1372497	1371277		conserved hypothetical protein	4	Hypothetical, unclassified, unknown	ortholog	PA3734	97.5
PA14_16110	1372594	1372878		conserved hypothetical protein	4	Hypothetical, unclassified, unknown	PA14-specific	(NT MATCH)
PA14_16130	1374294	1373065		putative carnitine dehydratase	3	Energy metabolism	ortholog	PA3733	99.3
PA14_16140	1374776	1375219		conserved hypothetical protein	4	Hypothetical, unclassified, unknown	ortholog	PA3732	100
PA14_16150	1375234	1375929		putative phage shock protein	4	Transcription, RNA processing and degradation	ortholog	PA3731	99.6
PA14_16160	1375985	1376626		hypothetical protein	4	Hypothetical, unclassified, unknown	ortholog	PA3730	99.5
PA14_16180	1376662	1378728		conserved hypothetical protein	4	Hypothetical, unclassified, unknown	ortholog	PA3729	99.7
PA14_16190	1378878	1384118		hypothetical protein	4	Hypothetical, unclassified, unknown	ortholog	PA3728	99.5
PA14_16200	1384137	1384829		conserved hypothetical protein	4	Hypothetical, unclassified, unknown	ortholog	PA3727	99.1
PA14_16210	1384936	1385475		conserved hypothetical protein	4	Hypothetical, unclassified, unknown	ortholog	PA3726	100
PA14_16220	1385519	1387234	recJ	single-stranded-DNA-specific exonuclease RecJ	2	DNA replication, recombination, modification and repair	ortholog	PA3725	99.8
PA14_16250	1387521	1389017	lasB	elastase LasB	1	Amino acid biosynthesis and metabolism	ortholog	PA3724	99
PA14_16260	1389187	1390293		putative oxidoreductase, FAD/FMN-binding	3	Energy metabolism	ortholog	PA3723	98.9
PA14_16270	1390481	1390831		conserved hypothetical protein	4	Hypothetical, unclassified, unknown	ortholog	PA3722	96.6
PA14_16280	1391485	1390844		putative transciptional regulator	3	Transcriptional regulators	ortholog	PA3721	98.6
PA14_16290	1391688	1392113		conserved hypothetical protein	4	Hypothetical, unclassified, unknown	polymorphism	PA3720	71.3
PA14_16300	1392121	1392282		hypothetical protein	4	Hypothetical, unclassified, unknown	ortholog	PA3719	98.1
PA14_16310	1392430	1393671		putative MFS permease	3	Transport of small molecules	ortholog	PA3718	98.3
PA14_16320	1394099	1393758		putative FkbP-type peptidyl-prolyl cis-trans isomerase	3	Translation, post-translational modification, degradation	ortholog	PA3717	100
PA14_16330	1394310	1396016		conserved hypothetical protein	4	Hypothetical, unclassified, unknown	ortholog	PA3716	98.9
PA14_16340	1396898	1396095		conserved hypothetical protein	4	Hypothetical, unclassified, unknown	ortholog	PA3715	99.3
PA14_16350	1397660	1397019		putative two-component response regulator	3	Two-component regulatory systems	ortholog	PA3714	100
PA14_16360	1399846	1397984		putative oxidase	3	Putative enzymes	ortholog	PA3713	99.8
PA14_16370	1400168	1400863		putative membrane protein	3	Membrane proteins	ortholog	PA3712	99.1
PA14_16380	1401805	1400900		putative LysR-family transcriptional regulator	3	Transcriptional regulators	ortholog	PA3711	100
PA14_16390	1401977	1403650		putative glucose-methanol-choline oxidoreductase	3	Putative enzymes	ortholog	PA3710	99.6
PA14_16410	1403759	1405378		putative MFS transporter	3	Transport of small molecules	ortholog	PA3709	99.4
PA14_16430	1405645	1407273	wspA	putative methyl-accepting chemotaxis transducer	3	Motility & Attachment	ortholog	PA3708	98.7
PA14_16440	1407278	1407793		hypothetical protein	4	Motility & Attachment	ortholog	PA3707	99.4
PA14_16450	1407790	1409058	wspC	putative chemotaxis protein methyltransferase CheR	3	Motility & Attachment	ortholog	PA3706	99.5
PA14_16460	1409051	1409740	wspD	CheW domain protein	3	Motility & Attachment	ortholog	PA3705	100
PA14_16470	1409737	1412046		putative chemotaxis sensor/effector fusion protein	3	Motility & Attachment	ortholog	PA3704	99.2
PA14_16480	1412043	1413050	wspF	putative methylesterase, CheB-like	3	Motility & Attachment	ortholog	PA3703	100
PA14_16500	1413158	1414201	wspR	probable two-component response regulator	3	Motility & Attachment	ortholog	PA3702	99.7
PA14_16510	1414421	1415419		putative peptide chain release factor 2	3	Translation, post-translational modification, degradation	PA14-specific	(NT MATCH)
PA14_16530	1415600	1417105	lysS	lysyl-tRNA synthetase	2	Translation, post-translational modification, degradation	ortholog	PA3700	99.6
PA14_16550	1417317	1418030		putative transcriptional regulator, TetR family	3	Transcriptional regulators	ortholog	PA3699	100
PA14_16560	1418127	1418678		putative lipoprotein	3	Fatty acid and phospholipid metabolism	ortholog	PA3698	97.8
PA14_16580	1418687	1419982		conserved hypothetical protein	4	Hypothetical, unclassified, unknown	ortholog	PA3697	100
PA14_16590	1420051	1420797		conserved hypothetical protein	4	Hypothetical, unclassified, unknown	ortholog	PA3696	99.6
PA14_16600	1420794	1421699		putative hydrolase, alpha/beta family	3	Fatty acid and phospholipid metabolism	ortholog	PA3695	99.3
PA14_16610	1421696	1422019		putative lipoprotein	3	Fatty acid and phospholipid metabolism	ortholog	PA3694	100
PA14_16620	1422016	1422537		putative phophatase	3	Putative enzymes	ortholog	PA3693	99.4
PA14_16630	1423398	1422613		putative outer membrane protein, OmpA	3	Membrane proteins	ortholog	PA3692	100
PA14_16640	1423851	1423447		putative lipoprotein	3	Fatty acid and phospholipid metabolism	ortholog	PA3691	99.3
PA14_16660	1426481	1424253		putative metal-transporting P-type ATPase	3	Transport of small molecules	ortholog	PA3690	99.6
PA14_16670	1426595	1427065		putative transcriptional regulator CadR	3	Transcriptional regulators	ortholog	PA3689	98.7
PA14_16680	1427418	1427074		conserved hypothetical protein	4	Hypothetical, unclassified, unknown	ortholog	PA3688	99.1
PA14_16690	1427626	1430262	ppc	phosphoenolpyruvate carboxylase	2	Energy metabolism	ortholog	PA3687	99.7
PA14_16700	1430423	1431070	adk	adenylate kinase	2	Nucleotide biosynthesis and metabolism	ortholog	PA3686	100
PA14_16710	1431174	1431854		putative protease with chaperone activity	3	Translation, post-translational modification, degradation	ortholog	PA3685	99.6
PA14_16720	1431928	1432275		conserved hypothetical protein	4	Hypothetical, unclassified, unknown	ortholog	PA3684	100
PA14_16730	1432294	1433160		conserved hypothetical protein	4	Hypothetical, unclassified, unknown	ortholog	PA3683	99.3
PA14_16740	1433233	1434057		putative carboxyvinyl-carboxyphosphonate phosphorylmutase	3	Carbon compound catabolism	ortholog	PA3682	99.3
PA14_16750	1434062	1434757		putative inner membrane protein	3	Membrane proteins	ortholog	PA3681	96.5
PA14_16770	1434813	1435598		conserved hypothetical protein	4	Hypothetical, unclassified, unknown	ortholog	PA3680	98.5
PA14_16780	1435627	1436904		putative cytochrome P450	3	Biosynthesis of cofactors, prosthetic groups and carriers	ortholog	PA3679	99.5
PA14_16790	1437549	1436911		putative transcriptional regulator, tetR family	3	Transcriptional regulators	ortholog	PA3678	99.5
PA14_16800	1437645	1438748		putative efflux transmembrane protein	3	Transport of small molecules	ortholog	PA3677	99.5
PA14_16820	1438753	1441830		putative efflux transmembrane protein	3	Antibiotic resistance and susceptibility	ortholog	PA3676	99.8
PA14_16830	1442553	1441873		conserved hypothetical protein	4	Hypothetical, unclassified, unknown	ortholog	PA3675	99.6
PA14_16840	1443088	1442690		putative lipoprotein	3	Fatty acid and phospholipid metabolism	ortholog	PA3674	97.7
PA14_16860	1445735	1443231	plsB	glycerol-3-phosphate acyltransferase	2	Fatty acid and phospholipid metabolism	ortholog	PA3673	99.8
PA14_16870	1446019	1446942		putative ABC transporter ATP-binding protein	3	Transport of small molecules	ortholog	PA3672	98.4
PA14_16880	1446939	1447673		putative permease of ABC transporter	3	Transport of small molecules	ortholog	PA3671	99.6
PA14_16890	1447684	1449531		putative auxiliary component of ABC transporter	3	Motility & Attachment	ortholog	PA3670	100
PA14_16910	1449535	1450515		hypothetical protein	4	Hypothetical, unclassified, unknown	ortholog	PA3669	97.5
PA14_16920	1450944	1450522		putative Fe-S center assembly protein	3	Transport of small molecules	ortholog	PA3668	100
PA14_16930	1452146	1450941		putative cysteine sulfinate desulfinase	3	Amino acid biosynthesis and metabolism	ortholog	PA3667	100
PA14_16950	1453275	1452241	dapD	tetrahydrodipicolinate N-succinyletransferase	2	Amino acid biosynthesis and metabolism	ortholog	PA3666	99.7
PA14_16960	1453928	1453305		putative transporter, LysE family	3	Amino acid biosynthesis and metabolism	ortholog	PA3665	99
PA14_16970	1454288	1453941		putative arsenate reductase, glutaredoxin family	3	Transport of small molecules	ortholog	PA3664	98.3
PA14_16980	1454591	1454944		conserved hypothetical protein	3	Hypothetical, unclassified, unknown	ortholog	PA3663	99.1
PA14_16990	1455252	1454959		hypothetical protein	4	Hypothetical, unclassified, unknown	ortholog	PA3662	99
PA14_17000	1455933	1455574		hypothetical protein	4	Hypothetical, unclassified, unknown	ortholog	PA3661	100
PA14_17010	1456171	1457916		putative putative Na(+)/H(+) exchanger protein	3	Transport of small molecules	ortholog	PA3660	99.8
PA14_17030	1459175	1457967		succinyldiaminopimelate transaminase	3	Amino acid biosynthesis and metabolism	ortholog	PA3659	99.8
PA14_17040	1461895	1459193	glnD	protein-P-II uridylyltransferase	2	Central intermediary metabolism	ortholog	PA3658	99.8
PA14_17050	1462847	1462062	map	methionine aminopeptidase, type I	2	Translation, post-translational modification, degradation	ortholog	PA3657	100
PA14_17060	1463112	1463852	rpsB	30S ribosomal subunit protein S2	2	Translation, post-translational modification, degradation	ortholog	PA3656	100
PA14_17070	1463983	1464852	tsf	translation elongation factor Ts	2	Translation, post-translational modification, degradation	ortholog	PA3655	100
PA14_17080	1465051	1465788	pyrH	uridylate kinase	2	Nucleotide biosynthesis and metabolism	ortholog	PA3654	100
PA14_17100	1465791	1466348	frr	ribosome recycling factor	1	Translation, post-translational modification, degradation	ortholog	PA3653	100
PA14_17110	1466364	1467119	uppS	undecaprenyl pyrophosphate synthetase	2	Cell wall / LPS / capsule	ortholog	PA3652	99.6
PA14_17120	1467113	1467928	cdsA	phosphatidate cytidylyltransferase	2	Fatty acid and phospholipid metabolism	ortholog	PA3651	100
PA14_17130	1467925	1469115	dxr	1-deoxy-d-xylulose 5-phosphate reductoisomerase	2	Biosynthesis of cofactors, prosthetic groups and carriers	ortholog	PA3650	99.7
PA14_17140	1469141	1470493		putative membrane-associated zinc metalloprotease	3	Membrane proteins	ortholog	PA3649	99.6
PA14_17150	1470564	1472948		putative outer membrane antigen	3	Cell wall / LPS / capsule	ortholog	PA3648	98.4
PA14_17170	1472999	1473505		putative outer membrane protein OmpH,	3	Cell wall / LPS / capsule	ortholog	PA3647	100
PA14_17180	1473505	1474566	lpxD	UDP-3-O-[3-hydroxymyristoyl] glucosamine N-acyltransferase	2	Cell wall / LPS / capsule	ortholog	PA3646	99.4
PA14_17190	1474612	1475052	fabZ	(3R)-hydroxymyristoyl-(acyl-carrier-protein) dehydratase	2	Fatty acid and phospholipid metabolism	ortholog	PA3645	100
PA14_17210	1475049	1475825	lpxA	UDP-N-acetylglucosamine acetyltransferase	1	Cell wall / LPS / capsule	ortholog	PA3644	100
PA14_17220	1475829	1476965	lpxB	lipid A-disaccharide synthase	2	Cell wall / LPS / capsule	ortholog	PA3643	99.7
PA14_17230	1476965	1477570	rnhB	ribonuclease HII	2	DNA replication, recombination, modification and repair	ortholog	PA3642	98.5
PA14_17250	1477787	1479202		putative Na+/alanine symporter	3	Transport of small molecules	ortholog	PA3641	99.8
PA14_17260	1479332	1482853	dnaE	DNA polymerase III, alpha subunit	2	DNA replication, recombination, modification and repair	ortholog	PA3640	100
PA14_17270	1483003	1483953	accA	acetyl-CoA carboxylase, carboxyl transferase, alpha subunit	2	Fatty acid and phospholipid metabolism	ortholog	PA3639	100
PA14_17280	1484023	1485351		putative cell cycle protein	3	Cell division	ortholog	PA3638	99.5
PA14_17290	1485522	1487150	pyrG	CTP synthase	1	Nucleotide biosynthesis and metabolism	ortholog	PA3637	100
PA14_17310	1487153	1487998	kdsA	2-dehydro-3-deoxyphosphooctonate aldolase	1	Cell wall / LPS / capsule	ortholog	PA3636	100
PA14_17320	1488044	1489333	eno	enolase	1	Energy metabolism	ortholog	PA3635	100
PA14_17330	1489398	1489682		putative septum formation initiator	3	Cell division	ortholog	PA3634	100
PA14_17340	1489702	1490406	ispD	4-diphosphocytidyl-2-methyl-D-erithritol synthase	2	Biosynthesis of cofactors, prosthetic groups and carriers	ortholog	PA3633	98.3
PA14_17350	1490715	1490467		putative redox protein	3	Translation, post-translational modification, degradation	ortholog	PA3632	98.8
PA14_17370	1491907	1490681		putative transport permease protein	3	Transport of small molecules	ortholog	PA3631	98.8
PA14_17380	1492891	1491983		putative transcriptional regulator, LysR family	3	Transcriptional regulators	ortholog	PA3630	99
PA14_17400	1493023	1494135	adhC	alcohol dehydrogenase class III	2	Central intermediary metabolism	ortholog	PA3629	99.7
PA14_17410	1494189	1495040		putative esterase	3	Putative enzymes	ortholog	PA3628	98.9
PA14_17420	1495111	1495584	ispF	2-C-methyl-D-erythritol 2,4-cyclodiphosphate synthase	2	Biosynthesis of cofactors, prosthetic groups and carriers	ortholog	PA3627	99.4
PA14_17440	1495581	1496648		putative tRNA pseudouridine synthase D	3	Translation, post-translational modification, degradation	ortholog	PA3626	98.9
PA14_17450	1496636	1497385	surE	putative stationary-phase survival protein SurE	2	Adaptation, protection	ortholog	PA3625	100
PA14_17460	1497418	1498053	pcm	L-isoaspartate protein carboxylmethyltransferase type II	2	Translation, post-translational modification, degradation	ortholog	PA3624	100
PA14_17470	1498099	1498992		putative lipoprotein NlpD	3	Cell wall / LPS / capsule	ortholog	PA3623	98.3
PA14_17480	1499097	1500101	rpoS	sigma factor RpoS	1	Transcriptional regulators	ortholog	PA3622	100
PA14_17490	1500850	1500527	fdxA	ferredoxin I	2	Energy metabolism	ortholog	PA3621	100
PA14_17500	1503484	1500917	mutS	DNA mismatch repair protein MutS	2	DNA replication, recombination, modification and repair	ortholog	PA3620	99.9
PA14_17510	1504617	1503610		putative TolB-like translocation protein	3	Protein secretion/export apparatus	ortholog	PA3619	99.1
PA14_17520	1504765	1505271		putative competence-damaged protein	3	DNA replication, recombination, modification and repair	ortholog	PA3618	100
PA14_17530	1505405	1506445	recA	RecA protein	1	DNA replication, recombination, modification and repair	ortholog	PA3617	100
PA14_17540	1506451	1506912		putative recX protein	3	DNA replication, recombination, modification and repair	ortholog	PA3616	98.7
PA14_17550	1508004	1506934		putative lysine decarboxylase	3	Putative enzymes	ortholog	PA3615	100
PA14_17570	1509490	1508087		putative metallo-beta-lactamase superfamily protein	3	Translation, post-translational modification, degradation	ortholog	PA3614	98.9
PA14_17580	1509670	1512075		conserved hypothetical protein	3	Hypothetical, unclassified, unknown	ortholog	PA3613	99.8
PA14_17590	1512420	1512199		conserved hypothetical protein	4	Hypothetical, unclassified, unknown	ortholog	PA3612	100
PA14_17600	1512849	1512439		putative secreted protein	3	Protein secretion/export apparatus	ortholog	PA3611	100
PA14_17610	1514089	1513025	potD	polyamine ABC transporter protein	2	Transport of small molecules	ortholog	PA3610	99.4
PA14_17620	1514948	1514178	potC	polyamine transport protein PotC	2	Transport of small molecules	ortholog	PA3609	99.6
PA14_17630	1515834	1514941	potB	polyamine transport protein PotB	2	Transport of small molecules	ortholog	PA3608	100
PA14_17640	1516930	1515839	potA	polyamine transport protein PotA	2	Transport of small molecules	ortholog	PA3607	99.4
PA14_17650	1517189	1517905		conserved hypothetical protein	4	Hypothetical, unclassified, unknown	ortholog	PA3606	99.6
PA14_17660	1518835	1517909		putative transmembrane protein	3	Membrane proteins	ortholog	PA3605	100
PA14_17670	1518968	1519621		putative DNA-binding response regulator, LuxR family	3	Two-component regulatory systems	ortholog	PA3604	100
PA14_17675	1519693	1520064	dgkA	diacylglycerol kinase	2	Fatty acid and phospholipid metabolism	ortholog	PA3603	100
PA14_17690	1521744	1520134		putative glutamate synthase, large subunit	3	Transport of small molecules	ortholog	PA3602	100
PA14_17700	1521988	1522251		putative ribosomal protein, L31P family	3	Translation, post-translational modification, degradation	ortholog	PA3601	100
PA14_17710	1522251	1522403		putative 50S ribosomal protein L36	3	Translation, post-translational modification, degradation	ortholog	PA3600	100
PA14_17720	1523216	1522431		putative transcriptional regulator, LuxR family	3	Transcriptional regulators	ortholog	PA3599	100
PA14_17730	1523344	1524159		putative carbon-nitrogen hydrolase family protein	3	Putative enzymes	ortholog	PA3598	100
PA14_17740	1524359	1525681		putative amino acid/amine transport protein	3	Transport of small molecules	ortholog	PA3597	99.3
PA14_17760	1525771	1526844		putative methylated-DNA--protein-cysteine methyltransferase	3	DNA replication, recombination, modification and repair	ortholog	PA3596	99.7
PA14_17780	1528250	1526841		putative major facilitator family transporter	3	Transport of small molecules	ortholog	PA3595	99.4
PA14_17790	1529356	1528469		putative LysR-family transcriptional regulator	3	Transcriptional regulators	ortholog	PA3594	100
PA14_17810	1529470	1531197		putative acyl-CoA dehydrogenase	3	Putative enzymes	ortholog	PA3593	99.5
PA14_17820	1531236	1532423		putative L-carnitine dehydratase	3	Fatty acid and phospholipid metabolism	ortholog	PA3592	99
PA14_17850	1532483	1533280		putative enoyl-CoA hydratase/isomerase family protein	3	Fatty acid and phospholipid metabolism	ortholog	PA3591	98.9
PA14_17860	1533277	1534809		putative 3-hydroxyacyl-CoA dehydrogenase	3	Fatty acid and phospholipid metabolism	ortholog	PA3590	98.6
PA14_17880	1534832	1536037		acetyl-CoA acetyltransferase (thiolase)	3	Fatty acid and phospholipid metabolism	ortholog	PA3589	100
PA14_17890	1536090	1537340		putative porin	3	Membrane proteins	ortholog	PA3588	99.3
PA14_17900	1538266	1537346	metR	transcriptional regulator MetR	2	Transcriptional regulators	ortholog	PA3587	99.7
PA14_17910	1538565	1539551		putative hydrolase, alpha/beta fold family	3	Putative enzymes	ortholog	PA3586	100
PA14_17920	1539897	1539568	glpM	membrane protein GlpM	1	Membrane proteins	ortholog	PA3585	100
PA14_17930	1541568	1540030	glpD	glycerol-3-phosphate dehydrogenase	1	Energy metabolism	ortholog	PA3584	99.8
PA14_17940	1542602	1541847	glpR	glycerol-3-phosphate regulon repressor	1	Transcriptional regulators	ortholog	PA3583	100
PA14_17960	1544325	1542808	glpK	glycerol kinase	1	Central intermediary metabolism	ortholog	PA3582	99.8
PA14_17980	1545204	1544365	glpF	glycerol uptake facilitator protein	1	Transport of small molecules	ortholog	PA3581	100
PA14_17990	1545469	1545939		conserved hypothetical protein	3	Hypothetical, unclassified, unknown	ortholog	PA3580	99.4
PA14_18010	1546003	1547487		putative glycerol kinase	3	Central intermediary metabolism	ortholog	PA3579	99.4
PA14_18020	1547683	1548468		putative phenazine biosynthesis protein, PhzF family	3	Secreted Factors (toxins, enzymes, alginate)	ortholog	PA3578	98.9
PA14_18040	1549283	1549459		hypothetical protein	4	Hypothetical, unclassified, unknown	PA14-specific	PA3577	47.5
PA14_18050	1549993	1549571		hypothetical protein	4	Hypothetical, unclassified, unknown	ortholog	PA3576	99.3
PA14_18060	1550622	1550092		putative cytochrome B561	3	Energy metabolism	ortholog	PA3575	98.9
PA14_18070	1550805	1551002		putative periplasmic metal-binding protein	3	Transport of small molecules	PA14-specific	(NT MATCH)
PA14_18080	1551619	1550981		putative transcriptional regulator, TetR family	3	Transcriptional regulators	ortholog	PA3574	100
PA14_18090	1551985	1553163		putative major facilitator subfamily transporter protein	3	Transport of small molecules	ortholog	PA3573	100
PA14_18100	1553347	1553171		hypothetical protein	4	Hypothetical, unclassified, unknown	ortholog	PA3572	100
PA14_18110	1554397	1553474	mmsR	transcriptional regulator MmsR	1	Transcriptional regulators	ortholog	PA3571	99.7
PA14_18120	1554529	1556022	mmsA	methylmalonate-semialdehyde dehydrogenase	1	Amino acid biosynthesis and metabolism	ortholog	PA3570	99.8
PA14_18140	1556038	1556934	mmsB	3-hydroxyisobutyrate dehydrogenase	1	Carbon compound catabolism	ortholog	PA3569	98.7
PA14_18150	1557036	1558922		putative acetyl-coa synthetase	3	Fatty acid and phospholipid metabolism	ortholog	PA3568	99.5
PA14_18160	1559993	1558980		putative zinc-binding dehydrogenase	3	Energy metabolism	ortholog	PA3567	100
PA14_18180	1560308	1560015		putative Antibiotic biosynthesis monooxygenase	3	Antibiotic resistance and susceptibility	ortholog	PA3566	100
PA14_18200	1560404	1561324		putative transcriptional regulator, LysR family	3	Transcriptional regulators	ortholog	PA3565	99.7
PA14_18210	1562289	1561612		putative deoxyribonuclease, TatD family	3	DNA replication, recombination, modification and repair	ortholog	PA3564	99.1
PA14_18230	1563391	1562402	fruR	transcriptional repressor of fru operon	2	Transcriptional regulators	ortholog	PA3563	100
PA14_18250	1563719	1566589		putative phosphotransferase system, fructose-specific component	3	Transport of small molecules	ortholog	PA3562	99.7
PA14_18260	1566589	1567533	fruK	1-phosphofructokinase	2	Transport of small molecules	ortholog	PA3561	99.4
PA14_18275	1567535	1569292	fruA	phosphotransferase system, fructose-specific IIBC component	2	Transport of small molecules	ortholog	PA3560	100
PA14_18300	1570839	1569445		putative nucleotide sugar dehydrogenase	3	Putative enzymes	ortholog	PA3559	99.6
PA14_18310	1571249	1570836		putative membrane protein	3	Membrane proteins	ortholog	PA3558	98.5
PA14_18320	1571593	1571246		putative inner membrane protein	3	Membrane proteins	ortholog	PA3557	99.1
PA14_18330	1573239	1571590	arnT	4-amino-4-deoxy-L-arabinose lipid A transferase	2	Cell wall / LPS / capsule	ortholog	PA3556	99.1
PA14_18340	1574123	1573236		putative polysaccharide deacetylase	3	Carbon compound catabolism	ortholog	PA3555	99
PA14_18350	1576108	1574120		putative transformylase	3	Translation, post-translational modification, degradation	ortholog	PA3554	99.5
PA14_18360	1577124	1576105		putative glycosyl transferase	3	Cell wall / LPS / capsule	ortholog	PA3553	99.7
PA14_18370	1578269	1577121		putative aminotransferease	3	Amino acid biosynthesis and metabolism	ortholog	PA3552	99.5
PA14_18380	1580102	1578657	algA	mannose-1-phosphate guanylyltransferase/mannose-6-phosphate isomerase	1	Secreted Factors (toxins, enzymes, alginate)	ortholog	PA3551	100
PA14_18410	1580949	1580299	algF	alginate O-acetyltransferase	1	Secreted Factors (toxins, enzymes, alginate)	ortholog	PA3550	99.5
PA14_18430	1582197	1581022	algJ	alginate o-acetyltransferase AlgJ	1	Secreted Factors (toxins, enzymes, alginate)	ortholog	PA3549	100
PA14_18450	1583774	1582212	algI	alginate o-acetyltransferase AlgI	1	Secreted Factors (toxins, enzymes, alginate)	ortholog	PA3548	99.2
PA14_18470	1585119	1584016	algL	poly(beta-d-mannuronate) lyase precursor AlgL	1	Secreted Factors (toxins, enzymes, alginate)	ortholog	PA3547	100
PA14_18480	1586547	1585123	algX	alginate biosynthesis protein AlgX	1	Secreted Factors (toxins, enzymes, alginate)	ortholog	PA3546	99.8
PA14_18500	1588191	1586560	algG	alginate-c5-mannuronan-epimerase	1	Secreted Factors (toxins, enzymes, alginate)	ortholog	PA3545	99.8
PA14_18510	1589684	1588212	algE	Alginate production outer membrane protein AlgE precursor	1	Secreted Factors (toxins, enzymes, alginate)	ortholog	PA3544	99.8
PA14_18520	1591108	1589681	algK	alginate biosynthetic protein AlgK precursor	1	Secreted Factors (toxins, enzymes, alginate)	ortholog	PA3543	99.8
PA14_18550	1592291	1591122	alg44	alginate biosynthesis protein Alg44	1	Secreted Factors (toxins, enzymes, alginate)	ortholog	PA3542	100
PA14_18565	1593867	1592374	alg8	alginate biosynthesis protein Alg8	1	Secreted Factors (toxins, enzymes, alginate)	ortholog	PA3541	99.2
PA14_18580	1595308	1593998	algD	GDP-mannose 6-dehydrogenase AlgD	1	Secreted Factors (toxins, enzymes, alginate)	ortholog	PA3540	100
PA14_18590	1596990	1596211		conserved hypothetical protein	4	Hypothetical, unclassified, unknown	ortholog	PA3539	99.6
PA14_18600	1598179	1597097		putative ABC transporter, ATP-binding protein	3	Transport of small molecules	ortholog	PA3538	100
PA14_18610	1599101	1598184	argF	ornithine carbamoyltransferase, anabolic	1	Amino acid biosynthesis and metabolism	ortholog	PA3537	100
PA14_18620	1599380	1599847		hypothetical protein	4	Hypothetical, unclassified, unknown	ortholog	PA3536	98.1
PA14_18630	1603228	1600241		putative serine protease	3	Putative enzymes	ortholog	PA3535	99.4
PA14_18640	1603527	1605635		putative oxidoreductase, molybdopterin-binding	3	Putative enzymes	ortholog	PA3534	99.4
PA14_18650	1605748	1606074		glutaredoxin-related protein	3	Translation, post-translational modification, degradation	ortholog	PA3533	100
PA14_18660	1606157	1607308		putative integral membrane transport protein	3	Membrane proteins	ortholog	PA3532	100
PA14_18670	1607852	1607376	bfrB	bacterioferritin	2	Transport of small molecules	ortholog	PA3531	100
PA14_18680	1608283	1608062		putative bacterioferritin-associated ferredoxin	3	Transport of small molecules	ortholog	PA3530	100
PA14_18690	1608543	1609145		putative alkyl hydroperoxide reductase subunit	3	Translation, post-translational modification, degradation	ortholog	PA3529	100
PA14_18700	1609998	1609324	rnt	ribonuclease T	2	DNA replication, recombination, modification and repair	ortholog	PA3528	100
PA14_18710	1611041	1609995	pyrC	dihydroorotase, homodimeric type	1	Nucleotide biosynthesis and metabolism	ortholog	PA3527	99.4
PA14_18720	1611174	1612139		putative outer membrane protein precursor, OmpA family	3	Membrane proteins	ortholog	PA3526	99.7
PA14_18740	1612257	1613474	argG	argininosuccinate synthase	2	Amino acid biosynthesis and metabolism	ortholog	PA3525	100
PA14_18750	1613952	1613566	gloA1	lactoylglutathione lyase	2	Energy metabolism	ortholog	PA3524	99.2
PA14_18760	1614329	1615486		putative RND efflux membrane fusion protein precursor	3	Transport of small molecules	ortholog	PA3523	99.2
PA14_18780	1615483	1618644		putative RND efflux transporter	3	Transport of small molecules	ortholog	PA3522	99.6
PA14_18790	1618641	1620116		putative outer membrane efflux protein	3	Membrane proteins	ortholog	PA3521	99.4
PA14_18800	1620687	1620881		putative heavy metal binding protein	3	Transport of small molecules	ortholog	PA3520	100
PA14_18810	1621282	1622319		hypothetical protein	4	Hypothetical, unclassified, unknown	ortholog	PA3519	99.1
PA14_18820	1622352	1623338		hypothetical protein	4	Hypothetical, unclassified, unknown	ortholog	PA3518	99.4
PA14_18830	1623369	1624802		putative lyase	3	Carbon compound catabolism	ortholog	PA3517	99.8
PA14_18850	1624802	1626253		putative lyase	3	Carbon compound catabolism	ortholog	PA3516	99.8
PA14_18860	1626303	1627376		conserved hypothetical protein	4	Hypothetical, unclassified, unknown	ortholog	PA3515	100
PA14_18870	1627755	1627576		conserved hypothetical protein	4	Hypothetical, unclassified, unknown	ortholog	PA3496	100
PA14_18880	1628502	1627864	nth	endonuclease III	2	DNA replication, recombination, modification and repair	ortholog	PA3495	100
PA14_18890	1629215	1628499		putative NADH:ubiquinone oxidoreductase, subunit RnfE	3	Energy metabolism	ortholog	PA3494	98.8
PA14_18900	1629852	1629208		putative NADH:ubiquinone oxidoreductase, subunit RnfG	3	Energy metabolism	ortholog	PA3493	100
PA14_18910	1630886	1629852		putative NADH:ubiquinone oxidoreductase, subunit RnfD	3	Energy metabolism	ortholog	PA3492	100
PA14_18920	1633213	1630889		putative NADH:ubiquinone oxidoreductase, subunit RnfC	3	Energy metabolism	ortholog	PA3491	98.8
PA14_18930	1633776	1633210		putative NADH:ubiquinone oxidoreductase, subunit RnfB	3	Energy metabolism	ortholog	PA3490	99.5
PA14_18950	1634357	1633773		putative NADH:ubiquinone oxidoreductase, subunit RnfA	3	Energy metabolism	ortholog	PA3489	100
PA14_18960	1635233	1634535		hypothetical protein	4	Hypothetical, unclassified, unknown	ortholog	PA3488	100
PA14_18970	1638973	1635662	pldA	phospholipase D	1	Fatty acid and phospholipid metabolism	ortholog	PA3487	99.5
PA14_18985	1641403	1638977		conserved hypothetical protein	4	Hypothetical, unclassified, unknown	ortholog	PA3486	99
PA14_19010	1642135	1641698		hypothetical protein	4	Hypothetical, unclassified, unknown	ortholog	PA3485	98.6
PA14_19020	1643358	1642132		hypothetical protein	4	Hypothetical, unclassified, unknown	ortholog	PA3484	99.8
PA14_19030	1644245	1643445		conserved hypothetical protein	4	Hypothetical, unclassified, unknown	ortholog	PA3483	98.9
PA14_19050	1646315	1644279	metG	methionyl-tRNA synthetase	2	Translation, post-translational modification, degradation	ortholog	PA3482	99.6
PA14_19065	1646446	1647540		conserved hypothetical protein	4	Cell division	ortholog	PA3481	100
PA14_19090	1647642	1648208		putative deoxycytidine triphosphate deaminase	3	Nucleotide biosynthesis and metabolism	ortholog	PA3480	100
PA14_19100	1648632	1649519	rhlA	rhamnosyltransferase chain A	1	Secreted Factors (toxins, enzymes, alginate)	ortholog	PA3479	99.7
PA14_19110	1649585	1650865	rhlB	rhamnosyltransferase chain B	1	Secreted Factors (toxins, enzymes, alginate)	ortholog	PA3478	100
PA14_19120	1650990	1651715	rhlR	acylhomoserine lactone dependent transcriptional regulator	1	Transcriptional regulators	ortholog	PA3477	100
PA14_19130	1651896	1652501	rhlI	autoinducer synthesis protein RhlI	1	Biosynthesis of cofactors, prosthetic groups and carriers	ortholog	PA3476	99
PA14_19140	1652656	1653462	pheC	cyclohexadienyl dehydratase	1	Amino acid biosynthesis and metabolism	ortholog	PA3475	99.6
PA14_19150	1653556	1654416		putative membrane protein	3	Membrane proteins	ortholog	PA3474	100
PA14_19160	1654413	1655312		putative chloramphenicol-sensitive protein	3	Membrane proteins	ortholog	PA3473	99.3
PA14_19170	1655929	1655333		putative lipoprotein	3	Cell wall / LPS / capsule	ortholog	PA3472	100
PA14_19190	1656387	1658081		putative NAD-linked malate dehydrogenase	3	Central intermediary metabolism	ortholog	PA3471	99.8
PA14_19205	1658661	1658203		hypothetical protein	4	Hypothetical, unclassified, unknown	ortholog	PA3470	99.3
PA14_19210	1659200	1658658		putative dihydrofolate reductase	3	Biosynthesis of cofactors, prosthetic groups and carriers	ortholog	PA3469	95.6
PA14_19230	1660546	1659218		putative mechanosensitive ion channel family protein	3	Membrane proteins	ortholog	PA3468	99.5
PA14_19270	1662081	1660714		putative MFS transporter	3	Transport of small molecules	ortholog	PA3467	99.6
PA14_19290	1662267	1663607		putative ATP-dependent RNA helicase	3	DNA replication, recombination, modification and repair	ortholog	PA3466	99.8
PA14_19310	1665444	1663729		putative transmembrane protein	3	Transport of small molecules	ortholog	PA3465	99.8
PA14_19320	1665661	1666986		conserved hypothetical protein	4	Hypothetical, unclassified, unknown	ortholog	PA3464	98.9
PA14_19330	1667345	1667115		conserved hypothetical protein	4	Hypothetical, unclassified, unknown	ortholog	PA3463	100
PA14_19340	1670152	1667396		putative sensor/response regulator hybrid	3	Two-component regulatory systems	ortholog	PA3462	99.3
PA14_19350	1671485	1670289		putative peptidase or cellulase	3	Carbon compound catabolism	ortholog	PA3461	100
PA14_19360	1673239	1671482		putative acetyltransferase, GNAT family	3	Putative enzymes	ortholog	PA3460	100
PA14_19370	1675049	1673280		putative asparagine synthetase, glutamine-hydrolyzing	3	Amino acid biosynthesis and metabolism	ortholog	PA3459	100
PA14_19380	1675192	1675665		putative transcriptional regulator	3	Transcriptional regulators	ortholog	PA3458	100
PA14_19390	1676673	1675921		putative transmembrane protein	3	Membrane proteins	ortholog	PA3457	99.6
PA14_19400	1678738	1676774		putative D-amino acid oxidase family protein	3	Amino acid biosynthesis and metabolism	ortholog	PA3456	99.1
PA14_19410	1678882	1680372		conserved hypothetical protein	4	Hypothetical, unclassified, unknown	ortholog	PA3455	100
PA14_19430	1680525	1681709		putative acyl-CoA thiolase	3	Fatty acid and phospholipid metabolism	ortholog	PA3454	99.7
PA14_19450	1681838	1682503		conserved hypothetical protein	4	Hypothetical, unclassified, unknown	ortholog	PA3453	99.5
PA14_19470	1684298	1682727	mqoA	malate:quinone oxidoreductase	2	Central intermediary metabolism	ortholog	PA3452	99.8
PA14_19480	1684710	1684501		hypothetical protein	4	Hypothetical, unclassified, unknown	ortholog	PA3451	95.7
PA14_19490	1684916	1685554		putative thiol-specific antioxidant protein	3	Adaptation, protection	ortholog	PA3450	99.1
PA14_19500	1685805	1686809		putative sulfonate binding protein	3	Transport of small molecules	ortholog	PA3449	99.4
PA14_19510	1686813	1687637		putative aliphatic sulfonates ABC transporter	3	Transport of small molecules	ortholog	PA3448	99.6
PA14_19520	1687634	1688383		putative sulfonate transport system, ATP-binding protein	3	Transport of small molecules	ortholog	PA3447	100
PA14_19530	1688537	1689130		putative NADH-dependent FMN reductase	3	Central intermediary metabolism	ortholog	PA3446	100
PA14_19540	1689249	1690220		putative ABC-type transporter periplasmic sulfonate-binding protein	3	Transport of small molecules	ortholog	PA3445	99.4
PA14_19560	1690298	1691446	ssuD	putative sulfonate monooxygenase	3	Central intermediary metabolism	ortholog	PA3444	100
PA14_19570	1691467	1692255		putative aliphatic sulfonates transport permease protein	3	Transport of small molecules	ortholog	PA3443	99.6
PA14_19580	1692252	1693076		putative aliphatic sulfonate transport ATP-binding protein	3	Transport of small molecules	ortholog	PA3442	99.6
PA14_19590	1693117	1693332		putative molybdopterin-binding protein	3	Central intermediary metabolism	ortholog	PA3441	100
PA14_19600	1693850	1693512		conserved hypothetical protein	4	Hypothetical, unclassified, unknown	PA14-specific	(NT MATCH)
PA14_19610	1694213	1693902		conserved hypothetical protein	4	Hypothetical, unclassified, unknown	ortholog	PA3440	100
PA14_19620	1694713	1694342	folX	D-erythro-7,8-dihydroneopterin triphosphate epimerase	2	Biosynthesis of cofactors, prosthetic groups and carriers	ortholog	PA3439	100
PA14_19630	1695275	1694715	folE1	GTP cyclohydrolase I precursor	2	Biosynthesis of cofactors, prosthetic groups and carriers	ortholog	PA3438	100
PA14_19640	1695997	1695293		oxidoreductase, short chain dehydrogenase/reductase	3	Putative enzymes	ortholog	PA3437	99.1
PA14_19650	1696665	1696108		putative membrane protein	3	Membrane proteins	ortholog	PA3436	100
PA14_19660	1696945	1697397		putative flavodoxin	3	Energy metabolism	ortholog	PA3435	100
PA14_19670	1698429	1697536		putative transcriptional regulator, LysR family	3	Transcriptional regulators	ortholog	PA3433	99.3
PA14_19680	1698525	1698914		putative murein hydrolase exporter	3	Protein secretion/export apparatus	ortholog	PA3432	100
PA14_19690	1698901	1699587		putative murein hydrolase export regulator	3	Protein secretion/export apparatus	ortholog	PA3431	100
PA14_19700	1699716	1700495		putative class II aldolase/adducin domain protein	3	Carbon compound catabolism	ortholog	PA3430	99.6
PA14_19710	1700492	1701388		putative hydrolase, alpha/beta fold family	3	Putative enzymes	ortholog	PA3429	99.3
PA14_19720	1701487	1701780		hypothetical protein	4	Hypothetical, unclassified, unknown	ortholog	PA3428	97.9
PA14_19730	1701896	1702807		putative oxidoreductase, short-chain dehydrogenase/reductase family	3	Putative enzymes	ortholog	PA3427	100
PA14_19740	1702924	1703694		putative enoyl CoA-hydratase/isomerase family protein	3	Fatty acid and phospholipid metabolism	ortholog	PA3426	100
PA14_19750	1704058	1703714		conserved hypothetical protein	4	Hypothetical, unclassified, unknown	ortholog	PA3425	100
PA14_19770	1705499	1704093		putative Glycine/D-amino acid oxidases	3	Amino acid biosynthesis and metabolism	ortholog	PA3424	99.6
PA14_19800	1706333	1705590		putative transcriptional regulator, AraC family	3	Transcriptional regulators	ortholog	PA3423	100
PA14_19810	1706618	1708375		conserved hypothetical protein	4	Hypothetical, unclassified, unknown	ortholog	PA3422	100
PA14_19830	1708432	1709802		conserved hypothetical protein	4	Hypothetical, unclassified, unknown	ortholog	PA3421	99.3
PA14_19850	1709952	1712435		putative transcriptional regulator	3	Transcriptional regulators	ortholog	PA3420	99.3
PA14_19860	1713254	1712442		conserved hypothetical protein	4	Hypothetical, unclassified, unknown	ortholog	PA3419	98.5
PA14_19870	1713500	1714525	ldh	leucine dehydrogenase	2	Amino acid biosynthesis and metabolism	ortholog	PA3418	100
PA14_19900	1714667	1715764		putative pyruvate dehydrogenase E1 component, alpha subunit	3	Energy metabolism	ortholog	PA3417	99.5
PA14_19910	1715757	1716758		putative pyruvate dehydrogenase E1 component, beta subunit	3	Energy metabolism	ortholog	PA3416	99.4
PA14_19920	1716776	1717888		putative dihydrolipoamide acetyltransferase	3	Energy metabolism	ortholog	PA3415	99.7
PA14_19930	1718347	1717889		conserved hypothetical protein	4	Hypothetical, unclassified, unknown	PA14-specific	(NT MATCH)
PA14_19940	1718965	1718381		hypothetical protein	4	Hypothetical, unclassified, unknown	ortholog	PA3414	98.5
PA14_19950	1719267	1719001		conserved hypothetical protein	4	Hypothetical, unclassified, unknown	ortholog	PA3413	100
PA14_19960	1719477	1719746		conserved hypothetical protein	4	Hypothetical, unclassified, unknown	ortholog	PA3412	100
PA14_19970	1719866	1720084		hypothetical protein	4	Hypothetical, unclassified, unknown	ortholog	PA3411	100
PA14_19990	1720161	1720676		putative sigma-70 factor, ECF subfamily	3	Transcriptional regulators	ortholog	PA3410	98.8
PA14_20000	1720741	1721727		putative Fe2+-dicitrate sensor, membrane component	3	Membrane proteins	ortholog	PA3409	99.4
PA14_20010	1721937	1724612	hasR	Haem uptake outer membrane receptor HasR precursor	1	Transport of small molecules	ortholog	PA3408	99.9
PA14_20020	1724698	1725315	hasAp	heme acquisition protein HasAp	1	Transport of small molecules	ortholog	PA3407	100
PA14_20030	1725533	1727323	hasD	transport protein HasD	2	Protein secretion/export apparatus	ortholog	PA3406	98.8
PA14_20040	1727320	1728651	hasE	metalloprotease secretion protein	2	Protein secretion/export apparatus	ortholog	PA3405	99.8
PA14_20050	1728648	1730003		putative outer membrane protein	3	Protein secretion/export apparatus	ortholog	PA3404	99.6
PA14_20060	1730283	1729996		conserved hypothetical protein	4	Hypothetical, unclassified, unknown	PA14-specific	(NT MATCH)
PA14_20070	1730458	1730943		putative membrane protein	3	Membrane proteins	ortholog	PA3403	100
PA14_20080	1731056	1732027		putative membrane protein	3	Antibiotic resistance and susceptibility	ortholog	PA3402	100
PA14_20100	1732031	1733203		putative ABC-type multidrug transport system, permease component	3	Antibiotic resistance and susceptibility	ortholog	PA3401	99.5
PA14_20110	1733200	1734333		putative ABC-type multidrug transport system, permease component	3	Antibiotic resistance and susceptibility	ortholog	PA3400	99.5
PA14_20120	1734387	1734728		hypothetical protein	4	Hypothetical, unclassified, unknown	ortholog	PA3399	100
PA14_20130	1735656	1734730		putative transcriptional regulator, LysR family	3	Transcriptional regulators	ortholog	PA3398	100
PA14_20140	1735930	1736706	fpr	ferredoxin--NADP+ reductase	2	Biosynthesis of cofactors, prosthetic groups and carriers	ortholog	PA3397	100
PA14_20150	1737325	1736789	nosL	putative nitrous oxide reductase protein	2	Energy metabolism	ortholog	PA3396	99.4
PA14_20170	1738169	1737342	nosY	nitrous-oxide reductase, nosY component	2	Energy metabolism	ortholog	PA3395	99.6
PA14_20180	1739074	1738160	nosF	ATP/GTP binding protein NosF"	2	Energy metabolism	ortholog	PA3394	99
PA14_20190	1740357	1739071	nosD	copper ABC transporter, periplasmic copper-binding protein	2	Transport of small molecules	ortholog	PA3393	98.6
PA14_20200	1742264	1740354	nosZ	nitrous-oxide reductase precursor	1	Energy metabolism	ortholog	PA3392	99.8
PA14_20230	1744455	1742308	nosR	NosR Regulatory protein for N2O reductase	1	Transcriptional regulators	ortholog	PA3391	99.7
PA14_20240	1745097	1744684		putative ring-cleaving dioxygenase	3	Putative enzymes	ortholog	PA3389	99.3
PA14_20250	1745158	1745460		putative antibiotic biosynthesis monooxygenase	3	Antibiotic resistance and susceptibility	ortholog	PA3390	97
PA14_20260	1746162	1745467		conserved hypothetical protein	4	Hypothetical, unclassified, unknown	ortholog	PA3388	99.1
PA14_20270	1746985	1746215	rhlG	beta-ketoacyl reductase	1	Cell wall / LPS / capsule	ortholog	PA3387	99.2
PA14_20280	1747448	1747083		conserved hypothetical protein	4	Hypothetical, unclassified, unknown	ortholog	PA3386	99.2
PA14_20290	1747928	1747602		DNA binding-protein	3	Transcriptional regulators	ortholog	PA3385	100
PA14_20300	1748289	1749125	phnC	ATP-binding component of ABC phosphonate transporter	2	Transport of small molecules	ortholog	PA3384	99.3
PA14_20320	1749178	1750182	phnD	binding protein component of ABC phosphonate transporter	2	Transport of small molecules	ortholog	PA3383	99.4
PA14_20330	1750250	1751044	phnE	phosphonate ABC tranporter permease protein	2	Transport of small molecules	ortholog	PA3382	100
PA14_20350	1751065	1751787	phnF	putative transcriptional regulator	3	Transcriptional regulators	ortholog	PA3381	99.6
PA14_20360	1751797	1752255	phnG	putative phosphonate metabolism protein PhnG	3	Transport of small molecules	ortholog	PA3380	98.7
PA14_20370	1752255	1752884	phnH	putative phosphonate metabolism protein, PhnH	3	Transport of small molecules	ortholog	PA3379	99.5
PA14_20380	1752884	1753984	phnI	putative phosphonate metabolism protein	3	Transport of small molecules	ortholog	PA3378	100
PA14_20390	1753981	1754865	phnJ	putative phosphonate metabolism protein	3	Transport of small molecules	ortholog	PA3377	99.7
PA14_20400	1754862	1755677	phnK	putative phosphonate ABC transporter, ATP-binding protein	3	Transport of small molecules	ortholog	PA3376	100
PA14_20420	1755728	1756444	phnL	phosphonate ABC transporter, ATP-binding protein	3	Transport of small molecules	ortholog	PA3375	99.6
PA14_20430	1756434	1757597	phnM	phosphonate metabolism protein	3	Transport of small molecules	ortholog	PA3374	100
PA14_20440	1757597	1758154	phnN	ATP-binding component of phosphonate transport	3	Transport of small molecules	ortholog	PA3373	100
PA14_20450	1758145	1758915	phnP	putative phosphonate metabolism protein	3	Transport of small molecules	ortholog	PA3372	99.6
PA14_20460	1759139	1758954		hypothetical protein	4	Hypothetical, unclassified, unknown	ortholog	PA3371	98.4
PA14_20470	1759337	1759191		hypothetical protein	4	Hypothetical, unclassified, unknown	ortholog	PA3370	95.8
PA14_20480	1759704	1759426		hypothetical protein	4	Hypothetical, unclassified, unknown	ortholog	PA3369	96.7
PA14_20490	1760562	1759897		putatative acetyltransferase	3	Putative enzymes	ortholog	PA3368	100
PA14_20500	1760535	1760608		tRNA-Arg	4	Non-coding RNA gene	ortholog	PA3368.1
PA14_20510	1762508	1763482		hypothetical protein	4	Hypothetical, unclassified, unknown	duplication	PA2457	59.4	PA14R34	PAO1R60
PA14_20520	1763497	1766208		hypothetical protein	4	Hypothetical, unclassified, unknown	PA14-specific			PA14R34	PAO1R60
PA14_20530	1766195	1766671		hypothetical protein	4	Hypothetical, unclassified, unknown	PA14-specific			PA14R34	PAO1R60
PA14_20550	1768341	1768003		hypothetical protein	4	Hypothetical, unclassified, unknown	ortholog	PA3367	100
PA14_20560	1768608	1769648	amiE	aliphatic amidase	1	Carbon compound catabolism	ortholog	PA3366	99.7
PA14_20570	1769732	1770847		putative ATPases with chaperone activity, ATP-binding subunit	3	Chaperones & heat shock proteins	ortholog	PA3365	99.2
PA14_20580	1770873	1772030	amiC	aliphatic amidase expression-regulating protein	1	Transcriptional regulators	ortholog	PA3364	100
PA14_20590	1772027	1772617	amiR	aliphatic amidase regulator	1	Transcriptional regulators	ortholog	PA3363	98
PA14_20600	1773139	1773813		conserved hypothetical protein	4	Hypothetical, unclassified, unknown	PA14-specific			PA14R35	PAO1R59
PA14_20610	1774207	1773860	lecB	fucose-binding lectin PA-IIL	1	Motility & Attachment	polymorphism	PA3361	87
PA14_20620	1774674	1775732		putative HlyD family secretion protein	3	Secreted Factors (toxins, enzymes, alginate)	ortholog	PA3360	99.4
PA14_20630	1775755	1776765		conserved hypothetical protein	4	Hypothetical, unclassified, unknown	ortholog	PA3359	99.7
PA14_20640	1777648	1776770		putative membrane protein	3	Membrane proteins	ortholog	PA3358	99.7
PA14_20650	1779051	1777705	dsdA	D-serine dehydratase	2	Amino acid biosynthesis and metabolism	ortholog	PA3357	99.1
PA14_20670	1779377	1780618		putative glutamine synthetase	3	Amino acid biosynthesis and metabolism	ortholog	PA3356	99.3
PA14_20680	1780802	1782106		putative MFS transporter	3	Membrane proteins	ortholog	PA3355	99.8
PA14_20690	1782148	1782759		conserved hypothetical protein	4	Hypothetical, unclassified, unknown	ortholog	PA3354	99
PA14_20700	1783554	1782763		putative glycosyltransferase	3	Membrane proteins	ortholog	PA3353	100
PA14_20720	1784053	1783583	flgN	putative export chaperone involved in flagellar synthesis	3	Protein secretion/export apparatus	ortholog	PA3352	99.4
PA14_20730	1784431	1784108	flgM	putative negative regulator of flagellin synthesis, FlgM	3	Transcriptional regulators	ortholog	PA3351	99.1
PA14_20740	1785274	1784576	flgA	putative flagella basal body P-ring formation protein	3	Motility & Attachment	ortholog	PA3350	99.1
PA14_20750	1785406	1786338		putative chemotaxis signal transduction protein	3	Chemotaxis	ortholog	PA3349	99.4
PA14_20760	1786415	1787239		putative chemotaxis protein methyltransferase	3	Chemotaxis	ortholog	PA3348	100
PA14_20770	1787554	1787859		putative anti-sigma F factor antagonist	3	Transcriptional regulators	ortholog	PA3347	100
PA14_20780	1787861	1789576		putative sensor histidine kinase/response regulator	3	Two-component regulatory systems	ortholog	PA3346	100
PA14_20800	1789642	1789992		putative histidine-containing phosphotransfer (HPt) domain	3	Two-component regulatory systems	ortholog	PA3345	99.1
PA14_20810	1790076	1792214	recQ	ATP-dependent DNA helicase RecQ	2	DNA replication, recombination, modification and repair	ortholog	PA3344	100
PA14_20820	1792303	1793472		putative two-component response regulator	3	Two-component regulatory systems	ortholog	PA3343	100
PA14_20840	1793623	1794639		conserved hypothetical protein	4	Hypothetical, unclassified, unknown	ortholog	PA3342	99.4
PA14_20850	1794757	1795191		putative transcriptional regulator, MarR family	3	Transcriptional regulators	ortholog	PA3341	99.3
PA14_20860	1795468	1797513		putative Tfp pilus assembly protein FimV	3	Protein secretion/export apparatus	ortholog	PA3340	97.9
PA14_20870	1799707	1797521		putative membrane protein	3	Cell wall / LPS / capsule	ortholog	PA3339	99.7
PA14_20880	1799776	1800066		conserved hypothetical protein	4	Hypothetical, unclassified, unknown	ortholog	PA3338	100
PA14_20890	1800156	1801154	rfaD	ADP-L-glycero-D-mannoheptose 6-epimerase	2	Cell wall / LPS / capsule	ortholog	PA3337	99.7
PA14_20900	1802331	1801165		putative MFS transporter	3	Membrane proteins	ortholog	PA3336	99.7
PA14_20920	1803175	1802423		hypothetical protein	4	Hypothetical, unclassified, unknown	ortholog	PA3335	99.6
PA14_20940	1803532	1803293		putative acyl carrier protein	3	Fatty acid and phospholipid metabolism	ortholog	PA3334	100
PA14_20950	1804538	1803546	fabH2	3-oxoacyl-[acyl-carrier-protein] synthase III	2	Fatty acid and phospholipid metabolism	ortholog	PA3333	100
PA14_20960	1804967	1804542		putativ isomerase	3	Putative enzymes	ortholog	PA3332	100
PA14_20970	1806220	1804964	cyp23	cytochrome P450	2	Adaptation, protection	ortholog	PA3331	99.5
PA14_20980	1807127	1806213		putative short chain dehydrogenas	3	Putative enzymes	ortholog	PA3330	100
PA14_21000	1808457	1807129		hypothetical protein	4	Hypothetical, unclassified, unknown	ortholog	PA3329	99.1
PA14_21010	1809620	1808454		putative FAD-dependent monooxygenase	3	Energy metabolism	ortholog	PA3328	100
PA14_21020	1816675	1809617		putative non-ribosomal peptide synthetase	3	Biosynthesis of cofactors, prosthetic groups and carriers	ortholog	PA3327	99.2
PA14_21030	1817157	1817762		putative ATP-dependent Clp protease proteolytic subunit	3	Translation, post-translational modification, degradation	ortholog	PA3326	100
PA14_21040	1818994	1818107		putative hydrolase	3	Putative enzymes	ortholog	PA3325	99.7
PA14_21050	1820782	1819004		putative short-chain dehydrogenase	3	Putative enzymes	ortholog	PA3324	98.8
PA14_21060	1821654	1820779		conserved hypothetical protein	4	Hypothetical, unclassified, unknown	ortholog	PA3323	99.7
PA14_21070	1822080	1822778		putative MerR-family transcriptional regulator	3	Transcriptional regulators	ortholog	PA3322	98.7
PA14_21080	1823700	1822786		putative LysR-family transcriptional activator	3	Transcriptional regulators	ortholog	PA3321	99
PA14_21090	1823789	1824244		conserved hypothetical protein	4	Hypothetical, unclassified, unknown	ortholog	PA3320	98.7
PA14_21110	1824476	1826554	plcN	non-hemolytic phospholipase C precursor	1	Secreted Factors (toxins, enzymes, alginate)	ortholog	PA3319	99.7
PA14_21120	1827112	1826612		hypothetical protein	4	Hypothetical, unclassified, unknown	ortholog	PA3318	99.4
PA14_21130	1827906	1827178		putative outer membrane lipoprotein	3	Membrane proteins	ortholog	PA3317	98.3
PA14_21140	1828783	1828013		probable ABC transporter permease component	3	Transport of small molecules	ortholog	PA3316	98.8
PA14_21150	1829613	1828780		probable ABC transporter permease component	3	Transport of small molecules	ortholog	PA3315	99.3
PA14_21160	1830410	1829607		probable ABC transporter ATP-binding component	3	Transport of small molecules	ortholog	PA3314	98.9
PA14_21175	1831414	1830407		putative ABC-type phosphate/phosphonate transport system, periplasmic component	3	Transport of small molecules	ortholog	PA3313	99.1
PA14_21180	1831413	1832303		putative 3-hydroxyisobutyrate dehydrogenase	3	Fatty acid and phospholipid metabolism	ortholog	PA3312	100
PA14_21190	1834664	1832307		conserved hypothetical protein	4	Hypothetical, unclassified, unknown	ortholog	PA3311	98.9
PA14_21210	1834819	1836474		conserved hypothetical protein	4	Hypothetical, unclassified, unknown	ortholog	PA3310	100
PA14_21220	1836998	1836543		conserved hypothetical protein	4	Hypothetical, unclassified, unknown	ortholog	PA3309	100
PA14_21230	1840133	1837281	hepA	HepA	2	Transcription, RNA processing and degradation	ortholog	PA3308	99.9
PA14_21240	1840369	1840677		conserved hypothetical protein	4	Hypothetical, unclassified, unknown	ortholog	PA3307	99
PA14_21250	1840731	1841333	alkB	putative alkylated DNA repair protein	3	DNA replication, recombination, modification and repair	ortholog	PA3306	99
PA14_21260	1841740	1841853		hypothetical protein	4	Hypothetical, unclassified, unknown	PA14-specific	(NT MATCH)
PA14_21280	1842061	1844055		putative membrane protein	3	Membrane proteins	ortholog	PA3305	99.2
PA14_21290	1844273	1845130		putative membrane fusion protein	3	Membrane proteins	ortholog	PA3304	100
PA14_21300	1846286	1845111		putative MFS transporte	3	Transport of small molecules	ortholog	PA3303	99.2
PA14_21310	1846907	1846437	phaJ1	(R)-specific enoyl-CoA hydratase	3	Fatty acid and phospholipid metabolism	ortholog	PA3302	100
PA14_21320	1847854	1846904		putative lysophospholipase	3	Fatty acid and phospholipid metabolism	ortholog	PA3301	98.7
PA14_21340	1848101	1849789	fadD2	long-chain-fatty-acid--CoA ligase	2	Fatty acid and phospholipid metabolism	ortholog	PA3300	100
PA14_21370	1850024	1851712	fadD1	long-chain-fatty-acid--CoA ligase	2	Fatty acid and phospholipid metabolism	ortholog	PA3299	99.8
PA14_21380	1851742	1852044		hypothetical protein	4	Hypothetical, unclassified, unknown	ortholog	PA3298	93
PA14_21400	1852220	1856200	hrpA	putative ATP-dependent helicase	3	DNA replication, recombination, modification and repair	ortholog	PA3297	99.7
PA14_21410	1857703	1856273	phoA	alkaline phosphatase	2	Central intermediary metabolism	ortholog	PA3296	99.6
PA14_21440	1857908	1858345		putative HIT family protein	3	Nucleotide biosynthesis and metabolism	ortholog	PA3295	98.6
PA14_21450	1858574	1860640		conserved hypothetical protein	4	Hypothetical, unclassified, unknown	ortholog	PA3294	99
PA14_21460	1860650	1861465		hypothetical protein	4	Hypothetical, unclassified, unknown	ortholog	PA3293	97.8
PA14_21470	1861405	1861983		hypothetical protein	4	Hypothetical, unclassified, unknown	polymorphism	PA3292	54.3
PA14_21480	1862506	1863060		hypothetical protein	4	Hypothetical, unclassified, unknown	ortholog	PA3291	97.3
PA14_21490	1863075	1865723		conserved hypothetical protein	4	Hypothetical, unclassified, unknown	ortholog	PA3290	98.9
PA14_21510	1866175	1865762		conserved hypothetical protein	4	Hypothetical, unclassified, unknown	ortholog	PA3289	100
PA14_21520	1866255	1866758		putative hydrolase	3	Biosynthesis of cofactors, prosthetic groups and carriers	ortholog	PA3288	99.4
PA14_21530	1867277	1866762		putative ankyrin domain protein	3	Hypothetical, unclassified, unknown	ortholog	PA3287	100
PA14_21540	1867837	1868889		putative 3-oxoacyl-(acyl-carrier-protein) synthase III	3	Fatty acid and phospholipid metabolism	ortholog	PA3286	100
PA14_21550	1868892	1869503		putative sigma-70 factor, ECF subfamily	3	Transcriptional regulators	ortholog	PA3285	100
PA14_21560	1869497	1869736		hypothetical protein	4	Hypothetical, unclassified, unknown	PA14-specific	(NT MATCH)
PA14_21570	1870142	1870456		conserved hypothetical protein	4	Hypothetical, unclassified, unknown	ortholog	PA3284	100
PA14_21580	1870475	1871329		conserved hypothetical protein	4	Hypothetical, unclassified, unknown	ortholog	PA3283	99.3
PA14_21590	1871326	1872060		conserved hypothetical protein	4	Hypothetical, unclassified, unknown	ortholog	PA3282	98
PA14_21600	1872063	1872653		putative membrane protein	3	Membrane proteins	ortholog	PA3281	98.5
PA14_21610	1872900	1874216	oprO	pyrophosphate-specific outer membrane porin OprO precursor	1	Transport of small molecules	ortholog	PA3280	100
PA14_21620	1874675	1875997	oprP	phosphate-specific outer membrane porin OprP precursor	1	Transport of small molecules	ortholog	PA3279	99.8
PA14_21630	1876166	1876465		hypothetical protein	4	Hypothetical, unclassified, unknown	ortholog	PA3278	100
PA14_21640	1876590	1877402		putative oxidoreductase, short chain dehydrogenase/reductase	3	Biosynthesis of cofactors, prosthetic groups and carriers	ortholog	PA3277	99.6
PA14_21650	1877635	1878057		hypothetical protein	4	Hypothetical, unclassified, unknown	ortholog	PA3276	100
PA14_21660	1878054	1878383		conserved hypothetical protein	4	Hypothetical, unclassified, unknown	ortholog	PA3275	99.1
PA14_21670	1878749	1878462		conserved hypothetical protein	4	Hypothetical, unclassified, unknown	ortholog	PA3274	100
PA14_21680	1878700	1879299		conserved hypothetical protein	4	Hypothetical, unclassified, unknown	ortholog	PA3273	99.5
PA14_21690	1879368	1883714		putative ATP-dependent DNA helicase	3	DNA replication, recombination, modification and repair	ortholog	PA3272	99.4
PA14_21700	1887201	1883722		putative sensory box histidine kinase/response regulator	3	Two-component regulatory systems	ortholog	PA3271	99.9
PA14_21710	1887467	1888054		putative acetyltransferase	3	Translation, post-translational modification, degradation	ortholog	PA3270	100
PA14_21720	1888121	1888975		putative transcriptional regulator, AraC family	3	Transcriptional regulators	ortholog	PA3269	98.9
PA14_21730	1889072	1891237		putative TonB-dependent receptor	3	Transport of small molecules	ortholog	PA3268	99.9
PA14_21750	1891412	1893286		putative acetyltransferase	3	Fatty acid and phospholipid metabolism	ortholog	PA3267	99.8
PA14_21760	1893556	1893347	capB	cold acclimation protein B	2	Adaptation, protection	ortholog	PA3266	98.6
PA14_21770	1894085	1893771		putative DMT superfamily transport protein	3	Transport of small molecules	ortholog	PA3265	100
PA14_21780	1895160	1894225		putative sodium/bile acid symporter	3	Transport of small molecules	ortholog	PA3264	98.4
PA14_21790	1896167	1895247	rdgC	putative recombination associated protein RdgC	3	DNA replication, recombination, modification and repair	ortholog	PA3263	99.7
PA14_21800	1896332	1896404		tRNA-Val	4	Non-coding RNA gene	ortholog	PA3262.2
PA14_21810	1896424	1896497		tRNA-Asp	4	Non-coding RNA gene	ortholog	PA3262.1
PA14_21820	1896757	1897518		putative peptidyl-prolyl cis-trans isomerase, FkbP-type	3	Translation, post-translational modification, degradation	ortholog	PA3262	100
PA14_21830	1897888	1898319		conserved hypothetical protein	4	Hypothetical, unclassified, unknown	PA14-specific	(NT MATCH)
PA14_21840	1899053	1898307		putative periplasmic binding protein	3	Membrane proteins	ortholog	PA3261	98
PA14_21850	1899157	1899468		putative transcriptional regulator	3	Transcriptional regulators	ortholog	PA3260	98.1
PA14_21860	1899826	1900305		conserved hypothetical protein	4	Hypothetical, unclassified, unknown	ortholog	PA3259	99.4
PA14_21870	1902124	1900319		putative EAL domain/GGDEF domain protein	3	Putative enzymes	ortholog	PA3258	99.2
PA14_21880	1904259	1902163	tsp	periplasmic tail-specific protease	2	Translation, post-translational modification, degradation	ortholog	PA3257	100
PA14_21890	1904389	1905351		putative quinone oxidoreductase	3	Energy metabolism	ortholog	PA3256	98.4
PA14_21900	1905996	1905418		putative HAD-superfamily hydrolase	3	Putative enzymes	ortholog	PA3255	99.5
PA14_21910	1907063	1906068		putative ATP-binding component of ABC transporter	3	Transport of small molecules	ortholog	PA3254	99.1
PA14_21920	1907863	1907066		putative permease of ABC transporter	3	Transport of small molecules	ortholog	PA3253	100
PA14_21930	1908689	1907850		putative permease of ABC transporter	3	Transport of small molecules	ortholog	PA3252	100
PA14_21940	1909495	1908686		conserved hypothetical protein	4	Hypothetical, unclassified, unknown	ortholog	PA3251	99.3
PA14_21960	1910608	1909550		putative ABC transporter, periplasmic substrate-binding protein	3	Transport of small molecules	ortholog	PA3250	100
PA14_21970	1910972	1911688		probable transcriptional regulator	3	Transcriptional regulators	ortholog	PA3249	100
PA14_21980	1911754	1912305		putative ribosomal-protein-serine acetyltransferase	3	Translation, post-translational modification, degradation	ortholog	PA3248	98.9
PA14_21990	1913637	1912348		putative aspartyl aminopeptidase	3	Amino acid biosynthesis and metabolism	ortholog	PA3247	99.5
PA14_22000	1914441	1913806	rluA	ribosomal large subunit pseudouridine synthase A	2	Transcription, RNA processing and degradation	ortholog	PA3246	99.5
PA14_22010	1914799	1914545	minE	cell division topological specificity factor	2	Cell division	ortholog	PA3245	100
PA14_22020	1915611	1914796	minD	cell division inhibitor MinD	2	Cell division	ortholog	PA3244	100
PA14_22040	1916464	1915673	minC	cell division inhibitor MinC	2	Cell division	ortholog	PA3243	99.6
PA14_22050	1916624	1917562	htrB	putative lipid A biosynthesis lauroyl/myristoyl acyltransferase	3	Cell wall / LPS / capsule	ortholog	PA3242	99.4
PA14_22060	1917630	1918799		putative patatin family protein	3	Fatty acid and phospholipid metabolism	ortholog	PA3241	99.7
PA14_22075	1919495	1918863		putative pirin-related protein	3	Hypothetical, unclassified, unknown	split or fused genes	PA3240	73.3	PA14R36	PAO1R58
PA14_22080	1922695	1922000		possible resolvase	4	Hypothetical, unclassified, unknown	PA14-specific			PA14R36	PAO1R58
PA14_22090	1924132	1923032		hypothetical protein	4	Hypothetical, unclassified, unknown	PA14-specific			PA14R36	PAO1R58
PA14_22100	1927303	1926578		hypothetical protein	4	Hypothetical, unclassified, unknown	PA14-specific			PA14R36	PAO1R58
PA14_22110	1928419	1927460		hypothetical protein	4	Hypothetical, unclassified, unknown	PA14-specific			PA14R36	PAO1R58
PA14_22120	1931366	1929042		hypothetical protein	4	Hypothetical, unclassified, unknown	PA14-specific			PA14R36	PAO1R58
PA14_22130	1932050	1931382		hypothetical protein	4	Hypothetical, unclassified, unknown	PA14-specific			PA14R36	PAO1R58
PA14_22140	1933820	1933020		hypothetical protein	4	Hypothetical, unclassified, unknown	PA14-specific			PA14R36	PAO1R58
PA14_22160	1934861	1934355		hypothetical protein	4	Hypothetical, unclassified, unknown	PA14-specific			PA14R36	PAO1R58
PA14_22180	1935117	1934977		hypothetical protein	4	Hypothetical, unclassified, unknown	PA14-specific			PA14R36	PAO1R58
PA14_22190	1935500	1935114		hypothetical protein	4	Hypothetical, unclassified, unknown	PA14-specific			PA14R36	PAO1R58
PA14_22210	1935905	1935570		hypothetical protein	4	Hypothetical, unclassified, unknown	PA14-specific			PA14R36	PAO1R58
PA14_22220	1936104	1935907		hypothetical protein	4	Hypothetical, unclassified, unknown	PA14-specific			PA14R36	PAO1R58
PA14_22230	1936868	1936671		hypothetical protein	4	Hypothetical, unclassified, unknown	PA14-specific			PA14R36	PAO1R58
PA14_22240	1937691	1937290		hypothetical protein	4	Hypothetical, unclassified, unknown	PA14-specific			PA14R36	PAO1R58
PA14_22250	1938417	1937791		hypothetical protein	4	Hypothetical, unclassified, unknown	PA14-specific			PA14R36	PAO1R58
PA14_22260	1938800	1938450		hypothetical protein	4	Hypothetical, unclassified, unknown	PA14-specific			PA14R36	PAO1R58
PA14_22270	1941291	1939714		possible recombinase	4	Hypothetical, unclassified, unknown	PA14-specific			PA14R36	PAO1R58
PA14_22280	1941585	1941322		putative pirin-related protein	3	Transcriptional regulators	split or fused genes	PA3240	27	PA14R36	PAO1R58
PA14_22290	1942528	1941725	vacJ	putative surface lipoprotein	3	Cell wall / LPS / capsule	ortholog	PA3239	97.4
PA14_22310	1943893	1942532		conserved hypothetical protein	4	Hypothetical, unclassified, unknown	ortholog	PA3238	99.3
PA14_22320	1944257	1944036		putative membrane protein	3	Membrane proteins	ortholog	PA3237	100
PA14_22330	1944551	1945408		putative glycine betaine-binding protein precursor	3	Transport of small molecules	ortholog	PA3236	100
PA14_22340	1945626	1945937		putative membrane protein	3	Membrane proteins	ortholog	PA3235	100
PA14_22350	1945934	1947589		putative sodium/proline:solute symporter	3	Membrane proteins	ortholog	PA3234	100
PA14_22370	1947679	1949478		putative signal-transduction protein	3	Two-component regulatory systems	ortholog	PA3233	99.7
PA14_22380	1949475	1950101		putative nuclease	3	DNA replication, recombination, modification and repair	ortholog	PA3232	98.6
PA14_22400	1950210	1950368		conserved hypothetical protein	4	Hypothetical, unclassified, unknown	ortholog	PA3231	98.1
PA14_22410	1950645	1951769		conserved hypothetical protein	4	Hypothetical, unclassified, unknown	ortholog	PA3230	99.7
PA14_22420	1952068	1951802		conserved hypothetical protein	4	Hypothetical, unclassified, unknown	ortholog	PA3229	100
PA14_22440	1954182	1952350		putative ATP-binding/permease fusion ABC transporter	3	Transport of small molecules	ortholog	PA3228	99.8
PA14_22450	1954808	1954245	ppiA	peptidyl-prolyl cis-trans isomerase A	2	Translation, post-translational modification, degradation	ortholog	PA3227	98.9
PA14_22460	1955617	1954790		putative hydrolase, alpha/beta fold family	3	Putative enzymes	ortholog	PA3226	99.3
PA14_22470	1956553	1955624		putative transcriptional regulator, LysR family	3	Transcriptional regulators	ortholog	PA3225	100
PA14_22480	1956753	1957070		hypothetical protein	4	Hypothetical, unclassified, unknown	ortholog	PA3224	100
PA14_22490	1957217	1957858	acpD	acyl carrier protein phosphodiesterase	2	Fatty acid and phospholipid metabolism	ortholog	PA3223	98.1
PA14_22500	1958847	1958113		possible protein-disulfide isomerase	3	Translation, post-translational modification, degradation	PA14-specific			PA14R37	PAO1R57
PA14_22510	1959333	1958941		hypothetical protein	4	Hypothetical, unclassified, unknown	PA14-specific			PA14R37	PAO1R57
PA14_22520	1960494	1959439		hypothetical protein	4	Hypothetical, unclassified, unknown	PA14-specific			PA14R37	PAO1R57
PA14_22530	1961041	1960424		putative glutathione S-transferase	3	Translation, post-translational modification, degradation	PA14-specific			PA14R37	PAO1R57
PA14_22540	1961671	1961117		putative flavodoxin	3	Energy metabolism	PA14-specific			PA14R37	PAO1R57
PA14_22550	1961914	1962726		putative LysR-family transcriptional regulator	3	Transcriptional regulators	PA14-specific			PA14R37	PAO1R57
PA14_22560	1963696	1962803		putative permease	3	Membrane proteins	ortholog	PA3222	93.7
PA14_22570	1964041	1963706	csaA	CsaA protein	2	Chaperones & heat shock proteins	ortholog	PA3221	100
PA14_22580	1964870	1964106		putative transcriptional regulator, AraC family	3	Transcriptional regulators	ortholog	PA3220	99.2
PA14_22590	1965017	1965829		conserved hypothetical protein	4	Hypothetical, unclassified, unknown	ortholog	PA3219	100
PA14_22600	1965826	1966881		putative glycosyl transferase	3	Cell wall / LPS / capsule	PA14-specific	(NT MATCH)
PA14_22620	1968262	1966871	cyaB	CyaB	1	Putative enzymes	ortholog	PA3217	99.8
PA14_22630	1968796	1968479		putative membrane protein	3	Membrane proteins	ortholog	PA3216	99
PA14_22640	1968939	1969952		putative transcriptional regulator, AraC family	3	Transcriptional regulators	ortholog	PA3215	97.9
PA14_22650	1970619	1969975		putative ABC-type uncharacterized transport system	3	Transport of small molecules	ortholog	PA3214	100
PA14_22660	1971554	1970616		ABC-type transporter, periplasmic component	3	Membrane proteins	ortholog	PA3213	100
PA14_22670	1972350	1971556		putative ATP-binding component of ABC transporter	3	Transport of small molecules	ortholog	PA3212	98.9
PA14_22680	1973492	1972347		putative permease of ABC transporter	3	Membrane proteins	ortholog	PA3211	99.2
PA14_22690	1975013	1973559	trkH	potassium uptake protein TrkH	2	Membrane proteins	ortholog	PA3210	99.8
PA14_22700	1975171	1975542		putative ferredoxin	3	Transport of small molecules	ortholog	PA3209	100
PA14_22710	1975607	1976167		putative nitroreductase family protein	3	Energy metabolism	ortholog	PA3208	98.9
PA14_22720	1976624	1976148		hypothetical protein	4	Hypothetical, unclassified, unknown	ortholog	PA3207	96.9
PA14_22730	1978005	1976668		putative two component sensor histidine kinase protein	3	Two-component regulatory systems	ortholog	PA3206	99.1
PA14_22740	1978560	1978120		putative periplasmic inhibitor/zinc-resistance associated protein	3	Transport of small molecules	ortholog	PA3205	99.3
PA14_22760	1979366	1978689	cpxR	putative transcriptional regulator in 2-component system	3	Two-component regulatory systems	ortholog	PA3204	100
PA14_22770	1979745	1979377		conserved hypothetical protein	4	Hypothetical, unclassified, unknown	ortholog	PA3203	95.9
PA14_22780	1980220	1979921	yciI	putative cytoplasmic protein	3	Putative enzymes	ortholog	PA3202	100
PA14_22800	1980809	1980222	yciB	putative intracellular septation protein	3	Cell division	ortholog	PA3201	100
PA14_22820	1981024	1981911		putative PHP domain protein	3	Amino acid biosynthesis and metabolism	ortholog	PA3200	99.3
PA14_22830	1981908	1982537		putative SUA5/yciO/yrdC family:Sua5/YciO/YrdC/YwlC protein family	3	Translation, post-translational modification, degradation	ortholog	PA3199	100
PA14_22840	1982710	1983462		conserved hypothetical protein	4	Hypothetical, unclassified, unknown	ortholog	PA3198	99.6
PA14_22860	1983607	1984599		putative transcriptional regulator	3	Transcriptional regulators	ortholog	PA3197	99.4
PA14_22870	1984681	1985211		conserved hypothetical protein	4	Hypothetical, unclassified, unknown	ortholog	PA3196	100
PA14_22880	1985296	1985508		putative Fe-S protein	3	Hypothetical, unclassified, unknown	PA14-specific	(NT MATCH)
PA14_22890	1986519	1985515	gapA	glyceraldehyde-3-phosphate dehydrogenase	1	Carbon compound catabolism	ortholog	PA3195	99.4
PA14_22910	1986649	1988475	edd	6-phosphogluconate dehydratase	1	Energy metabolism	ortholog	PA3194	100
PA14_22930	1988578	1989573	glk	glucokinase	2	Carbon compound catabolism	ortholog	PA3193	99.7
PA14_22940	1989608	1990336	gltR	two-component response regulator GltR	1	Two-component regulatory systems	ortholog	PA3192	100
PA14_22960	1990360	1991781		putative two-component sensor	3	Two-component regulatory systems	ortholog	PA3191	99.6
PA14_22980	1992306	1993568		putative binding protein component of ABC sugar transporter	3	Transport of small molecules	ortholog	PA3190	100
PA14_22990	1993669	1994601		putative permease of ABC sugar transporter	3	Transport of small molecules	ortholog	PA3189	100
PA14_23000	1994594	1995439		putative permease of ABC sugar transporter	3	Transport of small molecules	ortholog	PA3188	99.6
PA14_23010	1995472	1996632	gltK	putative ATP-binding component of ABC transporter	1	Transport of small molecules	ortholog	PA3187	100
PA14_23030	1996676	1998040	oprB	glucose/carbohydrate outer membrane porin OprB precursor	1	Transport of small molecules	ortholog	PA3186	100
PA14_23050	1998255	1999106		putative aldose 1-epimerase	3	Putative enzymes	ortholog	PA3185	99.6
PA14_23060	1999972	1999115	hexR	putative transcriptional regulator, RpiR family	3	Transcriptional regulators	ortholog	PA3184	100
PA14_23070	2000159	2001628	zwf	glucose-6-phosphate 1-dehydrogenase	1	Carbon compound catabolism	ortholog	PA3183	99.8
PA14_23080	2001615	2002331	pgl	6-phosphogluconolactonase	1	Central intermediary metabolism	ortholog	PA3182	97.9
PA14_23090	2002349	2003011		2-keto-3-deoxy-6-phosphogluconate aldolase	2	Carbon compound catabolism	ortholog	PA3181	99.5
PA14_23100	2003538	2003101		putative 7,8-dihydro-8-oxoguanine-triphosphatase	3	DNA replication, recombination, modification and repair	ortholog	PA3180	100
PA14_23110	2003686	2004846		putative pseudouridine synthase	3	Translation, post-translational modification, degradation	ortholog	PA3179	100
PA14_23120	2004939	2005316		hypothetical protein	4	Hypothetical, unclassified, unknown	ortholog	PA3178	95.2
PA14_23130	2006346	2005423		putative sensory box/GGDEF domain protein	3	Two-component regulatory systems	ortholog	PA3177	100
PA14_23160	2007789	2006575	gltS	sodium/glutamate symporter	2	Transport of small molecules	ortholog	PA3176	99.3
PA14_23170	2008763	2007828		putative arginase family protein	3	Amino acid biosynthesis and metabolism	ortholog	PA3175	99
PA14_23190	2009507	2008779		putative transcriptional regulator	3	Transcriptional regulators	ortholog	PA3174	98.8
PA14_23200	2010406	2009666		putative oxidoreductase, short-chain dehydrogenase/reductase family	3	Putative enzymes	ortholog	PA3173	99.6
PA14_23210	2011151	2010471		putative phosphoglycolate phosphatase	3	Putative enzymes	ortholog	PA3172	99.6
PA14_23220	2011846	2011148	ubiG	3-demethylubiquinone-9 3-methyltransferase	2	Biosynthesis of cofactors, prosthetic groups and carriers	ortholog	PA3171	99.1
PA14_23240	2013331	2011997		putative hydrolase	3	Putative enzymes	ortholog	PA3170	99.8
PA14_23250	2013441	2014517		putative initiation factor 2 subunit	3	Translation, post-translational modification, degradation	ortholog	PA3169	100
PA14_23260	2014754	2017519	gyrA	DNA gyrase subunit A	1	DNA replication, recombination, modification and repair	ortholog	PA3168	99.8
PA14_23270	2017607	2018692	serC	3-phosphoserine aminotransferase	2	Amino acid biosynthesis and metabolism	ortholog	PA3167	99.7
PA14_23280	2018692	2019789	pheA	prephenate dehydratase	2	Amino acid biosynthesis and metabolism	ortholog	PA3166	100
PA14_23290	2019858	2020967	hisC2	histidinol-phosphate aminotransferase	2	Amino acid biosynthesis and metabolism	ortholog	PA3165	100
PA14_23310	2020960	2023200		still frameshift 3-PHOSPHOSHIKIMATE 1-CARBOXYVINYLTRANSFERASE prephenate dehydrogenase	2	Amino acid biosynthesis and metabolism	ortholog	PA3164	99.3
PA14_23320	2023200	2023889	cmk	cytidylate kinase	2	Nucleotide biosynthesis and metabolism	ortholog	PA3163	100
PA14_23330	2024157	2025836	rpsA	30S ribosomal protein S1	2	Translation, post-translational modification, degradation	ortholog	PA3162	100
PA14_23340	2025973	2026257	himD	integration host factor beta subunit	1	DNA replication, recombination, modification and repair	ortholog	PA3161	100
PA14_23350	2026291	2026590	ORF_3	hypothetical orfA	4	Cell wall / LPS / capsule	PA14-specific			PA14R38	PAO1R56
PA14_23360	2026846	2027928	wzz	O-antigen chain length regulator	1	Cell wall / LPS / capsule	PA14-specific			PA14R38	PAO1R56
PA14_23370	2028084	2029220	ORF_5	similar to UDP-N-acetylglucosamine 2-epimerase	3	Cell wall / LPS / capsule	PA14-specific			PA14R38	PAO1R56
PA14_23380	2029301	2030569	ORF_6	similar to UDP-glucose/GDP-mannose dehydrogenase	3	Cell wall / LPS / capsule	PA14-specific			PA14R38	PAO1R56
PA14_23390	2030647	2031909	ORF_7	similar to Polysaccharide biosynthesis protein	3	Cell wall / LPS / capsule	PA14-specific			PA14R38	PAO1R56
PA14_23400	2031887	2033236	ORF_8	similar to u-PAR/Ly-6 domain	4	Cell wall / LPS / capsule	PA14-specific			PA14R38	PAO1R56
PA14_23410	2033233	2034075	ORF_9	similar to Glycosyl transferase	4	Cell wall / LPS / capsule	PA14-specific			PA14R38	PAO1R56
PA14_23420	2034189	2036357	ORF_10	similar to Zinc-binding dehydrogenases	3	Cell wall / LPS / capsule	PA14-specific			PA14R38	PAO1R56
PA14_23430	2036366	2038018	ORF_11	similar to Prenyltransferase and squalene oxidase	4	Cell wall / LPS / capsule	PA14-specific			PA14R38	PAO1R56
PA14_23440	2038087	2039199	ORF_12	similar to Glycosyl transferases group 1	3	Cell wall / LPS / capsule	PA14-specific			PA14R38	PAO1R56
PA14_23450	2039196	2040149	ORF_13	similar to NAD dependent epimerase/dehydratase family	3	Cell wall / LPS / capsule	PA14-specific			PA14R38	PAO1R56
PA14_23460	2040149	2041165	ORF_14	similar to Glycosyl transferase group 4	3	Cell wall / LPS / capsule	PA14-specific			PA14R38	PAO1R56
PA14_23470	2041610	2043607	wbpM	nucleotide sugar epimerase/dehydratase WbpM	1	Cell wall / LPS / capsule	ortholog	PA3141	98.3
PA14_23480	2043798	2044127		putative competence protein	3	DNA replication, recombination, modification and repair	ortholog	PA3140	98.2
PA14_23490	2044275	2044203		tRNA-Asn	4	Non-coding RNA gene	ortholog	PA3139.1
PA14_23500	2045540	2044344	tyrB	putative amino acid aminotransferase	3	Amino acid biosynthesis and metabolism	ortholog	PA3139	99.7
PA14_23510	2045728	2047740	uvrB	excinuclease ABC subunit B	1	DNA replication, recombination, modification and repair	ortholog	PA3138	99.9
PA14_23520	2049243	2047744		putative MFS transporter	3	Transport of small molecules	ortholog	PA3137	99.8
PA14_23530	2050360	2049293		putative secretion protein	3	Transport of small molecules	ortholog	PA3136	99.7
PA14_23540	2050430	2051350	act	putative transcriptional activator	3	Transcriptional regulators	ortholog	PA3135	100
PA14_23560	2051388	2052872	gltx	glutamyl-tRNA synthetase	1	Translation, post-translational modification, degradation	ortholog	PA3134	99.8
PA14_23570	2053367	2053439		tRNA-Ala	4	Non-coding RNA gene	ortholog	PA3133.4
PA14_23580	2053489	2053561		tRNA-Glu	4	Non-coding RNA gene	ortholog	PA3133.3
PA14_23590	2053723	2054265		putative transcriptional regulator	3	Transcriptional regulators	ortholog	PA3133	99.4
PA14_23610	2054277	2055134		putative hydrolase	3	Putative enzymes	ortholog	PA3132	98.9
PA14_23620	2055247	2055894	kdgA	putative 2-keto-3-deoxygluconate 6-phosphate aldolase	3	Carbon compound catabolism	ortholog	PA3131	99.5
PA14_23630	2055894	2056331		putative thioesterase	3	Fatty acid and phospholipid metabolism	ortholog	PA3130	99.3
PA14_23640	2056424	2057383		putative tRNA-dihydrouridine synthase	3	Translation, post-translational modification, degradation	ortholog	PA3129	99.7
PA14_23650	2058144	2057398		putative short-chain dehydrogenase	3	Putative enzymes	ortholog	PA3128	99.2
PA14_23670	2058964	2058161		putative bleomycin resistance protein	3	Antibiotic resistance and susceptibility	ortholog	PA3127	99.6
PA14_23680	2059122	2059571	ibpA	putative small heat shock protein	2	Chaperones & heat shock proteins	ortholog	PA3126	100
PA14_23690	2060943	2059615		putative secreted protein	3	Protein secretion/export apparatus	ortholog	PA3125	98
PA14_23700	2061055	2061966		transcriptional regulator, LysR family	3	Transcriptional regulators	ortholog	PA3124	99.3
PA14_23720	2062046	2062423		putative translation initiation inhibitor	3	Translation, post-translational modification, degradation	ortholog	PA3123	99.2
PA14_23730	2063409	2062516		putative transcriptional regulator lysR family	3	Transcriptional regulators	ortholog	PA3122	100
PA14_23750	2063572	2064996	leuC	3-isopropylmalate dehydratase large subunit	2	Amino acid biosynthesis and metabolism	ortholog	PA3121	100
PA14_23760	2065008	2065646	leuD	3-isopropylmalate dehydratase, small subunit	2	Amino acid biosynthesis and metabolism	ortholog	PA3120	99.5
PA14_23770	2065916	2066479		putative biotin synthesis protein	3	Biosynthesis of cofactors, prosthetic groups and carriers	ortholog	PA3119	100
PA14_23790	2066538	2067620	leuB	3-isopropylmalate dehydrogenase	1	Amino acid biosynthesis and metabolism	ortholog	PA3118	100
PA14_23800	2067690	2068802	asd	aspartate semialdehyde dehydrogenase	1	Amino acid biosynthesis and metabolism	ortholog	PA3117	100
PA14_23810	2068904	2069914		putative aspartate-semialdehyde dehydrogenase	3	Amino acid biosynthesis and metabolism	ortholog	PA3116	99.7
PA14_23830	2070083	2072857	fimV	pilus assembly protein	1	Motility & Attachment	ortholog	PA3115	98.6
PA14_23840	2072879	2073736	truA	tRNA-pseudouridine synthase I	2	Translation, post-translational modification, degradation	ortholog	PA3114	99.6
PA14_23850	2073825	2074460	trpF	phosphoribosyl anthranilate isomerase	1	Amino acid biosynthesis and metabolism	ortholog	PA3113	99.5
PA14_23860	2074729	2075601	accD	acetyl-CoA carboxylase beta subunit	2	Fatty acid and phospholipid metabolism	ortholog	PA3112	100
PA14_23880	2075598	2076887	folC	folylpolyglutamate synthetase	1	Biosynthesis of cofactors, prosthetic groups and carriers	ortholog	PA3111	98.8
PA14_23890	2076891	2077538		putative DedD protein	3	Cell division	ortholog	PA3110	96.3
PA14_23900	2077612	2078154	cvpA	putative colicin V production protein	3	Membrane proteins	ortholog	PA3109	100
PA14_23920	2078376	2079881	purF	amidophosphoribosyltransferase	2	Amino acid biosynthesis and metabolism	ortholog	PA3108	100
PA14_23930	2079898	2081109	metZ	o-succinylhomoserine sulfhydrylase	1	Amino acid biosynthesis and metabolism	ortholog	PA3107	99
PA14_23950	2081106	2081873		putative short-chain dehydrogenase	3	Putative enzymes	ortholog	PA3106	99.2
PA14_23970	2083936	2081960	xcpQ	general secretion pathway protein D	1	Protein secretion/export apparatus	ortholog	PA3105	99.7
PA14_23980	2084648	2083941	xcpP	secretion protein XcpP	1	Protein secretion/export apparatus	ortholog	PA3104	100
PA14_23990	2084868	2086376	xcpR	general secretion pathway protein E	1	Protein secretion/export apparatus	ortholog	PA3103	100
PA14_24010	2086376	2087593	xcpS	general secretion pathway protein F	1	Protein secretion/export apparatus	ortholog	PA3102	100
PA14_24020	2087598	2088044	xcpT	general secretion pathway protein G	1	Protein secretion/export apparatus	ortholog	PA3101	99.3
PA14_24040	2088051	2088569	xcpU	general secretion pathway outer membrane protein H precursor	1	Protein secretion/export apparatus	ortholog	PA3100	99.4
PA14_24050	2088566	2088955	xcpV	general secretion pathway protein I	1	Protein secretion/export apparatus	ortholog	PA3099	99.2
PA14_24060	2088952	2089665	xcpW	general secretion pathway protein J	1	Protein secretion/export apparatus	ortholog	PA3098	100
PA14_24070	2089662	2090663	xcpX	general secretion pathway protein K	1	Protein secretion/export apparatus	ortholog	PA3097	96.4
PA14_24080	2090660	2091808	xcpY	general secretion pathway protein L	1	Protein secretion/export apparatus	ortholog	PA3096	99.7
PA14_24100	2091810	2092334	xcpZ	general secretion pathway protein M	1	Protein secretion/export apparatus	ortholog	PA3095	100
PA14_24110	2092473	2092545		tRNA-Val	4	Non-coding RNA gene	ortholog	PA3094.3
PA14_24120	2092565	2092638		tRNA-Asp	4	Non-coding RNA gene	ortholog	PA3094.2
PA14_24130	2092756	2092829		tRNA-Asp	4	Non-coding RNA gene	ortholog	PA3094.1
PA14_24140	2094157	2093120		putative transcriptional regulator, AraC family	3	Transcriptional regulators	ortholog	PA3094	99.1
PA14_24150	2095272	2094154		conserved hypothetical protein	4	Hypothetical, unclassified, unknown	ortholog	PA3093	99.5
PA14_24170	2095487	2097526	fadH1	2,4-dienoyl-CoA reductase FadH1	2	Fatty acid and phospholipid metabolism	ortholog	PA3092	99.3
PA14_24180	2097863	2099302		conserved hypothetical protein	4	Hypothetical, unclassified, unknown	ortholog	PA3091	99.2
PA14_24190	2099307	2100239		putative 1-aminocyclopropane-1-carboxylate deaminase	3	Amino acid biosynthesis and metabolism	PA14-specific	(NT MATCH)
PA14_24210	2101205	2100240		hypothetical protein	4	Hypothetical, unclassified, unknown	ortholog	PA3089	99.7
PA14_24220	2101330	2102217		conserved hypothetical protein	4	Hypothetical, unclassified, unknown	ortholog	PA3088	100
PA14_24230	2102217	2103197		hypothetical protein	4	Hypothetical, unclassified, unknown	ortholog	PA3087	100
PA14_24240	2103194	2104054		hypothetical	4	Hypothetical, unclassified, unknown	ortholog	PA3086	99.3
PA14_24245	2104138	2104401		hypothetical protein	4	Hypothetical, unclassified, unknown	ortholog	PA3085	100
PA14_24260	2104434	2105234		hypothetical	4	Hypothetical, unclassified, unknown	ortholog	PA3084	100
PA14_24270	2105253	2107910	pepN	aminopeptidase N	2	Translation, post-translational modification, degradation	ortholog	PA3083	99.4
PA14_24290	2108357	2110321	gbt	glycine betaine transmethylase	1	Amino acid biosynthesis and metabolism	ortholog	PA3082	99.8
PA14_24300	2110380	2111747		conserved hypothetical protein	4	Hypothetical, unclassified, unknown	ortholog	PA3081	100
PA14_24310	2111927	2113024		putative BNR/Asp-box repeat protein	3	Hypothetical, unclassified, unknown	ortholog	PA3080	98.9
PA14_24330	2113036	2115417		putative export protein	3	Motility & Attachment	ortholog	PA3079	99.6
PA14_24340	2116784	2115489		putative sensor histidine kinase	3	Two-component regulatory systems	ortholog	PA3078	99.1
PA14_24350	2117452	2116781		putative two-component system regulatory protein	3	Two-component regulatory systems	ortholog	PA3077	100
PA14_24360	2117776	2120700		hypothetical protein	4	Hypothetical, unclassified, unknown	PA14-specific			PA14R39	PAO1R55
PA14_24370	2121786	2120707		hypothetical protein	4	Hypothetical, unclassified, unknown	ortholog	PA3076	99.4
PA14_24380	2123471	2121840		conserved hypothetical protein	4	Hypothetical, unclassified, unknown	ortholog	PA3075	100
PA14_24390	2125228	2123468		putative TPR domain protein	3	Putative enzymes	ortholog	PA3074	99.8
PA14_24400	2126247	2125225		putative von Willebrand factor type A domain	3	Protein secretion/export apparatus	ortholog	PA3073	98.8
PA14_24410	2126734	2126240		conserved hypothetical protein	4	Hypothetical, unclassified, unknown	ortholog	PA3072	98.8
PA14_24420	2127669	2126731		conserved hypothetical protein	4	Hypothetical, unclassified, unknown	ortholog	PA3071	99.7
PA14_24430	2128660	2127680		putative MoxR-like ATPase	3	Putative enzymes	ortholog	PA3070	100
PA14_24440	2129153	2129770		putative lipoprotein	3	Fatty acid and phospholipid metabolism	ortholog	PA3069	99.5
PA14_24445	2130044	2134906	gdhB	NAD-dependent glutamate dehydrogenase	2	Amino acid biosynthesis and metabolism	ortholog	PA3068	99.9
PA14_24480	2135468	2138314	pelA	conserved hypothetical protein	4	Hypothetical, unclassified, unknown	ortholog	PA3064	99.1
PA14_24490	2138292	2141873	pelB	conserved hypothetical protein	4	Hypothetical, unclassified, unknown	ortholog	PA3063	98.8
PA14_24500	2141913	2142431	pelC	putative lipoprotein	4	Hypothetical, unclassified, unknown	ortholog	PA3062	100
PA14_24510	2142437	2143804	pelD	hypothetical protein	4	Hypothetical, unclassified, unknown	ortholog	PA3061	98.9
PA14_24530	2143782	2144771	pelE	hypothetical protein	4	Hypothetical, unclassified, unknown	ortholog	PA3060	99.4
PA14_24550	2144768	2146291	pelF	putative glycosyltransferase	3	Hypothetical, unclassified, unknown	ortholog	PA3059	99.8
PA14_24560	2146293	2147663	pelG	PelG	4	Hypothetical, unclassified, unknown	ortholog	PA3058	99.8
PA14_24570	2147934	2147704		hypothetical protein	4	Hypothetical, unclassified, unknown	ortholog	PA3057	100
PA14_24580	2148060	2148536		hypothetical protein	4	Hypothetical, unclassified, unknown	ortholog	PA3056	98.7
PA14_24590	2148574	2149050		hypothetical protein	4	Hypothetical, unclassified, unknown	ortholog	PA3055	99.4
PA14_24600	2151071	2149167		putative carboxypeptidase	3	Amino acid biosynthesis and metabolism	ortholog	PA3054	98.7
PA14_24610	2152240	2151239		putative hydrolase	3	Putative enzymes	ortholog	PA3053	99.1
PA14_24620	2153292	2152312		hypothetical protein	4	Hypothetical, unclassified, unknown	ortholog	PA3052	98.8
PA14_24630	2153286	2153567		hypothetical protein	4	Hypothetical, unclassified, unknown	ortholog	PA3051	98.9
PA14_24640	2153624	2154652	pyrD	dihydroorotate dehydrogenase	2	Nucleotide biosynthesis and metabolism	ortholog	PA3050	99.4
PA14_24650	2154952	2154740	rmf	rpfam04957, RMF, Ribosome modulation factor.	2	Translation, post-translational modification, degradation	ortholog	PA3049	100
PA14_24665	2155414	2156517		hypothetical protein	4	Hypothetical, unclassified, unknown	split or fused genes	PA3048	38.6
PA14_24675	2156561	2157592		hypothetical protein	4	Hypothetical, unclassified, unknown	split or fused genes	PA3048	47.3
PA14_24690	2159092	2157662		putative D-alanyl-D-alanine carboxypeptidase	3	Cell wall / LPS / capsule	ortholog	PA3047	99.8
PA14_24700	2159403	2159747		conserved hypothetical protein	4	Hypothetical, unclassified, unknown	ortholog	PA3046	100
PA14_24710	2160174	2160797		putative two-component response regulator	3	Two-component regulatory systems	ortholog	PA3045	100
[truncated: 3,974 more rows]

## Sheet: ADF2_Legend
Additional data file 2: PA14 Gene Annotations.
PA14 GeneIDs are indicated in the first column (column A) along with associated gene annotations. Confidence Codes for each annotation (Column F) are as previously described (Stover, et al., (2000). Nature 406, 959-64). We have also performed a comparison with PAO1 ORFs in columns H through L.
Each gene is assigned one of the following categories (column H): ortholog, polymorphism, PA14-specific, duplication, translocation or split or fused gene. These comparisons are made between existing annotations for the two genomes and no experimental validation has been performed. Orthologs possess 90% or greater amino acid identity with the corresponding PAO1 gene.
Polymorphic genes possess 50-90% identity, and PA14-specific genes have less than 50% identity to a corresponding PAO1 annotation (note that we have been intentionally cautious and have set the arbitrary distinction between “orthologs” and “polymorphisms” with a high threshold; gene pairs labeled polymorphisms may or may not have functional differences but they have been flagged so that researche…
Translocations indicate that a corresponding PAO1 gene exists in a different corresponding chromosomal location; these genes will have between 50 and 100% amino acid identity to their corresponding PAO1 gene. Split or fused genes indicate that a given PA14 gene corresponds to two different adjacent PAO1 genes that have been fused, or two PA14 genes corresponding to two portions of a single PAO1 g…
Column I lists the PAO1 gene number for a corresponding gene if appropriate (i.e. for ortholog, polymorphism, translocation or split or fused gene entries). An entry of (NT MATCH) indicates that a given PA14-specific gene has no corresponding annotated PAO1 gene, but that a BLASTN identity of >=95% (with no more than a 20% difference between the length of the alignment and the gene length) exists…
An entry of (NT SIMILARITY) indicates a >=50 % (with no more than a 50% difference between the length of the alignment and the gene length) BLASTN identity with the PAO1 genomic sequence. These are either PA14 genes that have a corresponding ORF in PAO1 that has not been annotated, or a close match to a PAO1 region with a polymorphism that removes the ORF.
Column J lists the % amino acid identity of the PA14 gene when compared to its PAO1 counterpart. Columns K and L list the names of the PA14-Specific and the PAO1-Specific regions in which the genes are located, respectively (these regions correspond to those listed in Additional data file 4).
