# Supplementary material for: Genomic analysis reveals that Pseudomonas aeruginosa virulence is combinatorial
Source: Genome Biol. 2006 Oct 12;7(10):R90. doi: 10.1186/gb-2006-7-10-r90 (PMC1794565; doi:10.1186/gb-2006-7-10-r90)
Supplement: Additional data file 3 — The percentage of PA14 and PAO1 genes corresponding to each of 28 functional categories (shown for both the whole genome and strain-specific genes as described in Additional data file 4). [file gb-2006-7-10-r90-S3.xls]

## Sheet: Ausubel_ADF3
		PA14 genome		PA14-specific regions		PAO1 genome		PAO1-Specifc Regions
Functional Class ID	Functional Class Name	# Genes	Percent	# Genes	Percent	# Genes	Percent	# Genes	Percent
1	Adaptation, protection	83	1.38959	4	0.83682	72	1.27456	2	0.854701
2	Amino acid biosynthesis and metabolism	230	3.85066	3	0.627615	155	2.74385	3	1.28205
3	Antibiotic resistance and susceptibility	43	0.719906	1	0.209205	19	0.336343	0	0
4	Biosynthesis of cofactors, prosthetic groups and carriers	181	3.0303	1	0.209205	138	2.44291	1	0.42735
5	Carbon compound catabolism	144	2.41085	1	0.209205	139	2.46061	0	0
6	Cell division	36	0.602712	0	0	26	0.460258	0	0
7	Cell wall / LPS / capsule	115	1.92533	12	2.51046	86	1.52239	16	6.83761
8	Central intermediary metabolism	123	2.05927	1	0.209205	65	1.15065	1	0.42735
9	Chaperones & heat shock proteins	35	0.58597	2	0.41841	52	0.920517	2	0.854701
10	Chemotaxis	44	0.736648	0	0	38	0.672685	0	0
11	DNA replication, recombination, modification and repair	125	2.09275	9	1.88285	81	1.43388	0	0
12	Energy metabolism	270	4.52034	2	0.41841	170	3.00938	0	0
13	Fatty acid and phospholipid metabolism	205	3.43211	1	0.209205	55	0.973624	0	0
14	Hypothetical, unclassified, unknown	1637	27.4067	275	57.5314	2365	41.8658	109	46.5812
15	Membrane proteins	255	4.26921	6	1.25523	43	0.761197	1	0.42735
16	Motility & Attachment	98	1.64072	23	4.81172	81	1.43388	11	4.70085
17	Non-coding RNA gene	68	1.13846	0	0	80	1.41618	0	0
18	Nucleotide biosynthesis and metabolism	85	1.42307	1	0.209205	61	1.07984	1	0.42735
19	Protein secretion/export apparatus	127	2.12623	4	0.83682	84	1.48699	1	0.42735
20	Putative enzymes	391	6.54612	28	5.85774	444	7.8598	21	8.97436
21	Quinolone signal response	7	0.117194	0	0	0	0	0	0
22	Related to phage, transposon, or plasmid	83	1.38959	62	12.9707	62	1.09754	33	14.1026
23	Secreted Factors (toxins, enzymes, alginate)	67	1.12171	8	1.67364	61	1.07984	4	1.7094
24	Transcription, RNA processing and degradation	58	0.971036	1	0.209205	45	0.796601	0	0
25	Transcriptional regulators	430	7.19906	13	2.71967	401	7.0986	8	3.4188
26	Translation, post-translational modification, degradation	217	3.63302	4	0.83682	151	2.67304	0	0
27	Transport of small molecules	657	10.9995	12	2.51046	560	9.91326	18	7.69231
28	Two-component regulatory systems	159	2.66198	4	0.83682	115	2.03576	2	0.854701
	TOTAL	5973	100	478	100	5649	100	234	100

## Sheet: ADF3_Legend
Additional data file 3: Number of Genes Corresponding to Different Functional Categories in PA14 and PAO1.
The number and percent of all genes is given for each of 28 functional categories used in the gene annotations, for both the whole genome and for the strain-specific regions (defined in Additional data file 4) of PA14 and PAO1.
