# Supplementary material for: Genomic analysis reveals that Pseudomonas aeruginosa virulence is combinatorial
Source: Genome Biol. 2006 Oct 12;7(10):R90. doi: 10.1186/gb-2006-7-10-r90 (PMC1794565; doi:10.1186/gb-2006-7-10-r90)
Supplement: Additional data file 4 — Summary of properties of PA14-specific and PAO1-specific regions. [file gb-2006-7-10-r90-S4.xls]

## Sheet: Ausubel_ADF4
Strain	Strain Specific Region ID	Corresponding Region in Other Strain	Region Start	Region Stop	Region Size	Total Genes	Strain Specific Genes	Polymorphisms	Orthologs	Duplications	Translocations	Split or Fused ORFs	Class 1 Genes	Class 2 Genes	Class 3 Genes	Class 4 Genes	Method Used to Define Region
PA14	PA14R01	PAO1R01	51628	54699	3072	2	1	1							1	1	NUCmer
PA14	PA14R02	PAO1R02	67074	67187	114	0											Manual Edits
PA14	PA14R03	PAO1R03	110941	111828	888	3	1	2								3	NUCmer
PA14	PA14R04	PAO1R04	118556	120196	1641	2	1	1								2	NUCmer
PA14	PA14R05	PAO1R05	162378	163313	936	1	1								1		NUCmer
PA14	PA14R06	PAO1R06	212262	212262	1	0											Manual Edits
PA14	PA14R07	PAO1R07	227272	227313	42	0											Manual Edits
PA14	PA14R08	PAO1R08	278151	280853	2703	4	2			2						4	NUCmer and Manual Edits
PA14	PA14R09	PAO1R09	290260	312955	22696	16	14				2				1	15	NUCmer and Manual Edits
PA14	PA14R10	PAO1R10	418481	419135	655	1	1									1	NUCmer and Manual Edits
PA14	PA14R11	PAO1R11	514454	514454	1	0											Manual Edits
PA14	PA14R12	PAO1R12	528938	528938	1	0											Manual Edits
PA14	PA14R13	PAO1R13	533749	533749	1	0											Manual Edits
PA14	PA14R14	PAO1R14	569099	569467	369	0											Manual Edits
PA14	PA14R15	PAO1R15	640117	643335	3219	2	2								1	1	NUCmer and Manual Edits
PA14	PA14R16	PAO1R16	685280	685280	1	0											Manual Edits
PA14	PA14R17	PAO1R17	707399	712760	5362	3		1	2						2	1	NUCmer and Manual Edits
PA14	PA14R18	PAO1R76	833828	833828	1	0											Manual Edits
PA14	PA14R19	PAO1R75	864336	869609	5274	6	6								4	2	NUCmer
PA14	PA14R20	PAO1R74	936797	938793	1997	2	2								2		NUCmer
PA14	PA14R21	PAO1R73	947382	950523	3142	3	3								1	2	NUCmer
PA14	PA14R22	PAO1R72	997695	997695	1	0											Manual Edits
PA14	PA14R23	PAO1R71	1051334	1051425	92	0											Manual Edits
PA14	PA14R24	PAO1R70	1107072	1107251	180	1	1									1	Manual Edits
PA14	PA14R25	PAO1R69	1136925	1138710	1786	3	3								1	2	NUCmer
PA14	PA14R26	PAO1R68	1220045	1223012	2968	4	3		1						3	1	NUCmer and Manual Edits
PA14	PA14R27	PAO1R67	1228936	1231584	2649	3	2	1								3	NUCmer and Manual Edits
PA14	PA14R28	PAO1R66	1243652	1244659	1008	3	3									3	NUCmer
PA14	PA14R29	PAO1R65	1300821	1332436	31616	31	31							8	9	14	NUCmer
PA14	PA14R30	PAO1R64	1627376	1627522	147	0											Manual Edits
PA14	PA14R31	PAO1R63	1666986	1666986	1	0											Manual Edits
PA14	PA14R32	PAO1R62	1666986	1666986	1	0											Manual Edits
PA14	PA14R33	PAO1R61	1697397	1697397	1	0											Manual Edits
PA14	PA14R34	PAO1R60	1760612	1767943	7332	3	2			1						3	NUCmer and Manual Edits
PA14	PA14R35	PAO1R59	1772628	1773859	1232	1	1									1	NUCmer
PA14	PA14R36	PAO1R58	1918863	1941368	21861	19	17					2			2	17	NUCmer and Manual Edits
PA14	PA14R37	PAO1R57	1957918	1962854	4937	6	6								4	2	NUCmer
PA14	PA14R38	PAO1R56	2026259	2041607	15349	12	12						1		7	4	NUCmer
PA14	PA14R39	PAO1R55	2117455	2120706	3252	1	1									1	NUCmer
PA14	PA14R40	PAO1R54	2135089	2135245	157	0											Manual Edits
PA14	PA14R41	PAO1R53	2395850	2402720	6871	8	8								2	6	NUCmer
PA14	PA14R42	PAO1R52	2442764	2444812	1570	4	4								1	3	NUCmer and Manual Edits
PA14	PA14R43	PAO1R51	2474588	2492547	17960	12	10			2					2	10	NUCmer and Manual Edits
PA14	PA14R44	PAO1R50	2504707	2506644	1938	2	2									2	NUCmer
PA14	PA14R45	PAO1R49	2537007	2538476	1470	1	1									1	NUCmer
PA14	PA14R46	PAO1R48	2658778	2661114	2337	1	1									1	NUCmer
PA14	PA14R47	PAO1R47	2677702	2721390	43689	39	39								19	20	NUCmer
PA14	PA14R48	PAO1R46	2858836	2876554	17719	6	4	1		1						6	NUCmer and Manual Edits
PA14	PA14R49	PAO1R45	2926336	2937212	10877	8	7		1						1	7	NUCmer
PA14	PA14R50	PAO1R44	3019429	3021349	1921	2	2									2	NUCmer
PA14	PA14R51	PAO1R43	3063621	3063760	140	0											NUCmer
PA14	PA14R52	PAO1R42	3078818	3078818	1	0											Manual Edits
PA14	PA14R53	PAO1R41	3108422	3108422	1	0											Manual Edits
PA14	PA14R54	PAO1R40	3174604	3209910	35307	31	31							2	14	15	NUCmer
PA14	PA14R55	PAO1R39	3236380	3239230	2851	4		2	2				1		2	1	NUCmer and Manual Edits
PA14	PA14R56	PAO1R38	3249895	3249995	101	0											NUCmer
PA14	PA14R57	PAO1R37	3311009	3312129	1121	1	1									1	NUCmer
PA14	PA14R58	PAO1R36	3324986	3325084	99	0											Manual Edits
PA14	PA14R59	PAO1R35	3356473	3356473	1	0											Manual Edits
PA14	PA14R60	PAO1R34	3511632	3515709	4078	2	2									2	NUCmer
PA14	PA14R61	PAO1R33	3615170	3616807	1638	1	1								1		NUCmer
PA14	PA14R62	PAO1R32	3831764	3840946	9183	4	2			2				1		3	NUCmer
PA14	PA14R63	PAO1R31	3974637	3975626	990	0											NUCmer
PA14	PA14R64	PAO1R30	3999659	3999791	133	0											NUCmer
PA14	PA14R65	PAO1R29	4044735	4045251	517	0											NUCmer
PA14	PA14R66	PAO1R28	4127902	4128119	218	0											NUCmer
PA14	PA14R67	PAO1R27	4133029	4135104	2076	1	1									1	NUCmer
PA14	PA14R68	PAO1R26	4138567	4155629	17063	13	12		1						8	5	NUCmer and Manual Edits
PA14	PA14R69	PAO1R25	4306736	4312390	5253	7	6	1							6	1	NUCmer and Manual Edits
PA14	PA14R70	PAO1R24	4345136	4355790	10655	16	4	0			12		2		1	13	NUCmer and Manual Edits
PA14	PA14R71	PAO1R23	4399106	4407272	8167	6	4	1	1				2			4	NUCmer and Manual Edits
PA14	PA14R72	PAO1R22	4580255	4590346	10092	14	10		4				2		4	8	NUCmer and Manual Edits
PA14	PA14R73	PAO1R21	4750136	4755831	5696	5	5								1	4	NUCmer
PA14	PA14R74	PAO1R20	4793721	4794244	524	1	1									1	NUCmer
PA14	PA14R75	PAO1R19	4860217	4895069	34853	23	21			2					12	11	NUCmer
PA14	PA14R76	PAO1R18	4919106	4931711	12606	2	1	1								2	NUCmer
PA14	PA14R77	PAO1R77	5232717	5236786	4070	5	3	1	1				3			2	NUCmer and Manual Edits
PA14	PA14R78	PAO1R78	5251491	5359387	107897	114	111				3		2	6	28	78	NUCmer and Manual Edits
PA14	PA14R79	PAO1R79	5369924	5377451	7528	5	2	3					3	2			NUCmer
PA14	PA14R80	PAO1R80	5654192	5654192	1	0											Manual Edits
PA14	PA14R81	PAO1R81	5657279	5658395	1117	2	2								1	1	NUCmer
PA14	PA14R82	PAO1R82	5739734	5740523	790	1	1									1	NUCmer
PA14	PA14R83	PAO1R83	5998829	5999598	770	1		1								1	NUCmer
PA14	PA14R84	PAO1R84	6198205	6203977	5773	3	3									3	NUCmer
PA14	PA14R85	PAO1R85	6261360	6261551	192	1	1									1	Manual Edits
PAO1	PAO1R01	PA14R01	51608	56087	4480	1		1							1		NUCmer and Manual Edits
PAO1	PAO1R02	PA14R02	68712	69536	825	1	1									1	NUCmer
PAO1	PAO1R03	PA14R03	113288	113846	559	2		2								2	NUCmer
PAO1	PAO1R04	PA14R04	120574	122281	1708	2	1	1								2	NUCmer
PAO1	PAO1R05	PA14R05	164417	164460	44	0											NUCmer
PAO1	PAO1R06	PA14R06	213412	215536	2125	2	2									2	NUCmer
PAO1	PAO1R07	PA14R07	230536	237162	6627	6	6								6		NUCmer
PAO1	PAO1R08	PA14R08	288335	289504	1170	2	2									2	NUCmer
PAO1	PAO1R09	PA14R09	297561	297561	1	0											Manual Edits
PAO1	PAO1R10	PA14R10	404320	404383	64	0											NUCmer
PAO1	PAO1R11	PA14R11	499829	501219	1391	1	1								1		NUCmer
PAO1	PAO1R12	PA14R12	515761	516028	268	0											NUCmer
PAO1	PAO1R13	PA14R13	521401	521595	195	0											NUCmer
PAO1	PAO1R14	PA14R14	556314	559494	3181	3	3								1	2	NUCmer
PAO1	PAO1R15	PA14R15	629884	629884	1	0											Manual Edits
PAO1	PAO1R16	PA14R16	672584	672714	131	0											NUCmer
PAO1	PAO1R17	PA14R17	694709	701776	7068	7	4	1	2						2	5	NUCmer
PAO1	PAO1R18	PA14R76	747566	761292	13727	3	2	1						1		2	NUCmer
PAO1	PAO1R19	PA14R75	785329	797720	12392	15	3				12		2		2	11	NUCmer and Manual Edits
PAO1	PAO1R20	PA14R74	863771	863806	36	0											Manual Edits
PAO1	PAO1R21	PA14R73	901046	901046	1	0											Manual Edits
PAO1	PAO1R22	PA14R72	1061207	1065389	4183	6	1		4		1					6	NUCmer and Manual Edits
PAO1	PAO1R23	PA14R71	1242669	1249906	7238	6	4	1	1				2			4	NUCmer and Manual Edits
PAO1	PAO1R24	PA14R70	1293164	1293267	104	0											NUCmer and Manual Edits
PAO1	PAO1R25	PA14R69	1326048	1327860	1813	3	2	1							3		NUCmer and Manual Edits
PAO1	PAO1R26	PA14R68	1478862	1489617	10756	7	6		1							7	NUCmer
PAO1	PAO1R27	PA14R67	1493055	1493055	1	0											Manual Edits
PAO1	PAO1R28	PA14R66	1497986	1516316	18331	13	13							2	6	5	NUCmer
PAO1	PAO1R29	PA14R65	1598963	1600080	1118	2	2									2	NUCmer
PAO1	PAO1R30	PA14R64	1644725	1644725	1	0											Manual Edits
PAO1	PAO1R31	PA14R63	1668832	1668832	1	0											Manual Edits
PAO1	PAO1R32	PA14R62	1802527	1803050	524	0											NUCmer
PAO1	PAO1R33	PA14R61	2017851	2017967	117	0											Manual Edits
PAO1	PAO1R34	PA14R60	2116708	2122578	5871	5	3				2					5	NUCmer and Manual Edits
PAO1	PAO1R35	PA14R59	2277497	2279839	2343	2	2								1	1	NUCmer and Manual Edits
PAO1	PAO1R36	PA14R58	2311108	2318222	7115	7	7								4	3	NUCmer
PAO1	PAO1R37	PA14R57	2330963	2332387	1425	1	1							1			NUCmer
PAO1	PAO1R38	PA14R56	2393399	2393608	210	1	1									1	NUCmer
PAO1	PAO1R39	PA14R55	2404281	2412345	8065	12	8	2	2				1	1	1	9	NUCmer and Manual Edits
PAO1	PAO1R40	PA14R54	2439015	2458238	19224	17	17						1		6	1	NUCmer
PAO1	PAO1R41	PA14R53	2524379	2527240	2862	3	3								2	1	NUCmer
PAO1	PAO1R42	PA14R52	2556869	2558584	1716	1	1								1		NUCmer
PAO1	PAO1R43	PA14R51	2574394	2580969	6576	4	4								3	1	NUCmer
PAO1	PAO1R44	PA14R50	2623253	2624365	1113	1	1									1	NUCmer
PAO1	PAO1R45	PA14R49	2706352	2706457	106	1			1							1	NUCmer
PAO1	PAO1R46	PA14R48	2756239	2767290	11052	7	5	1		1						7	NUCmer and Manual Edits
PAO1	PAO1R47	PA14R47	2905550	2905550	1	0											Manual Edits
PAO1	PAO1R48	PA14R46	2922598	2923150	553	0											NUCmer
PAO1	PAO1R49	PA14R45	3043435	3044949	1515	1	1								1		NUCmer
PAO1	PAO1R50	PA14R44	3075326	3075381	56	0											NUCmer
PAO1	PAO1R51	PA14R43	3087536	3099261	11726	7	7								1	6	NUCmer
PAO1	PAO1R52	PA14R42	3129637	3131505	1869	2	2									2	NUCmer
PAO1	PAO1R53	PA14R41	3171537	3173531	1995	2	2									2	NUCmer
PAO1	PAO1R54	PA14R40	3434113	3436521	2409	3	3								1	2	NUCmer
PAO1	PAO1R55	PA14R39	3450776	3450834	59	0											NUCmer
PAO1	PAO1R56	PA14R38	3526680	3547686	21007	19	19	0					5	2	9	3	NUCmer and Manual Edits
PAO1	PAO1R57	PA14R37	3611091	3611193	103	0											NUCmer
PAO1	PAO1R58	PA14R36	3627725	3627733	9	1						1				1	Manual Edits
PAO1	PAO1R59	PA14R35	3773376	3773980	605	1	1									1	NUCmer
PAO1	PAO1R60	PA14R34	3778604	3778604	1	0											Manual Edits
PAO1	PAO1R61	PA14R33	3841861	3843522	1662	1	1								1		NUCmer
PAO1	PAO1R62	PA14R32	3873956	3874168	213	0											NUCmer
PAO1	PAO1R63	PA14R31	3874340	3874560	221	0											NUCmer
PAO1	PAO1R64	PA14R30	3914108	3930739	16632	18	18								9	9	NUCmer
PAO1	PAO1R65	PA14R29	4225569	4225657	89	0											NUCmer
PAO1	PAO1R66	PA14R28	4281832	4282137	306	0											NUCmer
PAO1	PAO1R67	PA14R27	4294584	4296771	2188	1		1								1	NUCmer and Manual Edits
PAO1	PAO1R68	PA14R26	4303104	4305645	2542	3	1	1	1				1		1	1	NUCmer and Manual Edits
PAO1	PAO1R69	PA14R25	4387196	4387336	141	0											NUCmer
PAO1	PAO1R70	PA14R24	4417080	4417814	735	1	1									1	NUCmer
PAO1	PAO1R71	PA14R23	4473543	4474913	1371	1	1								1		NUCmer
PAO1	PAO1R72	PA14R22	4528544	4528679	136	0											NUCmer
PAO1	PAO1R73	PA14R21	4575822	4575902	81	0											NUCmer
PAO1	PAO1R74	PA14R20	4584489	4591056	6568	7	7								2	5	NUCmer
PAO1	PAO1R75	PA14R19	4658246	4658360	115	0											NUCmer
PAO1	PAO1R76	PA14R18	4688833	4693109	4277	5	5								5		NUCmer
PAO1	PAO1R77	PA14R77	5069012	5072270	3259	3	1	1	1				3				NUCmer and Manual Edits
PAO1	PAO1R78	PA14R78	5086696	5086696	1	0											Manual Edits
PAO1	PAO1R79	PA14R79	5097453	5104986	7534	8	5	3					8				NUCmer
PAO1	PAO1R80	PA14R80	5382520	5383890	1371	1	1								1		NUCmer
PAO1	PAO1R81	PA14R81	5386918	5387754	837	1	1									1	NUCmer
PAO1	PAO1R82	PA14R82	5469069	5469096	28	0											NUCmer
PAO1	PAO1R83	PA14R83	5727163	5727338	176	1				1						1	NUCmer and Manual Edits
PAO1	PAO1R84	PA14R84	5925990	5930758	4769	2	2		0							2	NUCmer
PAO1	PAO1R85	PA14R85	5988154	5988473	320	1	1									1	NUCmer

## Sheet: ADF4_Legend
Additional data file 4: Summary of PA14- and PAO1-Specific Regions.
Strain-specific regions were initially defined using NUCmer-based global alignments. In some cases, the NUCmer-based coordinates (columns D and E) were edited following manual inspection to fuse adjacent strain-specific regions into a single, contiguous region.
For each PA14-Specific Region, we indicate the corresponding region in PAO1, and vice versa (column C). In some cases, a PA14-specifc region may be inserted in a corresponding region of PAO1 that cannot itself be designated a PAO1-specifid region as defined by NUCmer.
In these cases, we have created a virtual strain-specific region of only a single-nucleotide long that represents the approximate site of insertion of the PA14 region. Similar single-nucleotide PA14-specific regions have been defined as approximate pointers to corresponding regions in which PAO1-specific regions are inserted.
Regions in each strain are named with the Strain name, followed “R” (for region), and a 2-digit number reflecting the relative order of each region in the respective genome (starting at the origin of replication and moving clockwise on the plus strand; Column A).
The total number of genes found in the region is shown in Column G. Some regions contain no genes, either because NUCmer has defined a strain-specific region that has no predicted ORFs or because the regions are single nucleotide pointers to indicate the location of a corresponding region in the other strain.
The method by which the region coordinates were defined is listed in Column R, indicated that the start and stop of the region were defined by NUCmer analysis (NUCmer), the NUCmer-derived coordinates were modified by manual inspection of the genes included or overlapping the region (NUCmer + manual edits), or defined manually (manual edits only) based on the presence of genes with less-than 50% a…
