# Supplementary material for: Genomic analysis reveals that Pseudomonas aeruginosa virulence is combinatorial
Source: Genome Biol. 2006 Oct 12;7(10):R90. doi: 10.1186/gb-2006-7-10-r90 (PMC1794565; doi:10.1186/gb-2006-7-10-r90)
Supplement: Additional data file 5 — Properties of oligos found on the genotyping microarray. [file gb-2006-7-10-r90-S5.xls]

## Sheet: Ausubel_ADF5
Oligo Number	GeneID	OligoID	Oligo Sequence	PA14 BLAST identity	PA14 BLAST start	PAO1 BLAST dentity	PAO1 BLAST start	Strain Specific RegionID
1	PA14_01130	50016_24	ttcgccaggcgcgatatctacatcgactacgacttcgaagacgtcacctaccgctgggaccatcggcagg	70/70 (100%)	111181	15/15 (100%)		PA14R03
2	PA14_01220	50018_510	gtgggctacgccggtgaggtgtggcgttgcggcaatggacgctgggagcatttggacagcccaaccaatg	70/70 (100%)	119758	15/15 (100%)		PA14R04
3	PA14_01770	50031_479	gcgctacatcgacaagaactacggcgcgtccaacgagaacgcctgggacggctacgtcgcccacatgaac	70/70 (100%)	162782	16/16 (100%)		PA14R05
4	PA14_03250	50068_3	gcgcaggctattccggcgattgaacaggcccatccgccaggacaaatacgtatcatgaggccacgactga	70/70 (100%)	291571	14/14 (100%)		PA14R09
5	PA14_03270	50070_284	gacgctggagcactggctcagccagcatcacgcaggcggcatgcgggctctgcgtcagatggagaaggat	70/70 (100%)	294385	18/18 (100%)		PA14R09
6	PA14_03280	50069_98	ccagttcggcctgtttgtgctccttctcaagcctgttggtttcagccaaccacagacgatacccctgctc	70/70 (100%)	294884	14/14 (100%)		PA14R09
7	PA14_03320	50072_4	cccccggaaaatcactgccctggtctgaggtgcttacgaggccggttgatgtccaattgacgatgtttcg	70/70 (100%)	303800	15/15 (100%)		PA14R09
8	PA14_03330	50073_2	gatcgactcacacagccacaccttttattcgaagcatgcgaccggcaccgtcgatgaattggttcgcgcc	70/70 (100%)	304674	14/14 (100%)		PA14R09
9	PA14_03340	50074_116	cgagatcctcgggttgtccgaaggtggcaagtgcttcgagttcatcactagtgggttctacccacacgac	70/70 (100%)	305483	14/14 (100%)		PA14R09
10	PA14_03350	50075_532	actttggtgggctattgcagcatgtgagtgagcgttcgtttgagtatctgcagcccggcgagtttgcggc	70/70 (100%)	306371	15/15 (100%)		PA14R09
11	PA14_03360	50076_17	cagcaatacccgccagcttctggagcgtgccagcaatgatgatctggaacctctggtggagtacatcctc	70/70 (100%)	307649	15/15 (100%)		PA14R09
12	PA14_03370	50077_712	gccggggcgtcgcgtttgccgggggcgctgccatgggcaggggattggcggtgctctcagggcccgtcgg	70/70 (100%)	308271	16/16 (100%)		PA14R09
13	PA14_03380	50078_73	gtgtgccgcttgcccgatggatctcagattttctatccaggcgtggactgcaaaagccagatggtcgtcc	70/70 (100%)	309822	13/13 (100%)		PA14R09
14	PA14_03390	50079_380	cgccatcaccaaggcagacatcctggctttccgctcggcactcggcaaagttcccgggcagaaaggtcag	70/70 (100%)	311794	14/14 (100%)		PA14R09
15	PA14_03400	50080_119	cgacgagctgtctcagcgcatcaaatacgatgcgcggaccatccgtaattgcctgaaggactctgtgctg	70/70 (100%)	312380	14/14 (100%)		PA14R09
16	PA14_04710	50114_231	ctgtcgatcctctgggacccggtgagcggctacgacgcatcccagcgcatcaactacaccgcgacccggg	70/70 (100%)	418755	18/19 (94%)		PA14R10
17	PA14_07480	50179_31	cgctttccggcgctccgcagcagtggcacgacatcgactggtgtcgggtccagcggaatgtccggggaat	70/70 (100%)	642235	16/16 (100%)		PA14R15
18	PA14_10050	49592_135	gaacaggcactgaatgcctccgacgtcgacgcggtgatgaagctctatgcccgcgacccggtgttcatgc	70/70 (100%)	864796	16/16 (100%)		PA14R19
19	PA14_10100	49587_72	cgcgacgacggggagcagcgccagaccgagtacggcgagggccgctgcgacgaagccgattcgttccagg	70/70 (100%)	867383	14/14 (100%)		PA14R19
20	PA14_10120	46894_264	gagcaccaccagacaggcggacgcatccgtctcgacctgcctgcttcctacgggcgcctgcacgtgctac	70/70 (100%)	869307	16/16 (100%)		PA14R19
21	PA14_10840	49573_450	gtgctcaaggcggccctggtccactacgggaagacgcttgccagccgccatgcggaggacggcattcggg	70/70 (100%)	938433	15/15 (100%)		PA14R20
22	PA14_10960	49569_189	gcggtagccctggaagaccgctgcgcgcatcgctccttcccgctatcgcgcagtcgcctggagggggacg	70/70 (100%)	948310	14/14 (100%)		PA14R21
23	PA14_10970	47980_783	cagggcctggagcctccctacgcctgccgcgccgggatatgcaggacctgcgagacacgcgtctgcgccg	70/70 (100%)	948710	14/14 (100%)		PA14R21
24	PA14_10970	47980_854	cgagccggagcacttcgaccatgtgctttccgacaccgagcgggccagcggggaaaccttgctgatctgc	70/70 (100%)	948639	19/20 (95%)		PA14R21
25	PA14_10980	49568_405	gaggacatcgagttcgatgcttaccgcgaggcgatctatcgggacaatggcctgagcgagcggctgtcga	70/70 (100%)	950009	15/15 (100%)		PA14R21
26	PA14_13200	48169_499	acatccgcctgttggtaaagcgcgcacgttattcgcaggaggcctacccggacctctgccctctgccggg	70/70 (100%)	1137542	13/13 (100%)		PA14R25
27	PA14_13210	49516_45	caggtcggcgcctatcgcatccccttccataccgaacgggaaggtcgggaatatctgcgcaaactgcgcg	70/70 (100%)	1137966	13/13 (100%)		PA14R25
28	PA14_13220	49515_0	atgacggaccgactgcgcgtactcttcgtctgtatcgccaatgacgcccgctccctgatcgccgaggcca	70/70 (100%)	1138602	16/16 (100%)		PA14R25
29	PA14_14300	49485_345	gcggtagggccgggagtgaccgccgtcgcaccgggagacgaggtctggtacaccccgcagatcttcgaag	70/70 (100%)	1220917	18/19 (94%)		PA14R26
30	PA14_14310	49483_146	gggcgtcggcctgtcgcagtcgaccgtgtccgattacctggcgatcctgcaacgggcgggcctggtcgaa	70/70 (100%)	1221349	16/16 (100%)		PA14R26
31	PA14_15350	49459_2	gctgaccgataccaagctgcgtaacctcaagccgagggacaagctatacaaggaaaacgaccgtgacggc	70/70 (100%)	1301128	14/14 (100%)		PA14R29
32	PA14_15360	49458_203	cggcgccggcacgggagtgagcttcagcgcgatcattcgactggtggggcttgatgcgatggttcgcttg	70/70 (100%)	1303520	15/15 (100%)		PA14R29
33	PA14_15390	49457_6	atcgcatgcagcgttccgggtggcgacctcgtgggccttgcccccgcacattccgggcgcgtggtctatc	70/70 (100%)	1304199	18/19 (94%)		PA14R29
34	PA14_15410	49456_0	gtgttgtggaacacggtctatctggaacgggctgcgcacgcgctgcgtggcaacggccatgccgttgatg	70/70 (100%)	1306231	16/16 (100%)		PA14R29
35	PA14_15420	49455_43	tgctggcgttgccggacaccaaggatgagttgatccgtcactacacgttcagcgaaaccgacctctccat	70/70 (100%)	1306364	14/14 (100%)		PA14R29
36	PA14_15430	49454_0	ttgcacggtcagcgcatcggttacgtccgcgtcagcagcttcgaccagaacccagaacggcagctcgaac	70/70 (100%)	1306970	15/15 (100%)		PA14R29
37	PA14_15440	49453_188	ccggctacctgtggggcggactggctgtgctgacttgcccctgccacctgcccatcctcgctgtcgtgct	70/70 (100%)	1308277	14/14 (100%)		PA14R29
38	PA14_15450	49452_0	atgaacgcctacacggtgtcccggctggctcttgatgccggggtgagcgtgcatatcgtgcgcgactacc	70/70 (100%)	1308685	16/16 (100%)		PA14R29
39	PA14_15460	49451_163	ccgccgtggccggactgggctacaaggcaacgctagccgatgcgccactggcggacaaccgcgtcggact	70/70 (100%)	1310225	19/20 (95%)		PA14R29
40	PA14_15480	49449_8	caatttggagaacctgaccattggcgttttcgccaaggcggccggggtcaatgtggagaccatccgtttc	70/70 (100%)	1311178	15/15 (100%)		PA14R29
41	PA14_15510	49448_4	acgacgagaagagagtcacgcggaagagcagcccgcccatcaaggtgtactgccttcccgaagagcgtga	70/70 (100%)	1312659	16/16 (100%)		PA14R29
42	PA14_15520	49447_125	catgacggccatcgaatcggtggctcaaacgctcaagcaaattgagcagtacagcacccagctccagcag	70/70 (100%)	1313416	15/15 (100%)		PA14R29
43	PA14_15530	49446_66	gccacccaggccatgcccgaggtcaatgacgcgaactgccagatcgagaagatcaaaaagatcgaggaca	70/70 (100%)	1314160	15/15 (100%)		PA14R29
44	PA14_15540	49445_124	ccacggcctggcagacggtggtgatgaatgccgcgacgttcttgttctggacgctgggcacgatctcgct	70/70 (100%)	1314490	15/15 (100%)		PA14R29
45	PA14_15550	49444_246	gaacaccagcatcacgcccagctcctcgaagttcagtgtgcccttgctcatcttggcgtagaagctggac	70/70 (100%)	1315136	17/17 (100%)		PA14R29
46	PA14_15570	49442_116	gggcggcacctggcggtttcgtcgcagcgagttggatcgctggattgccgcgcagatagccgagaagacg	70/70 (100%)	1317264	17/17 (100%)		PA14R29
47	PA14_15580	49441_2586	gccgaactctatgcgcctgacgcaatgccgaccgatctacttcgcgcacatgagcgtaacgatgaagttg	70/70 (100%)	1319993	14/14 (100%)		PA14R29
48	PA14_15590	49440_25	ccggcacaacgcagcaccgaagcgagaccttcctcatgaacaacatcaaacctcggagcgtcccctccgt	70/70 (100%)	1321243	14/14 (100%)		PA14R29
49	PA14_15600	49439_323	ggctgccgaactagcggatgttgccggcgcggacgacatcacggtcttgcgccatgtccgtaccagcgcc	70/70 (100%)	1323651	15/15 (100%)		PA14R29
50	PA14_15610	49438_298	tcatctatggcgacaacggatcgggaaaatccggctacgcgcggattctcaagaaggtatgtcgcgcccg	70/70 (100%)	1325103	15/15 (100%)		PA14R29
51	PA14_15620	49437_570	ctgttcgccatccagttggatgcgctgggtcgcgagaggggtgtgcgtgccttcgcagtgcatccgggca	70/70 (100%)	1328582	16/16 (100%)		PA14R29
52	PA14_15630	49436_68	ttcgcgtcctagtcgagcacacggaagacgccgcggataccgcgctttcgctgtccatcaaacaagcacc	70/70 (100%)	1328963	15/15 (100%)		PA14R29
53	PA14_15640	49435_122	ggaaagctggagtccgtcttttatcgtggccatccgggagctgaggctcccgaaacacagtccgagcatg	70/70 (100%)	1329164	13/13 (100%)		PA14R29
54	PA14_15650	49434_20	ctatcgcgatcgtccagcatcaatggatcctctctccgaagtcctttccctggtcaacagccaggactcc	70/70 (100%)	1331181	16/16 (100%)		PA14R29
55	PA14_15660	47725_0	atgatcaaccgtcagatcgttctgagcgagcttccccggactgcgctcgctgtccggcattttcaggggc	70/70 (100%)	1331350	16/16 (100%)		PA14R29
56	PA14_20600	49329_357	ctgaaaccggcgatcaccgcagtttccagccatacccagggtctacggccatacgaggtcatccccatcg	70/70 (100%)	1773496	15/15 (100%)		PA14R35
57	PA14_22120	49303_368	agcaacagcagccgctgagcgtagagcccaagctgcccgtctgacaatgaaccaacgtattgccgctgct	70/70 (100%)	1930998	15/15 (100%)		PA14R36
58	PA14_22270	49300_86	ccagtggctggagcaacacccttccttcactctctccgatctccgattcgaagacttaggccgttccggc	70/70 (100%)	1941205	14/14 (100%)		PA14R36
59	PA14_22510	48490_39	ctcgccgacaccctcgatggccacgctatcgacagcgttgtcgtcggcgtcaccccacgggcgctggccg	70/70 (100%)	1959294	15/15 (100%)		PA14R37
60	PA14_22520	49293_313	cccgcggaaatcggaaaatggatggagtcgagagtacgccgttcgatttcggcaaaccggaaaccatcgc	70/70 (100%)	1960181	14/14 (100%)		PA14R37
61	PA14_22530	49292_234	acgttggtgccagccaacggaacgctggaacgcagccgtttgcacgagatactgaattacctctcttcgg	70/70 (100%)	1960807	14/14 (100%)		PA14R37
62	PA14_22540	49291_163	tcggcgcgcccacgtacatgggctcggtgccttggcaattcaagaagttcgcggacgccacttccaggaa	70/70 (100%)	1961508	26/29 (89%)		PA14R37
63	PA14_22550	49290_0	ttgctcaatcgtacgacccgtgccctgagccttacgcacgatggcagcgcgtacttcgacaaatgccagg	70/70 (100%)	1961914	14/14 (100%)		PA14R37
64	PA14_23360	46994_117	gctgttctggcggggagctatgcatttttaagcaagccagtctacgaggctcgggttgctcttctaccgc	70/70 (100%)	2026963	14/14 (100%)		PA14R38
65	PA14_23420	49271_29	gcaagttcttcaagatatggctaaaggtggcaccagtgtcacggtcgctccggcaccgcagatatcgcgt	70/70 (100%)	2034218	14/14 (100%)		PA14R38
66	PA14_23430	49270_86	tgcccaggtccgagttcatatttatcgaaatgttgctgtgcgtcgttggcgtagggactggtctgcgccc	70/70 (100%)	2036452	14/14 (100%)		PA14R38
67	PA14_23450	O10_O19_14253	tttccgctcgcttgctcggtaagccggctattgtgcagcgtctgtgcgagtcgctacaggtcgatattga	70/70 (100%)	2039986	16/16 (100%)		PA14R38
68	PA14_24360	49251_572	cctgagcaccctctaccggggcgcgccgacggtacggatcatcaacaacagctacaacgacgatcctatc	70/70 (100%)	2118348	15/15 (100%)		PA14R39
69	PA14_27660	49176_0	atgaaggaagaactcgaaaccctcgtcacccaggtcaaggcactcctcaccgaatgcctgcaaggctggc	70/70 (100%)	2397684	15/15 (100%)		PA14R41
70	PA14_27670	49175_679	tccggccctggcacaggagagccgtcatggcctatttcaagctggaagaaccggtcaggttccatcgcta	70/70 (100%)	2400080	14/14 (100%)		PA14R41
71	PA14_27700	49172_632	gatcagctgccgcaacgaccggatcctgatcaacgacctcggtcgcctgcgacgcaaggccgaactacca	70/70 (100%)	2401831	17/17 (100%)		PA14R41
72	PA14_28770	49147_33	tacaatgacctgtcagcggacgctgactcattttcggagtcgagcggaaagtcgcgaactgtggtggagc	70/70 (100%)	2476704	17/18 (94%)		PA14R43
73	PA14_28800	49146_48	ctggctgccgagattggggagcgtgttgggcatttgtccgctctgcatgaaggggcgctgacgccgcaac	70/70 (100%)	2479327	14/14 (100%)		PA14R43
74	PA14_28810	49145_209	tgtcatcgaccacgatctgcctatcttgcgcgaacattttcccggcatggctttgcatgctctgccggtc	70/70 (100%)	2480618	15/15 (100%)		PA14R43
75	PA14_28810	49145_5054	tgaggagcagtatagggatttgaataagtgtgagcgctgggaggtggttgtgccgagggggagagggtag	70/70 (100%)	2485463	14/14 (100%)		PA14R43
76	PA14_28810	49145_96	cttcggcctgacttaggggcagagttggagctgaaggtctctggagacccgtccccagctttgcagcagc	70/70 (100%)	2480505	15/15 (100%)		PA14R43
77	PA14_28820	49144_0	atggcaaggaagcgcagaggtagagggaagcccaatttgtctggcggattgatcctcgcggctatcgtgc	70/70 (100%)	2485638	15/15 (100%)		PA14R43
78	PA14_28840	49143_168	gcggcggggaaaactgaagctgctttcctgcccattctcagcaaccttctgcaggatcaggactcgcctg	70/70 (100%)	2489571	14/14 (100%)		PA14R43
79	PA14_28970	48437_0	atgctccctcccgccagcccccatccaccgcaagaagaacggccagcgtgcccgacggcctcgataggca	70/70 (100%)	2504847	17/17 (100%)		PA14R44
80	PA14_28970	48437_113	cctgtgcctgggcaatgcccaggatgccgccgatttcgcccacggcaccttcgtgcgcgtgttcgcctcg	70/70 (100%)	2504960	15/15 (100%)		PA14R44
81	PA14_28980	48181_498	ttcctcgtgcacaccgcacaaggcagcgtgcgcgcgctgggaacccgtttcagcgtgcgttgcgaggggc	70/70 (100%)	2505872	15/15 (100%)		PA14R44
82	PA14_29330	49136_97	attttcgcgaggagaaaggcaatggcgaccttctggcgagcggcaacaaggaatccagcctctgcaccgg	70/70 (100%)	2537940	15/15 (100%)		PA14R45
83	PA14_30850	49106_567	cctgccgacccgactgccacgcagaaccggcaagaccagaaggaggcattcctgaaaggcggttctacgg	70/70 (100%)	2679139	13/13 (100%)		PA14R47
84	PA14_30880	49103_626	caaggtgctggttctggctgtgatcgtcggtatcggctcgggccttttcgcgcagttccaagtccatcct	70/70 (100%)	2682156	16/16 (100%)		PA14R47
85	PA14_30900	49101_16	tcgccgctgccatcgcggccatgctttgcaccgccaccgcccatgcgcaatgggtcgtgatcgaccccac	70/70 (100%)	2683820	19/20 (95%)		PA14R47
86	PA14_30910	49099_746	caaccgcctgggatttgggtatcgctggagtacgcgctttctgtgcctcgacaaatccgaggcggaacgg	70/70 (100%)	2685540	14/14 (100%)		PA14R47
87	PA14_30920	49100_518	ggatcagcagcgtgggcgcaccgtcaaagcgttcatcgaaacgcgcaaagaggtaatgcagcacggccat	70/70 (100%)	2684372	17/18 (94%)		PA14R47
88	PA14_30930	49098_0	atgacgcagatgatcgttcctgctttccgcttttctgcaaatccggctttgcgccttcccgcgcggtcgc	70/70 (100%)	2686960	14/14 (100%)		PA14R47
89	PA14_30940	49097_0	atgagcgccgtttcgcagttgccacccgagccacgctcgtccgctgcggcctcgctcgaccggcgcatcc	70/70 (100%)	2688027	17/17 (100%)		PA14R47
90	PA14_30950	49096_33	cccgagcacgcccagcggcttgatgaactggccgccaagaaaggcgtatccaagtcgtccatcgtcgcgg	70/70 (100%)	2688455	19/20 (95%)		PA14R47
91	PA14_30960	49095_88	cagcagcccttggctatcagctacgccttggctcgccctggttcgattttcttggcacgccgatctacta	70/70 (100%)	2690397	14/14 (100%)		PA14R47
92	PA14_30970	49094_92	cgtagctgaggagcttcgcttcgcccgtgccgcagagaagctgcacattgagcaatcgcccttgtcccga	70/70 (100%)	2691908	15/15 (100%)		PA14R47
93	PA14_30980	49093_55	gcaccgccttcgctcatgacccggcactacacagcaaggaagatgaagccaaggccaagcccgccacctg	70/70 (100%)	2692377	15/15 (100%)		PA14R47
94	PA14_30990	49092_387	ggcaagggtgcggaggtgaagatgcacctcaagcaaggtgagggcgtggtcttccagtggaaggcctcga	70/70 (100%)	2692764	15/15 (100%)		PA14R47
95	PA14_31000	49091_0	gtgagccggtgcccattcccatttcccttggaggttcccttgttgtcacgcatgttccgtttccccgacc	70/70 (100%)	2693907	13/13 (100%)		PA14R47
96	PA14_31040	49088_72	cccctgcggctggaggaggcagtctcccgcgcgctcgctgcccatccctccatcacagccgaaacggcgc	70/70 (100%)	2699453	14/14 (100%)		PA14R47
97	PA14_31060	49087_97	actgtcgcttgattgcccgcaagagcgaggcggagtgccggcatggcacaataaaccgattgacggtcgg	70/70 (100%)	2701181	14/14 (100%)		PA14R47
98	PA14_31070	49086_302	ggcccgcgccaatgcaggcatgtccgcgtgcttcgcacgacaggacacgccagagcttgcagggagcgca	70/70 (100%)	2703228	14/14 (100%)		PA14R47
99	PA14_31080	49085_141	ccgcgcctgatctacaacccgtccgacagcgttccggtgggctggtatcgcatcgcgccacccgatgcgc	70/70 (100%)	2704038	14/14 (100%)		PA14R47
100	PA14_31090	49084_203	agggcgacctctacacggctcgcctcacgctcgacatcacgcccgcactgcgggcgcgcatcaaggtatc	70/70 (100%)	2704890	14/14 (100%)		PA14R47
101	PA14_31100	49083_113	cccgcagggttcatcgctggactggacgcagcgtagaagccagcaaggcttgccacggctgttcagtgcc	70/70 (100%)	2705536	14/14 (100%)		PA14R47
102	PA14_31110	49082_862	atcgcctgcaatcgaccacggtggccacgtccatccgcgagacaaccgggcggcgtttgcaccgcttctc	70/70 (100%)	2706369	15/15 (100%)		PA14R47
103	PA14_31160	49079_241	tcgccggcgcgctcgaatgcagcacggcggtattgatgagcgaggctgaaagccagctcgcagcagcagc	70/70 (100%)	2709101	16/16 (100%)		PA14R47
104	PA14_31170	49078_13	gccaagcgcagcgcggcggggatagcccgcagggctttcccctggaggcaagcaaagcgcgcagcgccgc	70/70 (100%)	2709243	19/20 (95%)		PA14R47
105	PA14_31190	49077_591	gaccacgccgcacaggaagccgcgttctatggtgcgccggaatggcagcgcagcccgtccgcgctgcgcg	70/70 (100%)	2712408	15/15 (100%)		PA14R47
106	PA14_31220	49074_0	atgagcagccatcacgactacatcatcgaaatcaccgcgcaacacgatgcgctcaagccattcgcgccgg	70/70 (100%)	2714903	15/15 (100%)		PA14R47
107	PA14_31230	49073_0	gtgggagggaggcggtcttgctgttcccttcatcgtgccacggcgttctcgccgtcaagggctgcgcgcc	70/70 (100%)	2715496	16/16 (100%)		PA14R47
108	PA14_31240	49072_0	atgctcgctgtccttaagaaccgcacctatcgccacctgttcgctgcgcaagtgatcgcgctagtgggca	70/70 (100%)	2716943	15/15 (100%)		PA14R47
109	PA14_31250	49071_196	cgcagcgcagcggcgctcagggcggcgggtgcatgaagcccgagcaggcgtatcgcacgggccggctggc	70/70 (100%)	2717542	15/15 (100%)		PA14R47
110	PA14_31260	49070_0	atgtcgcaactctccctctctctcgataccccgttgatggtgcgcgatggccgtgggcgctatcggccgg	70/70 (100%)	2718521	15/15 (100%)		PA14R47
111	PA14_31270	49069_666	ctggagttcctgaacctcaaagacgagtattccgaatccgatttggaggccgccttgatccagcggctgg	70/70 (100%)	2719345	14/14 (100%)		PA14R47
112	PA14_31280	49068_0	atggcgaaaatcaaactcaccaagtccgtcgttgacacggcacaggcgcgaacctgcgacgtggaactcc	70/70 (100%)	2721213	14/14 (100%)		PA14R47
113	PA14_33300	49006_162	tggctggaagggttgcgggaccatctgcaattcggagaaccggcagtcgtgcctcaccccacaccgtacc	70/70 (100%)	2927858	15/15 (100%)		PA14R49
114	PA14_33320	49004_308	ccatctggaggtcagtctgctgctcggagtgcatggcgatggtctggacgatcaccccgcacaggaaatc	70/70 (100%)	2929798	16/16 (100%)		PA14R49
115	PA14_33330	49003_385	atcttctgaactggctgacagaagacagtgccgaggcattacaggcgctgtccgataacgccgaacaggc	70/70 (100%)	2931012	14/14 (100%)		PA14R49
116	PA14_33340	49002_208	gcgaactgctgtggatcgtcggtgatgccagccgcttcaacgcccagggtgcggtgccgaccaacaggac	70/70 (100%)	2934477	15/15 (100%)		PA14R49
117	PA14_33350	49001_11	ttctcccagcgaactgaagacgatccttcactccaagcgtgccaacctgtactacctgcaacactgccgg	70/70 (100%)	2935645	14/14 (100%)		PA14R49
118	PA14_33970	48992_200	cgcatcgctgctctggaacctctacacgacgaacaatttcgtcgacatcaccccctcgtcgctgggcaac	70/70 (100%)	3020494	14/14 (100%)		PA14R50
119	PA14_33980	48991_178	ggaccaggcgcggtggtgtgtccgacggtatttccttccacatcgcccaatacgtgcccggtggcgcgtc	70/70 (100%)	3021088	14/14 (100%)		PA14R50
120	PA14_35740	48947_0	atggcatccctcgaacgtaccgcctaccctgtattgtcgcgctcctattcgagggccgagcttcagcgtg	70/70 (100%)	3177507	14/14 (100%)		PA14R54
121	PA14_35740	48947_2815	gcgaagggtggcagtttaccgatgaggacgtgtcctttcttagcccctacctgaccagtaacgtcaagcg	70/70 (100%)	3180322	13/13 (100%)		PA14R54
122	PA14_35790	48946_298	gccgctccgcaggggctctttatttagacacatgcattgagccgtggaagggcggatatgatgacccaac	70/70 (100%)	3184289	17/18 (94%)		PA14R54
123	PA14_35800	48945_0	atggccaaggatgacgagaagtaccgctgggactgggcaacccaaacctttcccaccatcgatccacaca	70/70 (100%)	3186315	14/14 (100%)		PA14R54
124	PA14_35810	48944_101	cggctacgagaacggctttcgcctcagcctgcgcccagagaaactgcaggagcctctgcagcgcaagaag	70/70 (100%)	3186946	15/15 (100%)		PA14R54
125	PA14_35820	46734_20	cctgcaagccggcacgcgggaaaacacccggcgtagctaccagtcggccgtcgaacatttcgaggtgacc	70/70 (100%)	3188061	17/17 (100%)		PA14R54
126	PA14_35830	47768_97	agctgggcaacaccggttcaaagaccaccattcaccgctacctgaaagagctcgaagacgccgagcgcgg	70/70 (100%)	3188362	14/14 (100%)		PA14R54
127	PA14_35840	48943_33	gcggaacctgtccgtttgactacgccactgggccaggccattggtaatctgttcgcccgggccttgccgc	70/70 (100%)	3189335	15/15 (100%)		PA14R54
128	PA14_35850	48942_22	aaagctttggcacgctcctggagactgtcacccagcagcgtcttagccaagttgcgtccgatgctcttgt	70/70 (100%)	3189949	20/21 (95%)		PA14R54
129	PA14_35870	48941_515	cctcgccgagcttgcgaacgaactcctggtagacccctttctgcacatagaggcggcacgcggcggtaca	70/70 (100%)	3193277	15/15 (100%)		PA14R54
130	PA14_35870	48941_641	tgtcggcatcgtcgaagatcagtacaggagccttgccccccaactccatgtgcatgcgtttcacgctctc	70/70 (100%)	3193151	17/17 (100%)		PA14R54
131	PA14_35870	48941_785	tggtcagcggctcacccaccgaggcacctcgaccgtggacgatgttgaccacgccggcggggaagatctc	70/70 (100%)	3193007	17/17 (100%)		PA14R54
132	PA14_35880	47349_709	tcatcgaaggtacggccgagagcgtgaaacgcatgcacatggagttggggggcaaggctcctgtactgat	70/70 (100%)	3193065	13/13 (100%)		PA14R54
133	PA14_35890	47088_1143	ccgaatggcgaaatcatcaagctgatgccaccgctgaacactccgaccgaccaactcgaagacggcctca	70/70 (100%)	3194984	14/14 (100%)		PA14R54
134	PA14_35900	48940_0	gtgcgtgaacacaatgatgaaagcgtcgagttcgaagtgtccgtgatcgggctcggagccatgggaacca	70/70 (100%)	3195183	14/14 (100%)		PA14R54
135	PA14_35910	48939_342	aagcccctcaagcagcgcccgatgccgttcgaaggcctcaggatcaccggtatgaatgctgtggctttcg	70/70 (100%)	3195665	14/14 (100%)		PA14R54
136	PA14_35930	48938_29	cgccaacggcgaattcgatcgcctgacccaggctctggtcgctgggctggaagaggagcggggcgcatga	70/70 (100%)	3198120	21/22 (95%)		PA14R54
137	PA14_35950	48937_162	gaggccatcgaggtggcgggagggcgggcgcaggcctttgccctcgatgtgacctgccgtgaggatatct	70/70 (100%)	3200770	18/18 (100%)		PA14R54
138	PA14_35960	48936_177	cttcttcgccaggctcatgcggtgcacctcgctcgggccgtcatagatgcggaacgggcgaatgtcgcgg	70/70 (100%)	3200962	14/14 (100%)		PA14R54
139	PA14_35970	48935_533	gcgcatggaggatggtacggcgaccatgttcctgaccgacatgaagcgtgacggcatcatccatgagcgc	70/70 (100%)	3201571	14/14 (100%)		PA14R54
140	PA14_35980	48934_244	ccattcgcctgggcagccatgacgccccgcaaaaccatagaaccctggtcgagacattgcgccaggtcac	70/70 (100%)	3202267	14/14 (100%)		PA14R54
141	PA14_35990	48933_85	cccaggcgttgctaaagctgtctgacaacatgactacaggcagaccctacaaccccatgagcactcctcc	70/70 (100%)	3203619	14/14 (100%)		PA14R54
142	PA14_36010	48932_203	ctggccgatctattcacgctaccgaggcgagacggacagcctgcacaaggagacattccagctcctgctc	70/70 (100%)	3206078	14/14 (100%)		PA14R54
143	PA14_37170	48903_236	cgaggtgcttgcctcgcgctgcccgggggtcgaaccgggcgagcgcttctatggctactatccgatggcc	70/70 (100%)	3311257	19/20 (95%)		PA14R57
144	PA14_39480	43981_231	aatttccatgaagccgcatcccagccaggggtcttcaccctcaatgagggcaacattgaggcggaagctg	70/70 (100%)	3513324	15/15 (100%)		PA14R60
145	PA14_39490	48839_31	atgcccttctccatttcagtatcatgggcgatcgtcagctcagcgattgctttctcggccactgcgaggg	70/70 (100%)	3513463	13/13 (100%)		PA14R60
146	PA14_43090	48760_92	cgatgccgcgcccctgcaagcctactaccggaaagacagcccacccctaccgctccctctctggaacggt	70/70 (100%)	3834724	17/18 (94%)		PA14R62
147	PA14_46510	48687_28	ccgtcaacgcggggtacgacgggctggatcctctgggcaactacgtcgccaagcacatcgggcgagggtc	70/70 (100%)	4140076	14/14 (100%)		PA14R68
148	PA14_46520	48686_105	gcgcctgaccccaggactcccagcgaagtgccatcatcgagccagaaggggtttcggtactcgatgccgg	70/70 (100%)	4141135	14/14 (100%)		PA14R68
149	PA14_46540	48685_13	acgaaagcaagaacacgtcagatggccttactctgaaactgtatcgcggcgaaggagcggctctgctcgc	70/70 (100%)	4142414	14/14 (100%)		PA14R68
150	PA14_46560	48684_297	gatgcccgagcccaggcgcaaaccgagtcggcccgcactggcgttgcggcattcaaagcgttgggcggtg	70/70 (100%)	4145568	16/16 (100%)		PA14R68
151	PA14_46570	47909_192	atcggcgagatgatctgctcgagctgcctgcagcagatacagaccgaggtgaatgctgccatccatgagg	70/70 (100%)	4146329	15/15 (100%)		PA14R68
152	PA14_46570	47909_46	atcacgaggtgcgtgatcagatcgtggcagcggcgaccgagcacttccgcctgtatggctacgagaagac	70/70 (100%)	4146183	16/16 (100%)		PA14R68
153	PA14_46580	46828_53	gctgctcgcctgtagcgaccagacgccccccgatccccgcactgacgcgccactggttcgcatcaccacc	70/70 (100%)	4146879	16/16 (100%)		PA14R68
154	PA14_46600	48034_0	atgcccaacttcccagtggtcgtcataaccggcgtgtcatcaggcatcggtcgcacggcggccgaacagt	70/70 (100%)	4151058	14/14 (100%)		PA14R68
155	PA14_46610	48683_0	atggccgtcgagccggacagcgcgggggtgcgcttccctccgcccttcatctatctgggagcgctgctgt	70/70 (100%)	4152822	19/20 (95%)		PA14R68
156	PA14_46620	48682_0	ttggtcttcgaccgaaccttcgacaccttcaagcagggcctgtggtgcaaacgactgctggcagccggcc	70/70 (100%)	4154124	14/14 (100%)		PA14R68
157	PA14_48450	48641_40	ccggcctcggtgccgccctcacgctcggcctggagttcggctcgccgcgtggacaggcggcggcagccga	70/70 (100%)	4307857	18/18 (100%)		PA14R69
158	PA14_48460	47465_73	tgctgcgcctgtataactgggccgactacttcgcgcccgataccctcgccgcgttcacccgggaaaccgg	70/70 (100%)	4308936	18/18 (100%)		PA14R69
159	PA14_49010	48630_33	cgcgcggcgcccccggtgttgccctggcgggacttcgcgaactggattggcatgggggaagagcatgaaa	70/70 (100%)	4353126	15/15 (100%)		PA14R70
160	PA14_49480	48623_1558	ttgcaatcaacattgcgggccggatagtaactcaacaaaacgagcctgcagcgctcctcgactgccgtgc	70/70 (100%)	4400779	16/16 (100%)		PA14R71
161	PA14_49540	48621_266	gcaatatcggcactgccattacttgccagagtggtatccgctctgtgaggacctcacgccggcgaccctg	70/70 (100%)	4406616	14/14 (100%)		PA14R71
162	PA14_51520	47714_100	agcgcctcgagggcggttggcttttcgtcgtcgagttgggacttgtgccttcagggttaccgctgggtgt	70/70 (100%)	4580860	16/16 (100%)		PA14R72
163	PA14_51530	43341_85	ccagcttgcgtcaggaaccttcagggcaaggtctcggggttgccctaaagagcacgccgggaatactttc	70/70 (100%)	4582935	16/16 (100%)		PA14R72
164	PA14_51560	47589_164	gcgtagggtcttcgtagccttattgggcgaaaacattattggcactgccggtctcgacggtgacgtcgtc	70/70 (100%)	4585275	15/15 (100%)		PA14R72
165	PA14_53570	48550_41	ggccctggatgcgtcttcgtatgcgagcttgcgtcggaaacggctggaggaggggatatccgggaagact	70/70 (100%)	4751281	19/20 (95%)		PA14R73
166	PA14_53580	48549_79	gtcgaggccgcaaagccgcgccacctcgtcacgcccacactcccatggaccccagccacgccatcattct	70/70 (100%)	4751760	14/14 (100%)		PA14R73
167	PA14_54850	48523_32	gctcaagaccgatatgcgccgcaagcaccaactaccaaagaacatcccgccatacatcttgcccctgtcg	70/70 (100%)	4860445	14/14 (100%)		PA14R75
168	PA14_54860	48468_24	cgaacgtcgcgaggagttgcagcatccccaatccgatgcgagacaaaagtgtcccgccgccccacaccgt	70/70 (100%)	4861421	15/15 (100%)		PA14R75
169	PA14_54870	48522_110	ccttggcgctgtctccaccaccaagacgttcgacggtgactgcgagttcattcacctcaactgccaactg	70/70 (100%)	4862406	15/15 (100%)		PA14R75
170	PA14_54880	48479_119	gctggccgcggcttgcaccccgacagcgtcagtcaggtgcgtctggcaacagcttcaggcggaggccagg	70/70 (100%)	4863394	16/16 (100%)		PA14R75
171	PA14_54890	48521_112	ggcgagcggctcccgcctcggacgggaccacgccgattgtccggatcgataccaatgaccgagtacaagc	70/70 (100%)	4865206	18/19 (94%)		PA14R75
172	PA14_54900	48520_0	atggatactcagagcagcggagcccggatcttgatcttgggtggctatggacgcgtcgggcaagaagctg	70/70 (100%)	4866469	16/16 (100%)		PA14R75
173	PA14_54910	48316_0	ttgagcgcagaagcccacggcgattttccgacatatcggtcctggttccgaattccggcctccagggctg	70/70 (100%)	4867507	14/14 (100%)		PA14R75
174	PA14_54940	48517_117	gcgccggccctgattgatggtgcttcccggctcacctacagcgaacttgatctcaaagtggatcgccttg	70/70 (100%)	4878418	14/14 (100%)		PA14R75
175	PA14_54950	48516_159	ccagcgaccaacttcatcgactggcgaaaacgcgactctcgactgacacaagaattcaggctgggatcgc	70/70 (100%)	4879976	14/14 (100%)		PA14R75
176	PA14_54960	48515_152	cgccgctcctttgaacgatgaagagtcggtagttctggactcaattaccgtgacggcgcgtaagcgcgag	70/70 (100%)	4880906	13/13 (100%)		PA14R75
177	PA14_55000	48511_258	ctgggcgaagtgcaccagaccaaccttgaggttctggcgaaactgtcgccggatctgaccatcggcttac	70/70 (100%)	4885178	16/16 (100%)		PA14R75
178	PA14_55010	48510_25	ttggcagcggcatctcccaagaaggcggagcgctggttgttgagcgtggaaagccccgcgacctgtcggt	70/70 (100%)	4885167	15/15 (100%)		PA14R75
179	PA14_55020	48509_16	ttgatgcgcggtcccgcctctcttctcggttgcggtcgctctggatcgctggcctcagcctgttggccat	70/70 (100%)	4885893	19/20 (95%)		PA14R75
180	PA14_55030	48508_527	gggcgccgtgctcaatgcgctggtgatgtggaccatcgtcgtctggggcggcgcacgcaccgagatcgcg	70/70 (100%)	4887419	14/14 (100%)		PA14R75
181	PA14_55040	48036_163	cggcgggtgctgtttccctagacggaaagccgttggcttcctggagtccgaaagcactcgcccggcggct	70/70 (100%)	4888116	14/14 (100%)		PA14R75
182	PA14_55050	48507_183	ggcgtcggtgctctgcagaagatcagcggggacgacacgtccgtggtgatcaatgtcgacggtatgccga	70/70 (100%)	4889140	17/18 (94%)		PA14R75
183	PA14_55080	48506_107	acgatgggtggacattgtgatgaattcagccaatggaatcgacatacccgcctctccagccggcgagctg	70/70 (100%)	4893167	18/18 (100%)		PA14R75
184	PA14_58910	46983_60	gccgccaacctcggtgcattttgcgccgatgcaggcatacgaaccctcctcatcgatctggaccccgtcc	70/70 (100%)	5251640	17/18 (94%)		PA14R78
185	PA14_58920	46537_94	tcgacctgttcgggaagctgggttgctacttgagcttcgaacaaaagcagctcctacaagacgcagcgcg	70/70 (100%)	5252599	15/15 (100%)		PA14R78
186	PA14_58950	46370_48	attcgaatgctggaacccgagctgctcgacaccgatgcctggaactgtgccattgaatgcctggactgcc	70/70 (100%)	5253870	15/15 (100%)		PA14R78
187	PA14_58960	46405_162	accgcgtgcgttcccactcgaaccaggcgctctcctgccccatggctgcatgaactggccgggatctgcg	70/70 (100%)	5254670	14/14 (100%)		PA14R78
188	PA14_58970	46271_188	gatctgctccagagcgtatcggctcgggctgaaaaaaagccctgagttctccaagaagatccggcaggac	63/70 (90%)	5255394	13/13 (100%)		PA14R78
189	PA14_58980	49687_20	tctgcggaatcacctctttgccaccatcgaagggttgcttgacgaagacaagcccctggatatcgagcgc	70/70 (100%)	5255917	15/15 (100%)		PA14R78
190	PA14_59000	47178_0	atgaacactgaagcccgctttccgagtatccacgcctcggccgcgttcaccgactcggcagtggttcatg	70/70 (100%)	5257636	16/16 (100%)		PA14R78
191	PA14_59010	48254_86	ctgcacctggagcgacaaggtggcagcctcccgccttgccgaacgactgtttggcgaggacaacgcatac	70/70 (100%)	5258246	14/14 (100%)		PA14R78
192	PA14_59020	47245_133	agccctgccctgactgcggaaagtcgcgctactggaccagcggttggagtgtaggtcgtggccatcgctt	70/70 (100%)	5258543	14/14 (100%)		PA14R78
193	PA14_59060	48326_46	ccttgggcttgcgcgatcagctaaagcaaaaagccgcggataaccaccgttcggccaacagcgagatcgt	70/70 (100%)	5260189	14/14 (100%)		PA14R78
194	PA14_59080	49689_101	cagcgatgtgctgtcgcaggatctcgggggtatcgatcgaccgctcgatgtaccagagatcggtgatcgg	70/70 (100%)	5261726	15/15 (100%)		PA14R78
195	PA14_59090	46200_57	aacggccagctcaggcgttgtgccgagatggggctgcggccggagattctggctcagctccaacagcctg	70/70 (100%)	5262218	16/16 (100%)		PA14R78
196	PA14_59100	44087_0	atgaggctgtcgcgctttcccatttcgacactgctggactcggcctcggggcatctcgaggcccatttgt	70/70 (100%)	5262925	17/18 (94%)		PA14R78
197	PA14_59130	46298_30	tctctccgcagcgatgtcgctctgacgcttcacacctatcacgccgcccgcatctggaccggccggcaga	70/70 (100%)	5265052	15/15 (100%)		PA14R78
198	PA14_59140	47173_268	ccgcccgcacaacctttctccgctggcagcacattgcatcccggcggatgggcgtcggggtgtggacgga	70/70 (100%)	5266024	18/19 (94%)		PA14R78
199	PA14_59150	47325_104	gatgttcgacaactcgattcccgatggccaaggtggctacaaggatcgcggcggcttctggtgcagcgtc	70/70 (100%)	5266407	15/15 (100%)		PA14R78
200	PA14_59160	48306_36	acgaggtgcagtgtgtcaaagagagcgaccgataccgacaagctggacagacgacacttcaacgatcccc	70/70 (100%)	5267273	14/14 (100%)		PA14R78
201	PA14_59170	48291_77	cggtagaactttcccgataacattgatcgcaggcgaccattggttgagctatgacggcagcgcctggtgg	70/70 (100%)	5267777	15/15 (100%)		PA14R78
202	PA14_59180	43395_2	gcacatcgtaatcattgaagccccgggcaagctgaaaaagctgaggtcccttctcccctcgattcgtccc	70/70 (100%)	5268176	14/14 (100%)		PA14R78
203	PA14_59190	47372_181	cccaatcagccacagcactaatcgagcagagtccagagcaacaaatagtcctgcccggtagagagctggg	70/70 (100%)	5270354	14/14 (100%)		PA14R78
204	PA14_59200	43373_229	cagggccgctactccaggtattcgacggtcaactaattggtgcgtgggagtgcaagcctgcccatcgtat	70/70 (100%)	5271006	15/15 (100%)		PA14R78
205	PA14_59210	43381_0	atgaaccgtccacgcctggttaatcgtacctccgcgacaccttcgacgcttctgcagcgggctatcttcg	70/70 (100%)	5272663	15/15 (100%)		PA14R78
206	PA14_59250	43677_0	gtgaacgagtcggcggatcgtgtcgaagctacggcagattccgcgtctacgatcgcagcgcaggtgcgca	70/70 (100%)	5278639	15/15 (100%)		PA14R78
207	PA14_59260	49690_30	acggctgccgaggtcaggcttctccatggttcagcccagcacgacgggggtgatcagcaccacgatgacc	70/70 (100%)	5280306	15/15 (100%)		PA14R78
208	PA14_59270	44180_410	cggcgtgctgcgaaacgcacaggtcttcgttcccgaagggttcgatttccccgtcaaggacttcgacatc	70/70 (100%)	5280690	14/14 (100%)		PA14R78
209	PA14_59310	44873_88	ccaccctgctcgaaaacggggtcccgttgaaggatgctgtggcagaggtgcacaagatcttcgctcatga	70/70 (100%)	5283805	14/14 (100%)		PA14R78
210	PA14_59320	47280_411	accttcgagcagaccaaaatcaacagcggatcctcgatcaccggagaagtgaccaccgcagccgcgaccc	70/70 (100%)	5285229	15/15 (100%)		PA14R78
211	PA14_59330	49691_25	cctgggtcgcggctgcggtggtcacttctccggtgatcgaggatccgctgttgattttggtctgctcgaa	70/70 (100%)	5285301	15/15 (100%)		PA14R78
212	PA14_59340	45422_98	agtcgaagtgcctcgcgagtgggagtcgcacgtccaggaactgctccagatctgcaggcaaacgctggag	70/70 (100%)	5285443	14/14 (100%)		PA14R78
213	PA14_59350	44072_553	ccatcgccaacgagtacctctaccgcaatgccgtcccgggtcatcctgaactcaaccggatgaataccac	70/70 (100%)	5286844	14/14 (100%)		PA14R78
214	PA14_59360	47652_16	tcgtcctggtgctcgcgctcatcaccgggacctggctgagtgtacaaagcgaccacgcgacctcgagcgc	70/70 (100%)	5287664	14/14 (100%)		PA14R78
215	PA14_59370	46550_97	cgaggccgaccgaccgcgctaccagaagctatgcggtcttgggttggatcaacacggtgggctgtgctgc	70/70 (100%)	5288904	14/14 (100%)		PA14R78
216	PA14_59380	47016_27	atcggctttgccctcggcagtgttgtgcgtgagttccgcagagcgctcagtcgccctccggtcgtagtgc	70/70 (100%)	5289027	13/13 (100%)		PA14R78
217	PA14_59390	49693_18	ggcatgatcatcatgaccagcctggtggttatctgctccggcatagccctctggttcagttggcctcagg	70/70 (100%)	5289836	16/16 (100%)		PA14R78
218	PA14_59400	47100_317	cggcgatatctgggcggatcccttcatccaccagaaaggcgagaaacaaggcaagcccgacgcaagcctc	70/70 (100%)	5290544	13/13 (100%)		PA14R78
219	PA14_59410	48197_65	aggcgaagttgcagaactgactgctgagcagcagctcgtcctcgacgtcgctgaggctaacctcctcaac	70/70 (100%)	5291016	20/21 (95%)		PA14R78
220	PA14_59420	49694_0	atgagcaacatccaaatcgtagaactgcccgccctgccggaagttgaggaggttagcctcagcgacgtcg	70/70 (100%)	5290905	15/15 (100%)		PA14R78
221	PA14_59430	48335_151	cgcgcgagtcggttgaatattacccctcacgcgaacttgcccaacaggcattagaccacggcacttggac	70/70 (100%)	5291252	13/13 (100%)		PA14R78
222	PA14_59440	46227_33	gagagtttccgcatcgagcgaaacctgcagatcactgacgaaggcaacaatctaccgtgctaccgcgctc	70/70 (100%)	5291855	14/14 (100%)		PA14R78
223	PA14_59450	49695_30	gtagcacagctcgcactgaaaatattcgtctgggaggtgctgctgggtttcatgcagagcgcggtagcac	70/70 (100%)	5291980	15/15 (100%)		PA14R78
224	PA14_59460	49696_52	cgcttgcgcgccggagccttaaaccctggctccttgggaggcgctgtcaacgacagcgagccaattcgaa	70/70 (100%)	5292636	14/14 (100%)		PA14R78
225	PA14_59470	47958_1	tgacctctctcaacaaccactccagcgcaggtcacactgctgcgtacctcaaactcccgatcgttctcac	70/70 (100%)	5292766	15/15 (100%)		PA14R78
226	PA14_59480	46422_111	ttcctggatcaacacaccgaaggcaagtaccgcggtgatttcgtcatcgccaatatccgcccccaccact	70/70 (100%)	5293284	15/15 (100%)		PA14R78
227	PA14_59490	48227_62	gcgcgaggtcggactggacaatctggctgaccagttccgcgcggcagtgttcgaccgatccgtcgtcgac	70/70 (100%)	5293867	16/16 (100%)		PA14R78
228	PA14_59500	47808_33	gacctgctgcgtgagctgctggccccaaccagtaccttcgcaggcagcaccgaggtgctggcacacgcag	70/70 (100%)	5294183	14/14 (100%)		PA14R78
229	PA14_59510	48301_181	tcctgatcggccaagggccgctgcaccaagccgatggactcagcttcgaccctcacaccaagagcgttcg	70/70 (100%)	5294761	14/14 (100%)		PA14R78
230	PA14_59520	46724_150	ggccgggaagaaaatggcatcgaccatttccacatcatcgtggacggccgccgcttacctgtcttcccaa	70/70 (100%)	5295076	14/14 (100%)		PA14R78
231	PA14_59530	43836_26	gcgcaactttgcacgcaacggctacttccctaccgatgaggtcaccctcgaacgcgctctgcaggccctc	70/70 (100%)	5295587	14/14 (100%)		PA14R78
232	PA14_59540	43234_73	agttcggcgacgagctcctggagtcgctcaatcgctccaaccccccggtctataccggctccgtcaacgc	70/70 (100%)	5297190	14/14 (100%)		PA14R78
233	PA14_59550	44387_151	ctcgcggcttccgctcactcgctgatgtcgataaactggagcagcacattggcatgaatagaagcgctcc	70/70 (100%)	5299841	14/14 (100%)		PA14R78
234	PA14_59560	48265_0	atgcgccaacgaagctcttacccgaaaccgttcaaagcccaggtcgttcaggaatgcctgcaacctgggg	70/70 (100%)	5301173	17/18 (94%)		PA14R78
235	PA14_59570	47972_22	ggctagccaccgaaccgatggacatgcgcgccggcaccgagacggcattagcccgggtaattgcggtgtt	70/70 (100%)	5301512	20/21 (95%)		PA14R78
236	PA14_59580	43706_3	acttcctcgcccaaccttgaccagatgaccccggaacagcttcgtgccttggcggcacaggcgttgcagt	70/70 (100%)	5301892	18/19 (94%)		PA14R78
237	PA14_59600	48327_0	gtgctggtagagcgtttgccgactgatgttgaattcgcgggcgagctgagccttgggctcgccggccgct	70/70 (100%)	5304162	14/14 (100%)		PA14R78
238	PA14_59610	46458_262	caagctgctctgcatggtgcggtcctagagtttggtttgaaggagcctatagcgtcccgcccaagggctg	70/70 (100%)	5304658	14/14 (100%)		PA14R78
239	PA14_59620	46574_38	ttaccaaaatccggggcagtctatttccggtctctacaaggggctggctaaccagtgctctcctggccag	70/70 (100%)	5305630	14/14 (100%)		PA14R78
240	PA14_59630	44999_507	gctgctgggcagagagcgaaaaccgtcgcaatagttcaggggcatatcaccatcgggtacggcttcgata	70/70 (100%)	5306203	14/14 (100%)		PA14R78
241	PA14_59640	46542_320	ggccggcgacctcttggtgctcaaggcaaccgtggagacactggacggttctgtccgcacgcttcaagaa	70/70 (100%)	5307641	14/14 (100%)		PA14R78
242	PA14_59660	46938_173	cggcgaatacgttccctggccctggacattgaacgtcgccgggaaatcttactactacgcgacccgcacc	70/70 (100%)	5308934	14/14 (100%)		PA14R78
243	PA14_59670	47314_0	atgaagaagttccttgccacgctggcattttgcacggcgttcgcgactcaagcctgggccgccgggctga	70/70 (100%)	5309339	14/14 (100%)		PA14R78
244	PA14_59680	48315_2	gactactcatctgatcaccctagtcatcaagcagccgagcgacgctcaggcacgccaactcatgtaccag	70/70 (100%)	5309850	14/14 (100%)		PA14R78
245	PA14_59700	46201_8	agtcactcaacgagcagagcagcaacaagagagccagaagacccttctcggcaccatcatcagtacgccc	70/70 (100%)	5312351	16/16 (100%)		PA14R78
246	PA14_59730	49697_4	tctgccacgttgaggcacggcgcaccggcaaactgccgctggctctgggcggcctagcgctggccttcgc	70/70 (100%)	5314898	18/19 (94%)		PA14R78
247	PA14_59770	46477_163	aactggtcgaggtgtgccggcagagcgagccgcatatcgccattaccgactacagcatgcccggggacga	70/70 (100%)	5320132	14/14 (100%)		PA14R78
248	PA14_59780	43051_222	cttgggcgcatcgctcgaaaaagcgacaagaccacccagaagtacgactatgacgtggtgcctttgcagc	70/70 (100%)	5323327	15/15 (100%)		PA14R78
249	PA14_59790	44460_240	ctggcgctgatgagctcctcgtcgcagcggatgatgctcagtgccagccgggtcgcccagagtctcggct	70/70 (100%)	5324589	15/15 (100%)		PA14R78
250	PA14_59810	49699_0	gtgatagatcagatcccagctcgaagaccccacgtgctggaaaagcaccatatgctgcggcagtgggcca	70/70 (100%)	5326776	15/15 (100%)		PA14R78
251	PA14_59830	43779_90	accctggtgggctttgccaggtcgaaccctaccctgagaatcctctatctctgctacaacagctcggtgg	70/70 (100%)	5328704	14/14 (100%)		PA14R78
252	PA14_59840	45289_659	tggtgcacaactaacagcagacaaccttcagcaagcgatcagcgctgcggcctcgggtaccaatatcagc	70/70 (100%)	5330885	15/15 (100%)		PA14R78
253	PA14_59850	48078_162	ggccaggaaggctgggagctggtgagcgttcagccactcatgcggggcgtaaccgagatcggtaatcaaa	70/70 (100%)	5332025	16/16 (100%)		PA14R78
254	PA14_59860	47910_286	ccagccgcgcccaaccgcgtgacccttccgacttatcagggaattacaccctgcgcggagggccgatgcc	70/70 (100%)	5332527	14/14 (100%)		PA14R78
255	PA14_59870	49700_71	actgttcattggagcagcgatgaccttccttctgctgtggtccgcctgggcgatgtacagcacctggcgc	70/70 (100%)	5332668	16/16 (100%)		PA14R78
256	PA14_59880	47960_46	tggccgccatcactttggcgctccccggtatcgccttggctgcactccccaaacccgaggcacctagccg	70/70 (100%)	5332900	14/14 (100%)		PA14R78
257	PA14_59890	47797_127	cagccgggttcgttcttggcatcccggctgccttggtcgcaggtaacgctgcctgcattccactgggcgc	70/70 (100%)	5333348	16/16 (100%)		PA14R78
258	PA14_59900	46414_128	gatccacattccgcccgacttgcgctcaggaagcacccggttgtggtgggacattccgccagagagcgtc	70/70 (100%)	5333732	18/18 (100%)		PA14R78
259	PA14_59910	45675_115	gccaggaacgcattgtcttcgtcgacagaaacgtgcgagttggggttcctcgggatctgcagggcaagct	70/70 (100%)	5334375	14/14 (100%)		PA14R78
260	PA14_59920	43801_160	tcgacggcgacacgcccgccgacacactacgcaccatcgtggcggaaagccggcagctcaaggaccagat	70/70 (100%)	5335288	15/15 (100%)		PA14R78
261	PA14_59930	47481_101	gccccacggcgaggccaacatgctcgacgtctgggagcgaggtgcgaccagctcgataggcaacagccgt	70/70 (100%)	5336712	18/19 (94%)		PA14R78
262	PA14_59940	43070_0	atgggcttttttcaaacccttctgcgcggtcgcacacagcctcagtcggtaccggcagacgctcccgaag	70/70 (100%)	5337054	14/14 (100%)		PA14R78
263	PA14_59950	48244_51	atcctgcagaaccccgaagaggatgccctgcagacgctaaggatatgcgctcctgtactgatagaggagc	70/70 (100%)	5340044	14/14 (100%)		PA14R78
264	PA14_59980	47666_147	gttctgtttctggacgcccaggaacacctcgaggagcaactgactgcggccttgccccaggatccacagc	70/70 (100%)	5341504	19/20 (95%)		PA14R78
265	PA14_59990	45206_71	cgcgatcaacagcgctgccatcgtctcctccaccctttcccctcagtgcctcgaatacaaggtcgtcggg	70/70 (100%)	5341859	14/14 (100%)		PA14R78
266	PA14_60000	44106_503	cctgggcgccacactggcctctgacgggaaagacgccgtatccgccctcgaagcagtggagaagaagggc	70/70 (100%)	5343247	15/15 (100%)		PA14R78
267	PA14_60020	43712_433	gcggcgccatcgcggccattccgtgcggcacggatctgcggcagatgcgaatggaagtggacaacacgcg	70/70 (100%)	5344897	21/22 (95%)		PA14R78
268	PA14_60030	47982_2	gaacgcgcacaccaacaaaggctttgcctcccggatcggttttggtctgggtatgcttgtgcgtttctgc	70/70 (100%)	5346343	13/13 (100%)		PA14R78
269	PA14_60040	48269_115	tgctgcaacaggaagcccagaatagcgccaagctcgaagccctccgcaacgcaacatccagtgggctgat	70/70 (100%)	5346579	16/16 (100%)		PA14R78
270	PA14_60050	47959_118	cgctggaagcagttgcgacagacccacaacaggtaggcagcatcagccgtgaagaactgggagctggcct	70/70 (100%)	5346858	18/18 (100%)		PA14R78
271	PA14_60060	48069_105	ggtttccacggcccaatcgttgacgtcattgacgattccgctggctttttcagtacgcatcgcttggcgc	70/70 (100%)	5347637	16/16 (100%)		PA14R78
272	PA14_60070	43179_196	agatcgatgcggtcggcaggacgccccctggcgatgaggatgcgcccaaaaggttaccgtccatactctt	70/70 (100%)	5348208	16/16 (100%)		PA14R78
273	PA14_60080	43396_38	ccgcgagatccacgcatgcattgtagcgacgcctccgcagcccttcgtggttcgtgctggcgcaggttcc	70/70 (100%)	5350470	15/15 (100%)		PA14R78
274	PA14_60090	47254_49	tcgctgccacaaaacctgtggagcgattgttcgatgcccagcgagcagagctacaaatctccatcacggg	70/70 (100%)	5352839	16/16 (100%)		PA14R78
275	PA14_60100	47072_287	gcaaaccaaaggaacccttgcgcgattgttcgtgcaggtaacctgtaatgacggtcaggtagagccgggg	70/70 (100%)	5353762	14/14 (100%)		PA14R78
276	PA14_60110	46381_37	cccacacggattttgacgcggcatcgtactccagcaacagccttatactcactgatgcaggggacgagag	70/70 (100%)	5354719	18/19 (94%)		PA14R78
277	PA14_60120	47122_8	ctcaccgcactcgctcctgaaactggtccgggatggaaaactaatcaagcaccttgcccaccgtgagttg	70/70 (100%)	5355281	14/14 (100%)		PA14R78
278	PA14_60130	43385_23	atccaggaagccgtcccccaccccaacaaccaaagctgccccagggggattcatccttcctctgagcagc	70/70 (100%)	5355847	14/14 (100%)		PA14R78
279	PA14_60280	48424_101	cgccttgatcgagcgcaaccgaatccagactgccagcgaggaactctacagcctgcttcagtacgctcgc	70/70 (100%)	5370793	14/14 (100%)		PA14R79
280	PA14_60320	48478_51	atcatcgctattcttgctggtatcgcctaccccagctacgacgaatacgtgaagcgcgggaatcgcaccg	70/70 (100%)	5377007	14/14 (100%)		PA14R79
281	PA14_63450	49761_0	atgaaggcgaagcccgtcataccacgcgtactcgccaatcaggacgttgaagcggctgtcgattactacc	70/70 (100%)	5657975	14/14 (100%)		PA14R81
282	PA14_69510	49902_17	cgggctggtcagttatctcgcgcctttacctctacctacagtccagcccgcacaggactattctcatgcc	70/70 (100%)	6199391	14/14 (100%)		PA14R84
283	PA14_69520	49904_348	gtcggcgagccccaactggtctttccccgtaccagcgtcctgtacgtggcctattcggagctgcaatgga	70/70 (100%)	6202637	14/14 (100%)		PA14R84
284	PA14_69530	49903_23	gagcaacttccacagcgtggttctgcagcccctgtgccaactgaacacttctggcctgaagagctgtatc	70/70 (100%)	6200480	14/14 (100%)		PA14R84
285	PA14_69540	49905_272	cgcccgcgtcagcttgccgatcctgtcgcagcacctgcgggaccttctgtgcgtccaatctccccatggc	70/70 (100%)	6203591	15/15 (100%)		PA14R84
286	PA0053	PA0053_41	ggcggccgctacggttttcctcctgctcaatggcatagagctgacggggcccgctcaggacttcgtcgac	15/15 (100%)		70/70 (100%)	69313	PAO1R02
287	PA0100	PA0100_119	tgtcacggagtgggactgcggaacctggtgtgttgctggcgaggatgacgacatgctgccctgggagatc	17/17 (100%)		70/70 (100%)	121465	PAO1R04
288	PA0187	PA0187_20	gttcgacgcgacactcgatctcgaacgcgtgaaagtttcggtgagaacgctggtgaagttatcccgccag	17/17 (100%)		70/70 (100%)	213839	PAO1R06
289	PA0188	PA0188_379	ccctgatccaggtgggtcacgcgacgctcggcgtctggttcgcttcgggcgatatcaccccggcgagcat	16/16 (100%)		70/70 (100%)	215010	PAO1R06
290	PA0203	PA0203_314	cctgctcgacaacctgaagaagcccgcctgggacccggagggcgcctacagcgtgcccttcatctggggc	16/16 (100%)		70/70 (100%)	232786	PAO1R07
291	PA0207	PA0207_51	gccgcccgcctgggtagctacgtggcggcggcgaaagccctgcacgtaacccagccggcggtcggccggc	18/19 (94%)		70/70 (100%)	236269	PAO1R07
292	PA0257	PA0257_0	atgagccgacaggcttactacaagcgcaatcgagctgctgatagcaaagcacgccaggcagatcgggttg	15/15 (100%)		70/70 (100%)	289175	PAO1R08
293	PA0497	PA0497_151	aggacaccgtactctggcggtctccgaactattccatatcgatcacttgcttccaggatcgcgactgggg	17/17 (100%)		70/70 (100%)	557125	PAO1R14
294	PA0498	PA0498_13	cccgaacactacttgtgggaatgctggttgcgttggcgcagaaaggttatgcgctgacctgcgaaagagc	20/21 (95%)		70/70 (100%)	558348	PAO1R14
295	PA0499	PA0499_0	atggttcttgcatcgatattcgcctggctgtgcatgtccgcccatgccgatctctcgttcgacggccaga	16/16 (100%)		70/70 (100%)	559078	PAO1R14
296	PA0642	PA0642_253	tcgactcagtacagtatcgaggtgggccgggaaactggacaggcgccactctgagtttttcagggtatgg	14/14 (100%)		70/70 (100%)	699185	PAO1R17
297	PA0643	PA0643_42	tccgaagcggtgttaggaaacgctactgattttatcgccaatgtgcgaaccggcgatgcgttccgtggcc	19/20 (95%)		70/70 (100%)	699786	PAO1R17
298	PA0644	PA0644_29	gcagggcatcacgcctgacagggaacgtctcagcgatgtccaggtgcgagggtcggtgtttatcctggat	16/16 (100%)		70/70 (100%)	700864	PAO1R17
299	PA0645	PA0645_7	tccaatgggataagtacgtcagccctgcaaaggccgcggcagatgtgcgcgatcaggccttggccagcgt	16/16 (100%)		70/70 (100%)	701158	PAO1R17
300	PA0689	PA0689_0	atgctcaagccaatgtttggcgtcgttgctctgacgctcttgaccagtcatacaacgctgggcgctacgg	15/15 (100%)		70/70 (100%)	748662	PAO1R18
301	PA0715	PA0715_568	agcaggcgcttgatcctttgtttggggtcgtgtgtcgtaccctccaatctgagttttcagggcggatggg	15/15 (100%)		70/70 (100%)	786537	PAO1R19
302	PA0729	PA0729_170	ccagcaggcgagtcttctgggggtgctgagctatcgcgagcttaataccggcccctatcgtgttttttac	15/15 (100%)		70/70 (100%)	797421	PAO1R19
303	PA1152	PA1152_11	cggcctgctgcatttgctgggtcaggcatcgttgcgcatggagcaagcgttgtggccggaagattacgag	16/16 (100%)		70/70 (100%)	1246455	PAO1R23
304	PA1154	PA1154_352	atgacacggactaccggcgccatttcgactacatccatctcaaccctgtgaaacacgggctggttacggc	14/14 (100%)		70/70 (100%)	1249200	PAO1R23
305	PA1366	PA1366_214	ccgggcgtgaccgtctcgagctggtccctcatctttctgtctggaaaggtcccaagggcgctcccagacg	15/15 (100%)		70/70 (100%)	1479577	PAO1R26
306	PA1368	PA1368_19	gcgagcatcgaggccaatgcacactgctgcccgagagactggatgattacgtcgcggacaccaatccggt	17/18 (94%)		70/70 (100%)	1482739	PAO1R26
307	PA1370	PA1370_321	cttgtccagatagccgagcagattgaccatccattgcttcgggctcggatcgctgatagctgttggcacg	28/31 (90%)		70/70 (100%)	1484219	PAO1R26
308	PA1372	PA1372_128	tccggcatactccgactacgacacggtaactcacaagccagatgtgcttatacttagtcccgcccacggg	14/14 (100%)		70/70 (100%)	1488967	PAO1R26
309	PA1381	PA1381_32	tctgcttctggtcgcttccatctttgccggacttgtctttgctccgagtgtcgatctttccgccttgccc	14/14 (100%)		70/70 (100%)	1498370	PAO1R28
310	PA1382	PA1382_5	cccttgccataggccgagctttgccttcttgcgccacccgttgtccattgtcgtctgtctggccctattg	16/16 (100%)		70/70 (100%)	1498818	PAO1R28
311	PA1383	PA1383_0	atgctcaaaagaacactactcagcgccgctgtagcttcggcactgtttgctggagtcgcgaacgctgccg	18/19 (94%)		70/70 (100%)	1501611	PAO1R28
312	PA1384	PA1384_141	accgggcatccggttggcttcgtactgggagatgttagagacagtcttcttgttgagcgcctgctgatcg	15/15 (100%)		70/70 (100%)	1503709	PAO1R28
313	PA1385	PA1385_88	gaggagcgaaggtctacgctttcgctccagactatgacgaggtgacaagccgtcaagtttcggagcttgg	14/14 (100%)		70/70 (100%)	1504693	PAO1R28
314	PA1386	PA1386_125	ctgggctctgcggaatgtgagtttccaggtttttcctggggaggttgttggagtaatcggctgcaacggc	15/15 (100%)		70/70 (100%)	1505874	PAO1R28
315	PA1388	PA1388_186	gagggcgacaaggtccttcaggtcgagcatggtgatctcgggctttcccggaacgccgggatcgatagcg	19/19 (100%)		70/70 (100%)	1508923	PAO1R28
316	PA1389	PA1389_0	atgagcctgaacggcagactgaaagctcgtgcggccagcttcgctcgcacagcctatccacctattcttg	15/15 (100%)		70/70 (100%)	1509562	PAO1R28
317	PA1390	PA1390_79	tcgagatcattctggtcgacgatggttctgatgacccttcgaccctgggcctcctcgaggctctccagga	17/17 (100%)		70/70 (100%)	1511311	PAO1R28
318	PA1391	PA1391_24	cccgtcgccgatgccgtgccgttactgtccatcctcacggcctgcgattgcagcgtggaggagttcgaac	16/16 (100%)		70/70 (100%)	1512284	PAO1R28
319	PA1392	PA1392_93	gcgctcggggtcgagtttggcgagaatctgatcccacccaggccggacaaccccaagggatactgggaag	15/15 (100%)		70/70 (100%)	1514129	PAO1R28
320	PA1393	PA1393_58	agcgccaacgcccagcggtcatctggctgaccgggttgagtggcgctggaaaatccactattgcgagtgc	14/14 (100%)		70/70 (100%)	1515869	PAO1R28
321	PA1472	PA1472_73	cgccgctgttcgccatgatgtccgacccggaagtcatgcgttactggaacacaccgccgtggacgacccc	17/17 (100%)		70/70 (100%)	1599909	PAO1R29
322	PA1935	PA1935_18	gcgacctcgccgcttctccagcgtgcagctatcgctcggctcgcgcacacggatgatccgttattaccga	15/15 (100%)		70/70 (100%)	2117716	PAO1R34
323	PA1936	PA1936_0	gtgatgttcgagcgtcagcgctttgaccgcagcctcctcacgccactggagatcgttacacaagtcggcc	16/16 (100%)		70/70 (100%)	2117897	PAO1R34
324	PA1939	PA1939_45	cttcgcgacgtcacaattgcaaattggaccaagattgatctactggggagcgagtgggaagccggtgcgg	14/14 (100%)		70/70 (100%)	2122177	PAO1R34
325	PA2073	PA2073_0	atgagcaataacaacgaggcgtcacgcccgaagatcgaagtgcgttcgatcgattacgttccccgccacg	15/15 (100%)		70/70 (100%)	2277552	PAO1R35
326	PA2100	PA2100_116	ggttctccggcagggagtcaagctgccgccacatcgcatcctcgcggacaagctcggtgtgaccgcgggc	15/15 (100%)		70/70 (100%)	2312650	PAO1R36
327	PA2101	PA2101_407	gatcatcaggtctcaagggctgcatctggactacacggagttgttaggcgtacttgccatcctgctcgcg	14/14 (100%)		70/70 (100%)	2313306	PAO1R36
328	PA2101	PA2101_581	gttcatggccggactcgtgatggaacacccgaacctgtctgccgtcacaagccgatcttgggctgccctg	18/19 (94%)		70/70 (100%)	2313480	PAO1R36
329	PA2102	PA2102_11	cgtgttgaccgagcatgcattgagcgtgatctacagacacgcctgcaggacctatccaagggaatgctgc	14/14 (100%)		70/70 (100%)	2313802	PAO1R36
330	PA2103	PA2103_34	cgttgagcgacgaagaagttcaacgctacgttcgccacatcacgttgccaggcgttggcagggaaggcca	13/13 (100%)		70/70 (100%)	2314546	PAO1R36
331	PA2104	PA2104_7	acgattcgctactcgatttaattggcgggacgccggtgatacggctgagcaaattgtctgctcgcctggg	15/15 (100%)		70/70 (100%)	2315716	PAO1R36
332	PA2105	PA2105_0	atgcgcgcggcattgatggagtgctgctcaccccaactggtggagcggatagtcgctcattcgatgttcg	15/15 (100%)		70/70 (100%)	2316708	PAO1R36
333	PA2106	PA2106_0	atgacgcagaccgcctccctttttctccaggactcctaccgggaagagtgtttggcgagaatcaccgatg	14/14 (100%)		70/70 (100%)	2317400	PAO1R36
334	PA2119	PA2119_252	atcgccggtgccatctgccccaacttcaactcctatgccgcccaggacggcgtaccgtcgcaggacggca	14/14 (100%)		70/70 (100%)	2331807	PAO1R37
335	PA2182	PA2182_6	acgccccgcatgattgccaacagtttccgaaattacctggctggctacgactgcctggtttccatcagcg	14/14 (100%)		70/70 (100%)	2404649	PAO1R39
336	PA2184	PA2184_138	atcgaggaaacccatggccagcagcgtctgctcgaggagtgtctgaagcgcctggacagcagtccgtcga	16/16 (100%)		70/70 (100%)	2405601	PAO1R39
337	PA2185	PA2185_539	cgagctggcgcaccagctttccttcgaaaaggccctgcactcgatccagccgaacttcccgcaaggcaag	17/17 (100%)		70/70 (100%)	2406532	PAO1R39
338	PA2188	PA2188_419	ggccgaatacgttcgggtgcccaaggccaacagcgggcctttcgtgattcccgacgtaatggaagacgaa	15/15 (100%)		70/70 (100%)	2408428	PAO1R39
339	PA2192	PA2192_192	cgcccggtgcgcgaggtgatgagcggtgaactgcgctactgcttcgaggacgaggaagtggaccatgtga	15/15 (100%)		70/70 (100%)	2411901	PAO1R39
340	PA2218	PA2218_0	atggaaaccaagcacagcaatcgagctcgctctcgcaagggtgccctgaggggcgcagtccttgccggtg	17/17 (100%)		70/70 (100%)	2440253	PAO1R40
341	PA2219	PA2219_0	atgacaacccgcgcactcgataccgccaacgaaaaccctgaacaatcgggctcctggagtggcgtcctgg	15/15 (100%)		70/70 (100%)	2441555	PAO1R40
342	PA2220	PA2220_260	gctgcgcgacaaaccaagtggcacggttcgcattacctgtggcgatcacatccagcgaaccctgttgcta	14/14 (100%)		70/70 (100%)	2442031	PAO1R40
343	PA2221	PA2221_112	gtctgcgcctgacgacacgtcaggtgcaccggctggttctgcgttatcgcgaggacggcccagccggcct	16/16 (100%)		70/70 (100%)	2443273	PAO1R40
344	PA2222	PA2222_73	gcaatcctggctttgtcttccccgaagcacagactatagaggcatgggacattccgctgaggctacaccc	13/13 (100%)		70/70 (100%)	2445460	PAO1R40
345	PA2223	PA2223_63	aatccagaacgagaggaggcacagcgtgttctgctcgcagcggaaccagagcctatccgaattactcacg	14/14 (100%)		70/70 (100%)	2446501	PAO1R40
346	PA2224	PA2224_192	gcacatgcttgcggattgaatggaactatagagtcaggtcatgtgcaggtcgacgtccgtggcatcggcg	17/17 (100%)		70/70 (100%)	2447133	PAO1R40
347	PA2225	PA2225_84	gaggccatttttatccaggaattccgccaggaattcgccaagaggcttcgttacccgctgttcgcaccgg	16/16 (100%)		70/70 (100%)	2447905	PAO1R40
348	PA2227	PA2227_574	gaacactggcgactgccaatccggcggtatttcagtcggccctgactatggcaggtgagagtttcaatgc	15/15 (100%)		70/70 (100%)	2448971	PAO1R40
349	PA2228	PA2228_632	gagaagagaagatgccccggggagagtgcaccactacgttagcgtagatacccaggtgcttggtatggtc	14/14 (100%)		70/70 (100%)	2450133	PAO1R40
350	PA2229	PA2229_151	acctgcgcgtccatggcggcgtcgagaaagcgatccaccattacccacgcgaacactacgccgcctggat	18/18 (100%)		70/70 (100%)	2451858	PAO1R40
351	PA2230	PA2230_117	ggctgcgccaccaagccccccgccaatcccgacaacctctgcgagatcttccgcgaaaaaccgaaatggc	14/14 (100%)		70/70 (100%)	2452586	PAO1R40
352	PA2231	PA2231_1	tgcattcgaagtcggtagatagcctgtcgctgacacgggctggattcatcgagtacttcctggtcgcgac	14/14 (100%)		70/70 (100%)	2453668	PAO1R40
353	PA2233	PA2233_439	cggaactggggatcaagacctgcttcagttccgactcgttctccgcctaccgcagcgacgccctggcggc	16/16 (100%)		70/70 (100%)	2457008	PAO1R40
354	PA2295	PA2295_110	cctggtgaccttcgccaacgtgccgacgcccggtgcggtgttgctggcggcctgcaacctggcccagtcc	16/16 (100%)		70/70 (100%)	2525736	PAO1R41
355	PA2333	PA2333_826	ccttccgcgaacatcgcgagagcctcaatttctcccgcgaagacgtgcgccggcaggtgatacctaccta	15/15 (100%)		70/70 (100%)	2575166	PAO1R43
356	PA2334	PA2334_322	tgccgcgtgcggtggggcgcttcaacgtgcgttatccgaaggcgcgggtgagtttccaggtcgaacactg	14/14 (100%)		70/70 (100%)	2576678	PAO1R43
357	PA2336	PA2336_461	ccacgcggtgaagggcttcgccgtgccccgggtaatcgatgacgtgatctacgaggtcacgccgcagggc	17/18 (94%)		70/70 (100%)	2580003	PAO1R43
358	PA2456	PA2456_30	aatacattcatcgccgtagtgcatgcggaggaaggctgggagctttcagtttcaggaccagcccctggac	16/16 (100%)		70/70 (100%)	2756338	PAO1R46
359	PA2459	PA2459_245	gagggcgggggaacggtgggtgttgtcgcggcaagacctaaaagatatgtttgtgtgcgggcttgatatg	15/15 (100%)		70/70 (100%)	2759841	PAO1R46
360	PA2730	PA2730_12	ctctcaaaagcggtagtgggctatttgcaggtacggcccgaggaaaaattcactgccaggcagatcgccg	14/14 (100%)		70/70 (100%)	3089600	PAO1R51
361	PA2731	PA2731_12	gcccatcacttaactgctgacagcgaagaaaagctatccgcgttcctagcggcagctttgaggatgccgg	13/13 (100%)		70/70 (100%)	3090095	PAO1R51
362	PA2733	PA2733_96	cgcgccgacgccaacaagcagcatatgggactgaccacgtggacggatgcgtcattaggaaaaatccaga	18/19 (94%)		70/70 (100%)	3094088	PAO1R51
363	PA2734	PA2734_10	atggacggttgtttggccatcgcgtggaaaccggctttcctgatctgcctattctggaagtgtcgctgcg	14/14 (100%)		70/70 (100%)	3096041	PAO1R51
364	PA2735	PA2735_96	ggcaagtaccgcgatgtgatcctgccctttaccgtgctacggcggatcgatgcagtgctggaaccgacca	14/14 (100%)		70/70 (100%)	3098411	PAO1R51
365	PA2736	PA2736_68	agaaggttcgccaccgcagcggagcgaaacgcccagcatttggtttccgtctctggcatcactggccgca	15/15 (100%)		70/70 (100%)	3098910	PAO1R51
366	PA2771	PA2771_128	ggtgaagaccgtgctgatcagtctgatcgaccacgaccgccaatggttcaaggcccgtatcggcctggat	15/15 (100%)		70/70 (100%)	3129856	PAO1R52
367	PA2818	PA2818_216	gtgggcaagccgtgccgggaggtcctaggccgattgacccggatgaccatgctgagcccgtatttccgct	16/16 (100%)		70/70 (100%)	3172958	PAO1R53
368	PA3065	PA3065_288	gcgctatccggcctggatacgcgcttgcgcacgctgggcaatttcgtctttattcctgtgctctatctgg	15/15 (100%)		70/70 (100%)	3435070	PAO1R54
369	PA3066	PA3066_28	acatcgtcgatatcatgcatcccgacggtaggattgcccgctgtgcagaacaggccgccttgcgtggcgt	14/14 (100%)		70/70 (100%)	3435915	PAO1R54
370	PA3067	PA3067_247	acgccgatccgcaagatgggcgcagaacccgcgtgtcgctgagctcggagggccggcgaaatctctacgg	14/14 (100%)		70/70 (100%)	3436182	PAO1R54
371	PA3141_PA3142	O16_21408	cgagtctcgggaggggatgtcctgagacgtagcgtgggccttgccatattgttgccatggttatctgtct	14/14 (100%)		69/70 (98%)	3526794	PAO1R56
372	PA3141_PA3142	O2_21029	ggtgctgtggcgatccgtgcatgtggagctgatctgggattttccctgcgtgtgttttcaggggcctggc	16/16 (100%)		70/70 (100%)	3527186	PAO1R56
373	PA3141_PA3142	O5_O18_22381	gacggtgctgtggcgatccgtgcatgtggagctgatctgggattttccctgcgtgtgttttcaggggcct	16/16 (100%)		70/70 (100%)	3527189	PAO1R56
374	PA3146	PA3146_0	atggtgaccggtgcatcaggattcgtcggatcggccttgtgctgtgagcttgctcggacagggtatgcgg	15/15 (100%)		70/70 (100%)	3530457	PAO1R56
375	PA3147	PA3147_85	atcaggctgggcatcggtcggtcataatctcggcaggctatcaccatctgctggaaccggatgaaaagcg	16/16 (100%)		70/70 (100%)	3531622	PAO1R56
376	PA3148	PA3148_506	cgtgggtgatgtgatgcaggatagcgctctattctttgcgcagcgtgcaacctcgccaattggacttgcg	14/14 (100%)		70/70 (100%)	3532308	PAO1R56
377	PA3149	PA3149_942	cctctaagtcctgctgccattgctgaagcgatcgactatctggtaagtaatccgtgtgaggcggcagcgc	15/15 (100%)		70/70 (100%)	3532990	PAO1R56
378	PA3150	PA3150_229	gttcctatcttgctgtaaaggtcaaggatcttggcttgcgcccactggttgtgcatgtggacgccggctg	18/19 (94%)		70/70 (100%)	3534851	PAO1R56
379	PA3151	PA3151_2	ggtccggaggcgcgttatcccatgcttgctgctcaaggatcgcggtctagtgaaaaccgtgaagttcaag	15/15 (100%)		70/70 (100%)	3535968	PAO1R56
380	PA3152	PA3152_127	tgcctggtgtcggtgcttttgacgccggaatgcaaacactacgcaagagtgggctggtggatgtactgac	18/18 (100%)		70/70 (100%)	3536451	PAO1R56
381	PA3153	PA3153_477	gctgcatatttactggagggcgtatcagggctgatctatggccagctgtttggtgtcgtcgtagccacgg	14/14 (100%)		70/70 (100%)	3537333	PAO1R56
382	PA3154	PA3154_499	ttgactttgctgggcagtatgctcgccgtgcacttgctcgtgaggtttttgctgcgggttctgcaaacgg	16/16 (100%)		70/70 (100%)	3538624	PAO1R56
383	PA3155	PA3155_60	ggtatccagcgcgtgctgagacacgggcagtacattcttggcccggaagtcactgagcttgaggatcgcc	14/14 (100%)		70/70 (100%)	3540146	PAO1R56
384	PA3156	PA3156_30	gtcgacgacggtgcgcagatcggtagcgactcccgagtttggcacttcgtgcacatctgtgcaggtgccc	14/14 (100%)		70/70 (100%)	3540754	PAO1R56
385	PA3157	PA3157_577	gcgtattcagcggcagccaagatgctcagtacttcgccttgctagctcgtgtacctgagttcatgtcggg	13/13 (100%)		70/70 (100%)	3542093	PAO1R56
386	PA3157	PA3157_86	ggctgttgcagttctggctgtgctagcttaccacgccaacagtgcctggctcagggctgggtttgtcggc	15/15 (100%)		70/70 (100%)	3542584	PAO1R56
387	PA3157	PA3157_1803	ggggctcgccgctatggatatttcgcgagccgtcaattgcagcggctgtttgaacaaccacaatcgagtg	15/15 (100%)		70/70 (100%)	3540867	PAO1R56
388	PA3157	PA3157_52	gcagaaacattcggctggatgtccaggggctgcgggctgttgcagttctggctgtgctagcttaccacgc	15/15 (100%)		70/70 (100%)	3542618	PAO1R56
389	PA3158	PA3158_21	ggtgctgccggctacatcgctcctcgccatatgcgcgccatcaaagacaccggtaactgcctggtttcgg	14/14 (100%)		70/70 (100%)	3543668	PAO1R56
390	PA3159	PA3159_190	ttccgcaagccaaaattgctaaggcccgtgcaagcggtttcgaggctacgaccgatttcagccgtgtcag	14/14 (100%)		70/70 (100%)	3544883	PAO1R56
391	PA3160	PA3160_158	tgaggcccgcatagcgattttgcctccgtcgttgagtgatgtggcaggtttcaatcagggacgtaccagg	13/13 (100%)		70/70 (100%)	3546768	PAO1R56
392	PA3362	PA3362_258	ggcctcggctggttctgcctgttcgtcagcctcaccgcctgcaccgtggcgatcgagtcgttcgccggcg	22/24 (91%)		70/70 (100%)	3773689	PAO1R59
393	PA3497	PA3497_240	atccaggcaacccacgaggacttcttttccgacctcggctactggttccaggacgacggcaagcgggcca	18/19 (94%)		70/70 (100%)	3915096	PAO1R64
394	PA3501	PA3501_0	atgcaagaccgttacctcgaaccccatcaggcccgtacccgcgagccgaacgccttcgaagacctgctcg	16/16 (100%)		70/70 (100%)	3918468	PAO1R64
395	PA3502	PA3502_0	atgagcgacaccttgttgctgaccgtgctgctccggcacgaccagtcgaagaatctcgacgagatccagg	14/14 (100%)		70/70 (100%)	3918787	PAO1R64
396	PA3505	PA3505_44	cgtcctggaactgttggagaacgatccgcaactgagggtcgatgcggtgatcgttcctcgcgactccgag	15/15 (100%)		70/70 (100%)	3922028	PAO1R64
397	PA3506	PA3506_762	gccttcaacctgaataaaccggtggagcggttctaccagagctgcgacgccatgctcgtggtgggctcgc	14/14 (100%)		70/70 (100%)	3923003	PAO1R64
398	PA3507	PA3507_716	cctgttcctcgcatctcccctgtctgcctatacgacgggcagtcatatcgacgtttccggagggttgtcc	13/13 (100%)		70/70 (100%)	3923839	PAO1R64
399	PA3508	PA3508_355	acgtggccaaggtttcgccgtccaccccgctgagcagctcggtgaacgtcgggacccggttgccggccca	20/21 (95%)		70/70 (100%)	3925020	PAO1R64
400	PA3509	PA3509_778	gccacgccagcccgatcgaacaacccgaagtggtcgcaggacgcatcggccacgcgcaacgcctctctct	18/19 (94%)		70/70 (100%)	3925459	PAO1R64
401	PA3510	PA3510_183	ggcggcaccggtgtggccagtgacatgaacaccattccgtccgagcacttcaccttttccaccatggtca	14/14 (100%)		70/70 (100%)	3926593	PAO1R64
402	PA3513	PA3513_804	gaacgggtcctgcggctctatgtcgagcacgtctacgccaaccagcagccgctcgggcacatcgatccgc	15/15 (100%)		70/70 (100%)	3928533	PAO1R64
403	PA3841	PA3841_796	tgatggcgcttggtctctacaccggcattcactacgcggacctgaatcgcgctctgcgtcaggggcagga	19/20 (95%)		70/70 (100%)	4303705	PAO1R68
404	PA4103	PA4103_59	cgtcgccgtgctgtgcatgaccgccctcgtcctggctctccaggcgcaaccggtggagggcctgcgcagc	16/16 (100%)		70/70 (100%)	4587378	PAO1R74
405	PA4105	PA4105_275	cctgcggcagcggggcgagtatcggccggcgtggcaagccgagttggcccacttcgaatggagcgaaacg	14/14 (100%)		70/70 (100%)	4589222	PAO1R74
406	PA4107	PA4107_209	cgagggcaagtgcggggagggcaagtgcggcgacgcctcctttgcccgaaccgacaccgatcacgatggc	15/15 (100%)		70/70 (100%)	4590653	PAO1R74
407	PA4191	PA4191_168	ctggcgcggcagttcttcgccctcgacgagacgagcaagctgcgttggcgcatggagcttggcgggcgcg	19/20 (95%)		70/70 (100%)	4689724	PAO1R76
408	PA4195	PA4195_132	ccgaacagcttcatcgacccgaagacccgtcagatcatcggctacgaggtcgatcttggtaccgagatcg	21/23 (91%)		70/70 (100%)	4692823	PAO1R76
409	PA4549	PA4549_180	gcctaccagcgcccggtgacgctctgtccgtcgaccgatggccgtcactgcggcagcgactggggagagg	17/17 (100%)		70/70 (100%)	5097776	PAO1R79
410	PA4550	PA4550_135	gccgaggaactcaatgcgatgctgcagtacgctcgcagcgaagccgtgtcccagaggcgcgcgatcagca	24/25 (96%)		70/70 (100%)	5098346	PAO1R79
411	PA4555	PA4555_189	gtcaagccgggctccgtggtgtcctactctggcaccgtcagccagccgtggtccaccatcaccgatatct	15/15 (100%)		70/70 (100%)	5104358	PAO1R79
412	PA4556	PA4556_204	gacgtggccaagctgggcatgagttcggccaactcgccgaacaacctgtacaacctcaccatagcgacgc	18/18 (100%)		70/70 (100%)	5104717	PAO1R79
413	PA5264	PA5264_811	agctggaccgacgcctgcatgagtatccctggcaacagcagccctgcatcgtcagggcgcgcatcgatcc	14/14 (100%)		70/70 (100%)	5926293	PAO1R84
414	PA5265	PA5265_3161	gagttggagtgcattcacatccgccaatcggtaccttcccccggacgacttgggcccccatgctgcgcca	15/15 (100%)		70/70 (100%)	5927443	PAO1R84
415	PA5265	PA5265_40	gcaagcgcaccgcctaccagaacgatcggcgtgcacgactggcattgaacgtcgagcgacaggacggcgg	14/14 (100%)		70/70 (100%)	5930564	PAO1R84
416	PA14_00050	43176_372	gtgaacgcgctgtcccatgagctgcgcctgaccatccgtcgccacaacaaggtctgggaacaggtctacc	70/70 (100%)	4647	68/70 (97%)	4647
417	PA14_00560	50003_839	ccagcacctgaatcgttccctgcgtcagggacgggagctggatgcgggccaggcgttgatcgaccggggc	70/70 (100%)	57987	69/70 (98%)	59625
418	PA14_00640	43445_739	cccgcgccctggggtcgcaattgcacgccgacgttccggtgtgttcgctgctatcgggcgggctcgattc	70/70 (100%)	65404	68/70 (97%)	67042
419	PA14_07530	43335_1867	gtttcggcgagcgggaggagcgtttacgcagcgtcatgcagaagagctacagtgaactgaccgatgaaga	70/70 (100%)	649251	70/70 (100%)	636431
420	PA14_09400	44463_533	ccaggggccgctgtcccacggtgggatcaccatgtggcgcggcgtcaccgagttcgaccgcttcctcgac	70/70 (100%)	805985	69/70 (98%)	4720833
421	PA14_09460	44411_1148	cgcggtgatggcctgggccggcgcagaagcgaccccgagcgcaaccttccccctggagaccgtggcatga	70/70 (100%)	810945	68/70 (97%)	2072869
422	PA14_09490	45111_21	gctgcgcgtaatttgatacaagttgttaccggggaatggaagtcccgttgcgtctacgtcgctacgcgcc	70/70 (100%)	813852	70/70 (100%)	4713077
423	PA14_17530	45033_502	gcctgatgtcccaggcgctgcgcaagatcaccggcaatatcaagaacgccaactgcctggtcatcttcat	70/70 (100%)	1505907	70/70 (100%)	4052101
424	PA14_30650	46721_291	gccgccggctacatgaccaagggcgcggggctggaggaaatggtccaggctattcgccaggtcttcgccg	70/70 (100%)	2655795	69/70 (98%)	2926140
425	PA14_39950	48825_496	tgggctgggacgccgcgtccgggcaggaggcgaatgcctcgccggtctggaccagccacgagatgctgct	70/70 (100%)	811597	70/70 (100%)	4715321
426	PA14_42340	44305_612	gatggcagcggcgtggactaccgactggaagcacggagcatggaagacattcgccagggcgtggatttca	70/70 (100%)	3772890	70/70 (100%)	1861909
427		O1_1747	gctggccgctgagtggatccgtcgctatcttgccgatacggccgaacattccgtccaagaaatggttaag	14/14 (100%)		14/14 (100%)
428		O11_3910	gtcgaaccggaaggcagtatttcgaagttctgtcgcaagtactatcatgccgcccgtgacggaatgccgg	14/14 (100%)		14/14 (100%)
429		O14_12483	ccggaatggcctgtgccaggccgaggaaatggattgcccgggttcgtttgggtggatgcgggtgcattga	19/20 (95%)		19/20 (95%)
430		O4_764	cagcatgctttctggcttgcgtacggaagtggcgaagctaaggacaagtccgctggatcactaaaggcgg	15/15 (100%)		14/14 (100%)
431		O6_653	tccttgggtggcacactcctgacggtccgctttctctcttcgtgtctctggctttcatcctcggtgggct	14/14 (100%)		17/18 (94%)
432		O7_O8_17729	tgcgctcagatctggtgagtgccttgagggccctgaggcggtgcatactcagcggcccttgatgctgcta	14/14 (100%)		14/14 (100%)
433	MGH_alien_0033	33
434	MGH_alien_0035	35
435	MGH_alien_0391	391
436	MGH_alien_0429	429
437	MGH_alien_0534	534
438	MGH_alien_0552	552
439	MGH_alien_0567	567
440	MGH_alien_0631	631
441	MGH_alien_0732	732
442	MGH_alien_0781	781
443	MGH_alien_0860	860
444	MGH_ctl_0001	Cyclophilin-A
445	MGH_ctl_0002	GAPDH-3
446	BLANK	BLANK

## Sheet: ADF5_Legend
Additional data file 5: Properties of Oligos Used in Microarray Genotyping of P. aeruginosa Strains.
70-mer oligonucleotides used in the final analysis are listed. The GeneID (ether PA14 or PAO1) for which the oligo was designed is listed in Column B. The OligoID (column C) contains a numerical suffix that indicates the nucleotide position within the ORF where the oligo sequence begins.
The PA14 BLAST start or the PAO1 BLAST start (Columns F and H, respectively) indicate the genomic position where a complete (70/70) or near-complete (63/70 matches or better) BLAST match begins. The Strain Specific Region in which the gene resides (Additional data file 4) is indicated in Column I.
Three oligos, highlighted in red, correspond to sequences present in PAO1 (and absent in PA14) that reside in between genes PA3141 and PA3142 (OligoIDs O16_214089, O2_21029 and O5_018_22381).
Oligo Numbers 1 – 285 (285 oligos) correspond to PA14-specific sequences, Oligo Numbers 286 - 415 (130 oligos) correspond to PAO1-specific sequences, Oligo Numbers 416 – 426 (11 oligos) correspond to positive controls present in all P. aeruginosa strains tested that were used to normalize sample intensities across different hybridization reactions, Oligo Numbers 427 – 432 (6 oligos) were P. aerug…
