# Supplementary material for: Genomic analysis reveals that Pseudomonas aeruginosa virulence is combinatorial
Source: Genome Biol. 2006 Oct 12;7(10):R90. doi: 10.1186/gb-2006-7-10-r90 (PMC1794565; doi:10.1186/gb-2006-7-10-r90)
Supplement: Additional data file 6 — Microarray genotyping data for the 20 strains examined in this study (normalized average data and log2 ratio of normalized averages). [file gb-2006-7-10-r90-S6.xls]

## Sheet: Ausubel_ADF6
GeneID	OligoID	CF18_log2	PA14_log2	UDL_log2	MSH3_log2	MSH10_log2	U2504_log2	62_log2	6077_log2	S54485_log2	X13273_log2	PAO1_log2	JJ692_log2	PAK_log2	19660_log2	X24509_log2	CF127_log2	E2_log2	CF27_log2	S35004_log2	CF5_log2	CF18_norm	PA14_norm	UDL_norm	MSH3_norm	MSH10_norm	U2504_norm	62_norm	6077_norm	S54485_norm	X13273_norm	PAO1_norm	JJ692_norm	PAK_norm	19660_norm	X24509_norm	CF127_norm	E2_norm	CF27_norm	S35004_norm	CF5_norm
PA14_01130	50016_24	-6.23308	0	-7.44186	-6.09649	-6.11869	0.536477	-5.61553	-0.00339725	-2.27617	-2.42986	-5.83529	-0.144269	-6.314	-2.04238	-6.58559	-5.9027	0.650712	-6.32686	-6.32256	-5.94174	357.5	26891.8	154.667	393	387	39004.5	548.5	26828.5	5551.67	4990.67	471	24332.7	338	6528.33	280	449.5	42218.5	335	336	437.5
PA14_01220	50018_510	-3.9569	0	-5.21458	-4.34995	-3.97175	-3.6775	-3.54449	-4.06002	-4.17335	-4.41611	-4.383	-4.45841	-4.40935	-3.80397	-4.20932	-3.70532	-3.91061	-4.03765	-4.28052	-3.81485	1855.5	28814.2	776	1413	1836.5	2252	2469.5	1727.5	1597	1349.67	1381	1310.67	1356	2063	1557.67	2209	1916	1754.5	1482.67	2047.5
PA14_01770	50031_479	-4.50657	0	-5.88104	-4.98134	-4.08595	0.778017	-3.71388	0.0246769	-0.309647	-0.625764	-4.64639	-0.241882	-4.77216	-0.10385	-5.10274	-4.20392	-4.68199	-4.54621	-5.17446	-3.97968	904	20548.5	348.667	650.5	1210	35236	1566	20903	16579.3	13317	820.5	17376.7	752	19121.3	598	1115	800.5	879.5	569	1302.5
PA14_03250	50068_3	-5.85688	0	-6.74876	-5.82235	-5.43077	-5.19359	-4.97953	-0.531386	-5.88685	-6.35252	-5.52609	-6.12374	-5.69759	-0.131725	-4.75763	-5.224	-4.91525	-0.337543	-5.82131	-5.36828	227	13156	122.333	232.5	305	359.5	417	9102.5	222.333	161	285.5	188.667	253.5	12008	486.333	352	436	10411.5	232.667	318.5
PA14_03270	50070_284	-5.90423	0	-7.29785	-6.29445	-6.21841	-5.86842	-5.97592	0.0393548	-6.10492	-6.20134	-5.85835	-6.06191	-1.25841	0.0799781	-0.531578	-5.89134	-6.50613	-0.10695	-5.83101	-6.20559	278.5	16679.2	106	212.5	224	285.5	265	17140.5	242.333	226.667	287.5	249.667	6972	17630	11538.7	281	183.5	15487.5	293	226
PA14_03280	50069_98	-7.47513	0	-9.40043	-7.69491	-7.18705	-6.91477	-6.81547	0.0191301	-6.91359	-7.60256	-6.50151	-7.30443	-1.03598	-0.49965	-0.955666	-6.92902	-7.03291	0.340229	-7.73399	-7.0918	138	24553.8	36.3333	118.5	168.5	203.5	218	24881.5	203.667	126.333	271	155.333	11974.5	17366.3	12660	201.5	187.5	31084	115.333	180
PA14_03320	50072_4	-5.70712	0	-6.5651	-5.63128	-5.43403	-5.00518	-4.96067	-4.53888	-5.14517	-5.36643	-5.87921	-5.22758	-0.843483	-0.0199977	-1.70307	-1.59606	-5.51312	-2.35735	-2.21164	-5.45749	333.5	17422.5	184	351.5	403	542.5	559.5	749.5	492.333	422.333	296	465	9709.5	17182.7	5351	5763	381.5	3400	3761.33	396.5
PA14_03330	50073_2	-5.09819	0	-6.24863	-5.15721	-4.92425	-4.70239	-4.5626	-4.87388	-5.08824	-5.19979	-5.19647	-5.02864	-0.302166	0.138971	-0.184317	0.024883	-5.09922	-0.396044	-0.127927	-5.04845	698.5	23926.2	314.667	670.5	788	919	1012.5	816	703.333	651	652.5	733	19405	26345.7	21056.7	24342.5	698	18182.5	21896	723
PA14_03340	50074_116	-6.32561	0	-7.76552	-6.25456	-5.91491	-5.81659	-5.43359	-5.79243	-6.12317	-6.5209	-6.1434	-6.03926	-0.761899	0.165217	-0.56636	-0.160363	-6.53821	-0.534508	-0.395022	-6.07476	208	16682.5	76.6667	218.5	276.5	296	386	301	239.333	181.667	236	253.667	9838	18706.7	11266	14927.5	179.5	11517.5	12686.7	247.5
PA14_03350	50075_532	-4.25679	0	-5.30138	-4.2378	-4.05468	-3.7189	-3.50933	-3.55179	-4.20488	-4.35161	-4.25163	-4.04797	-4.01221	0.0554115	-1.76843	-1.61751	-4.21504	-2.21906	-1.95641	-3.94035	1396.5	26697	677	1415	1606.5	2027.5	2344.5	2276.5	1447.67	1307.67	1401.5	1614	1654.5	27742.3	7836.33	8700.5	1437.5	5734	6879	1739
PA14_03360	50076_17	-6.07428	0	-7.06126	-5.94512	-5.51423	-5.28258	-5.08412	-4.96418	-5.21936	-6.38067	-5.49368	-5.57563	-5.87701	-0.157254	-0.876377	-0.33273	-5.96721	-0.558365	-1.01464	-5.56845	331	22303.2	167	362	488	573	657.5	714.5	598.667	267.667	495	467.667	379.5	20000	12149.3	17709.5	356.5	15145.5	11039	470
PA14_03370	50077_712	-2.78491	0	-2.66658	-3.26016	-2.69876	-2.93643	-2.1303	-2.2662	-2.02511	-1.96069	-4.58532	-2.4331	-3.51437	0.280551	-0.979618	-1.11253	-2.80453	-1.42573	-1.21258	-2.89511	2332	16072	2531.33	1677.5	2475.5	2099.5	3671	3341	3948.67	4129	669.5	2976	1406.5	19522	8150.33	7433	2300.5	5982.5	6935	2160.5
PA14_03380	50078_73	-6.22594	0	-7.50725	-6.21824	-5.9396	-5.72106	-5.35622	-5.37967	-6.03169	-6.06816	-6.3197	-6.34464	-0.630598	0.156144	-6.20485	-1.03493	-6.2144	-6.1038	-1.25755	-5.90363	373.5	27956.8	153.667	375.5	455.5	530	682.5	671.5	427.333	416.667	350	344	18057.5	31152.3	379	13644	376.5	406.5	11693	467
PA14_03390	50079_380	-5.98195	0	-7.14626	-5.93299	-5.7883	-5.40235	-5.22077	-0.23488	-5.85785	-6.03652	-5.78971	-6.07371	-6.03097	0.190708	-5.87465	0.271209	-5.59531	-0.211735	0.131841	-5.76738	449	28378.8	200.333	464.5	513.5	671	761	24115	489.333	432.333	513	421.333	434	32389.3	483.667	34248	587	24505	31094.3	521
PA14_03400	50080_119	-7.83894	0	-8.8578	-7.58216	-7.33094	-7.04503	-6.88656	-4.08892	-7.38691	-7.9159	-7.21091	-7.23126	-7.48367	0.144179	-7.42859	-6.9816	-7.64629	-7.38463	-6.90933	-7.32436	77	17629.8	38	92	109.5	133.5	149	1036	105.333	73	119	117.333	98.5	19482.7	102.333	139.5	88	105.5	146.667	110
PA14_04710	50114_231	-5.36517	0	-6.42097	-5.91548	-5.25769	0.436764	-4.56398	-0.178736	-0.514779	-0.445339	-5.35564	-0.207699	-5.6362	-0.258273	-5.57715	-5.13302	-5.61519	-5.2415	-5.61204	-5.17712	452.5	18650.8	217.667	309	487.5	25245	788.5	16477.5	13053.7	13697.3	455.5	16150	375	15593.7	390.667	531.5	380.5	493	381.333	515.5
PA14_07480	50179_31	-5.58222	0	-6.90598	-5.69603	-5.37055	-4.79402	-5.02861	-5.0779	-5.54798	-5.87735	-5.20133	-5.46045	-5.48866	-5.08219	-5.5338	1.02704	-5.78769	-5.44489	1.17396	-5.42186	395.5	18948	158	365.5	458	683	580.5	561	405	322.333	515	430.333	422	559.333	409	38613	343	435	42752.3	442
PA14_10050	49592_135	-4.51399	0	-5.20327	-4.53234	-4.12812	-3.84209	-3.6296	-3.50624	-3.69663	-4.51714	-4.25953	-4.18129	-4.27319	-0.276978	-4.27815	-4.1245	-4.43066	-4.06788	-4.4806	-4.10199	1068	24401.5	662.333	1054.5	1395.5	1701.5	1971.5	2147.5	1882	1065.67	1274	1345	1262	20139	1257.67	1399	1131.5	1455	1093	1421
PA14_10100	49587_72	-3.48771	0	-4.05048	-3.76855	-3.43775	-3.19184	-2.79472	-3.13182	-3.2562	-3.55749	-3.58659	-3.41083	-3.70098	-0.254828	-3.55465	-3.37717	-3.58877	-3.40474	-3.70177	-3.36685	709.5	7959	480.333	584	734.5	871	1147	908	833	676	662.5	748.333	612	6670.33	677.333	766	661.5	751.5	611.667	771.5
PA14_10120	46894_264	-4.24496	0	-5.34309	-4.65289	-4.36944	-4.0434	-3.74527	-4.10477	-4.30887	-4.60988	-4.58156	-4.68303	-4.69272	-0.11103	-4.60424	-4.09436	-4.56299	-4.3884	-4.43081	-4.17121	877	16628.8	409.667	661	804.5	1008.5	1240	966.5	839	681	694.5	647.333	643	15397	683.667	973.5	703.5	794	771	923
PA14_10840	49573_450	-4.82002	0	-5.82923	-5.05706	-4.71844	0.24498	-4.1517	0.00620613	-0.183568	0.0379783	-5.32353	0.0484924	-5.14763	-4.44396	-5.06088	0.378472	-4.30699	0.108352	0.0430687	-4.73513	891	25168	442.667	756	956	29826	1416	25276.5	22161	25839.3	628.5	26028.3	710	1156.33	754	32717.5	1271.5	27131	25930.7	945
PA14_10960	49569_189	-0.355736	0	-6.58856	-6.0964	-5.7564	0.0493621	-0.291328	-0.132838	-0.32321	-0.156598	-5.72947	-0.116248	-5.86735	-5.32111	-5.76875	0.166873	-6.01982	0.0208617	-0.0607448	0.110595	15693.5	20082	208.667	293.5	371.5	20781	16410	18315.5	16051.3	18016.3	378.5	18527.3	344	502.333	368.333	22544.5	309.5	20374.5	19254	21682
PA14_10970	47980_854	-0.588418	0	-4.75926	-4.45925	-4.26741	0.103601	0.110058	0.0516147	-0.235183	-0.107579	-4.45656	0.227415	-4.32807	-3.97482	-4.43592	0.192599	-3.81951	-0.0406053	-0.16008	-0.0443872	19596.5	29465.2	1088	1339.5	1530	31659	31801	30538.5	25033	27348	1342	34496	1467	1874	1361.33	33673.5	2087	28647.5	26370.7	28572.5
PA14_10970	47980_783	-0.423403	0	-2.27097	-2.27506	-2.01787	0.223788	0.115604	0.260545	-0.0821631	-0.316776	-2.53851	-0.0449059	-2.3717	-1.76488	-1.99352	0.0918565	-2.39582	0.0921662	-0.212242	0.181739	16293.5	21851	4527.33	4514.5	5395.5	25517.5	23674	26176	20641.3	17543.3	3761	21181.3	4222	6429.67	5487.33	23287.5	4152	23292.5	18861.7	24784.5
PA14_10980	49568_405	-0.246396	0	-4.45001	-3.9663	-3.66594	0.291621	0.25789	0.305872	-0.0390973	-0.108465	-3.60135	0.237707	-3.75928	-3.3249	-3.86971	0.0137654	-3.70648	0.212873	-0.293453	-0.0793802	4440.5	5267.5	241	337	415	6447.5	6298.5	6511.5	5126.67	4886	434	6211	389	525.667	360.333	5318	403.5	6105	4298	4985.5
PA14_13200	48169_499	-6.23345	0	-7.41915	-6.58176	-6.08459	0.0704337	-5.31628	-0.0661148	-0.197978	-0.635079	-5.74504	-0.542237	-6.16008	-0.412941	-6.22789	-6.11894	-6.53205	-6.4255	-6.59244	-6.22928	345	25958.2	151.667	271	382.5	27257	651.5	24795.5	22629.7	16714.7	484	17825.7	363	19497	346.333	373.5	280.5	302	269	346
PA14_13210	49516_45	-5.36098	0	-6.42537	-5.93039	-5.38525	0.458846	-4.74468	0.00770872	-0.458268	-0.888086	-5.22556	-0.657829	-5.32181	-0.462296	-5.43885	-5.25992	-5.57597	-5.47486	-5.64315	-5.23545	599.5	24638	286.667	404	589.5	33863.5	919	24770	17933	13312.7	658.5	15616.3	616	17883	568	643	516.5	554	493	654
PA14_13220	49515_0	-3.18224	0	-4.39383	-3.63569	-2.90285	0.520626	-2.50856	0.000311983	-0.470728	-0.351956	-3.23482	-0.406394	-3.46882	-0.201671	-3.44171	-2.65431	-3.0298	-2.96709	-3.43529	-2.84256	3311	30054.5	1429.67	2418	4018.5	43115.5	5281.5	30061	21687.3	23548.3	3192.5	22676.3	2714.5	26133.7	2766	4774	3680	3843.5	2778.33	4190
PA14_14300	49485_345	-5.26335	0	-6.07306	-5.32828	-4.85982	0.240761	-4.41183	-0.279531	-0.629827	-0.690388	-4.48603	-0.522418	-5.10325	-0.650149	-5.04853	-4.58175	-4.81777	-5.1001	-4.83952	-4.30449	204.5	7854.5	116.667	195.5	270.5	9281	369	6471	5076	4867.33	350.5	5468.33	228.5	5005	237.333	328	278.5	229	274.333	397.5
PA14_14310	49483_146	-2.50722	0	-2.73361	-2.77033	-2.30973	0.299234	-2.09535	-0.172763	-0.381944	-0.44875	-2.76512	-0.345593	-2.95385	-0.398663	-2.87551	-2.11209	-1.59803	-2.75616	-2.4075	-2.36637	1823.5	10367	1558.67	1519.5	2091	12756.5	2426	9197	7955.67	7595.67	1525	8158.67	1338	7864	1412.67	2398	3424.5	1534.5	1954	2010.5
PA14_15350	49459_2	-5.24288	0	-6.62791	-6.12223	-6.4462	-5.95032	-5.73559	-6.20959	-6.31309	-6.87102	-5.00112	-6.90427	-6.71947	-5.40331	-6.85468	-6.13698	-0.705821	-6.55202	-5.5116	-5.68776	814	30824	311.667	442.5	353.5	498.5	578.5	416.5	387.667	263.333	962.5	257.333	292.5	728.333	266.333	438	18898	328.5	675.667	598
PA14_15360	49458_203	-5.04596	0	-6.22019	-5.56694	-4.9326	-4.79604	-4.43822	-4.73232	-5.09796	-5.39702	-5.36767	-5.5128	-5.26892	-4.74461	-5.29938	-4.66731	-5.12377	-5.11291	-5.30762	-4.86878	838	27684	371.333	584	906.5	996.5	1277	1041.5	808.333	657	670.5	606.333	718	1032.67	703	1089.5	794	800	699	947.5
PA14_15390	49457_6	-2.42953	0	-3.16708	-2.84632	-2.18031	-2.07738	-1.87621	-2.00629	-2.08761	-2.85867	-2.35722	-2.69995	-2.49093	-2.03482	-2.43568	-2.15687	-2.37527	-2.27687	-2.65104	-2.13238	1644	8856.5	986	1231.5	1954	2098.5	2412.5	2204.5	2083.67	1221	1728.5	1363	1575.5	2161.33	1637	1986	1707	1827.5	1410	2020
PA14_15410	49456_0	-5.34646	0	-6.33985	-5.59674	-5.04098	-4.84409	-4.6974	-5.01265	-1.20939	-1.05768	-5.13516	-5.74127	-5.29013	-5.20956	-5.50429	-4.84098	-5.08269	-5.2298	-5.43844	-4.94586	326.5	13284	164	274.5	403.5	462.5	512	411.5	5744.67	6381.67	378	248.333	339.5	359	292.667	463.5	392	354	306.333	431
PA14_15420	49455_43	-5.77744	0	-7.03173	-6.06468	-5.55422	-3.79437	-5.10358	-3.52967	-1.00743	-0.675167	-5.61567	-4.50009	-5.88368	-5.63189	-6.29523	-5.34568	-5.84791	-5.77744	-4.947	-5.09444	493	27041.5	206.667	404	575.5	1949	786.5	2341.5	13451.3	16935	551.5	1195	458	545.333	344.333	665	469.5	493	876.667	791.5
PA14_15430	49454_0	-3.71828	0	-5.15604	-3.88254	-3.54239	0.102767	-3.03138	-0.934784	-1.00149	-0.131227	-3.74277	-0.798249	-3.93197	-3.40226	-4.01536	-3.24884	-3.44516	-3.62183	-3.70867	-3.40482	2495	32838.5	921	2226.5	2818.5	35263	4016.5	17178.5	16402.3	29983.3	2453	18883.7	2151.5	3106	2030.67	3454.5	3015	2667.5	2511.67	3100.5
PA14_15440	49453_188	-2.20469	0	-6.63908	-2.14127	-2.06354	-5.15378	-1.92061	-1.91559	-0.765137	-0.383469	-5.55667	-5.42845	-5.86676	-4.62794	-2.40165	-1.64948	-6.23668	-5.28398	-2.25435	-5.62701	8367.5	38572	387	8743.5	9227.5	1083.5	10188.5	10224	22695.7	29569	819.5	895.667	661	1560	7299.67	12295	511.5	990	8084.33	780.5
PA14_15450	49452_0	-5.79943	0	-6.93009	-5.98792	-5.69821	-5.41778	-5.15425	-1.49057	-1.10708	-0.840791	-5.59687	-6.21252	-5.87927	-5.5762	-6.05279	-5.454	-5.81308	-5.82489	-0.283597	-5.52768	371.5	20690	169.667	326	398.5	484	581	7363	9605	11552	427.5	279	351.5	433.667	311.667	472	368	365	16997.7	448.5
PA14_15460	49451_163	-4.76155	0	-5.91561	-5.24089	-4.7505	-4.59904	-4.29207	-4.2255	-0.849061	-0.679211	-4.89214	-5.27877	-5.06453	-4.52104	-5.01794	-4.61399	-4.53244	-4.94	-4.89214	-4.71648	520	14105	233.667	373	524	582	720	754	7830.33	8808.67	475	363.333	421.5	614.333	435.333	576	609.5	459.5	475	536.5
PA14_15480	49449_8	-6.62485	0	-7.47057	-6.61353	-6.35144	-6.06471	-5.78539	-2.68224	-1.0042	-0.451952	-6.19357	-6.12837	-6.51287	-5.87995	-6.29311	-6.28261	-6.03421	-6.39921	-0.929768	-6.15001	254	25067.5	141.333	256	307	374.5	454.5	3905.5	12497.3	18325.7	342.5	358.333	274.5	425.667	319.667	322	382.5	297	13159	353
PA14_15510	49448_4	-6.22057	0	-7.17351	-5.84964	-5.37069	-5.0101	-5.56798	-4.79238	-5.07861	-5.35852	-5.85696	-5.47532	-6.13623	-5.46261	-5.56838	-5.34885	-6.22246	-5.43168	-5.64403	-5.96353	382	28486.8	197.333	494	688.5	884	600.5	1028	843	694.333	491.5	640.333	405	646	600.333	699	381.5	660	569.667	456.5
PA14_15520	49447_125	-6.43516	0	-7.59029	-6.30488	-6.26028	-5.92655	-5.75121	-5.99615	-6.30413	-6.44844	-6.22343	-6.30866	-6.50109	-5.83213	-6.42692	-6.10631	-6.15855	-6.43021	-6.34081	-6.09451	291	25180.8	130.667	318.5	328.5	414	467.5	394.5	318.667	288.333	337	317.667	278	442	292.667	365.5	352.5	292	310.667	368.5
PA14_15530	49446_66	-5.88183	0	-6.98136	-5.91199	-5.69687	-5.41428	-5.1924	-5.30908	-5.76202	-5.95787	-5.91538	-5.97427	-5.87191	-5.3846	-5.97427	-5.50332	-5.43117	-5.79495	-5.77633	-5.63547	435	25650.5	203	426	494.5	601.5	701.5	647	472.667	412.667	425	408	438	614	408	565.5	594.5	462	468	516
PA14_15540	49445_124	-3.83543	0	-4.69155	-3.99741	-3.65153	-3.68704	-3.37547	-3.38117	-3.78556	-3.72901	-4.26037	-3.85958	-4.06208	-3.3791	-3.67135	-3.67754	-3.62775	-3.9059	-4.05797	-3.76304	2118.5	30241.8	1170.33	1893.5	2406.5	2348	2914	2902.5	2193	2280.67	1578	2083.33	1810.5	2906.67	2373.67	2363.5	2446.5	2017.5	1815.67	2227.5
PA14_15550	49444_246	-6.29831	0	-7.09582	-6.54562	-6.14162	-5.89942	-5.69372	-5.52524	-5.77046	-6.94511	-5.79291	-6.04243	-6.32827	-5.42205	-6.27869	-6.20043	-6.56036	-6.10228	-6.46208	-6.09582	292	22980.8	168	246	325.5	385	444	499	421	186.5	414.5	348.667	286	536	296	312.5	243.5	334.5	260.667	336
PA14_15570	49442_116	-3.81562	0	-4.51399	-3.93656	-3.68716	-3.4563	-3.21881	-3.6056	-3.69094	-3.99001	-3.86607	-3.91303	-3.93171	-3.50118	-3.9645	-3.48598	-3.79299	-3.69945	-3.93297	-3.60089	1455	20487	896.667	1338	1590.5	1866.5	2200.5	1683	1586.33	1289.33	1405	1360	1342.5	1809.33	1312.33	1828.5	1478	1577	1341.33	1688.5
PA14_15580	49441_2586	-2.51766	0	-7.1574	-2.66499	-2.56082	-5.21652	-2.39056	-2.38987	-1.29404	-1.02809	-5.59782	-6.03195	-6.17215	-5.5468	-3.12821	-1.38273	-6.04015	-5.68922	-2.04293	-5.62801	5717	32738.5	229.333	5162	5548.5	880.5	6243.5	6246.5	13351	16053.7	676	500.333	454	700.333	3744.33	12555	497.5	634.5	7944.67	662
PA14_15590	49440_25	-4.31671	0	-5.58713	-4.3372	-4.14135	-3.91507	-3.64339	-3.96678	-4.26185	-4.36045	-4.34616	-4.40614	-4.36993	-3.74741	-4.33609	-3.923	-4.23752	-4.27603	-4.43849	-4.08828	1311.5	26135.2	543.667	1293	1481	1732.5	2091.5	1671.5	1362.33	1272.33	1285	1232.67	1264	1946	1294	1723	1385.5	1349	1205.33	1536.5
PA14_15600	49439_323	-4.47208	0	-5.46501	-4.98232	-4.51055	-4.4736	-3.97908	-1.40087	-4.42673	-4.86801	-4.80831	-5.05401	-2.49273	-1.56276	-3.25686	-2.76977	-4.69941	-3.38515	-3.65996	-4.4346	950	21084	477.333	667	925	949	1337	7984.5	980.333	722	752.5	634.667	3746	7137	2205.67	3091.5	811.5	2018	1668	975
PA14_15610	49438_298	-6.07679	0	-6.71965	-7.3369	-7.09151	-6.88186	-6.02112	-6.79496	-7.3267	-7.28945	-7.0586	-7.36792	-6.09521	-6.05498	-7.37391	-4.23123	-7.47484	-7.48452	-4.74029	-6.00535	394	26594.5	252.333	164.5	195	225.5	409.5	239.5	165.667	170	199.5	161	389	400	160.333	1416	149.5	148.5	995	414
PA14_15620	49437_570	-0.390657	0	-0.118893	-4.346	-4.1109	-3.94754	-0.127959	-3.59795	-3.76403	-3.79657	-4.49611	-3.88437	-0.199705	-0.0626009	-3.93316	-0.0311469	-4.17537	-4.07203	-0.10478	-0.00465287	22919.5	30047.2	27670.3	1477.5	1739	1947.5	27497	2481.5	2211.67	2162.33	1331.5	2034.67	26163	28771.3	1967	29405.5	1663	1786.5	27942.3	29950.5
PA14_15630	49436_68	0.181826	0	0.0761232	-6.01522	-5.44664	-5.22216	0.249354	-5.02795	-5.01764	-5.93712	-5.4081	-5.69462	0.111552	-0.201458	-5.71212	0.489049	-5.74226	-5.35216	-0.0399249	0.41382	29236.5	25774.5	27171	398.5	591	690.5	30637.5	790	795.667	420.667	607	497.667	27846.5	22415.3	491.667	36175	481.5	631	25071	34337
PA14_15640	49435_122	0.354299	0	-0.152381	-7.32765	-6.64157	-6.59785	0.111057	-6.78619	-7.06303	-7.44671	-6.69585	-7.21768	-0.30128	-0.594039	-7.19579	0.63776	-7.067	-7.16569	0.0219223	-0.0279913	20740.5	16224.2	14598	101	162.5	167.5	17522.5	147	121.333	93	156.5	109	13166.5	10748.3	110.667	25243.5	121	113	16472.7	15912.5
PA14_15650	49434_20	0.0851551	0	-0.0228674	-7.25138	-6.60614	-6.52716	0.465393	-6.9457	-7.21716	-7.53534	-5.54474	-7.46228	0.0727843	-0.349144	-7.44457	0.537177	-7.06742	-7.1297	0.147155	0.535558	20203.5	19045.5	18746	125	195.5	206.5	26296	154.5	128	102.667	408	108	20031	14951.7	109.333	27637.5	142	136	21090.7	27606.5
PA14_15660	47725_0	-0.209038	0	0.19794	-7.705	-7.38147	-7.16091	0.320026	-7.11201	-7.43393	-7.98588	-6.9745	-7.35593	-0.0445607	-0.175469	-7.70769	0.242873	-7.66526	-7.86689	-0.115153	0.293483	16156	18675	21421.3	89.5	112	130.5	23313	135	108	73.6667	148.5	114	18107	16536.3	89.3333	22099	92	80	17242.3	22888
PA14_20600	49329_357	-5.28511	0	-5.86161	-3.96999	-3.73161	-0.719133	-4.50633	-0.668441	-0.767548	-1.25386	-4.19333	-0.908597	-5.21069	-1.37521	-4.87716	-4.26684	-5.29933	-5.10454	-4.50578	-5.01268	255	9943	171	634.5	748.5	6040	437.5	6256	5840.67	4169.33	543.5	5296.67	268.5	3833	338.333	516.5	252.5	289	437.667	308
PA14_22120	49303_368	-4.5551	0	-6.05431	-5.05513	-4.45843	0.510837	-3.80379	0.015824	-4.76495	-5.18853	-5.10616	-0.319849	-5.13281	-4.49625	-5.11185	-4.12201	-4.80172	-4.60898	-4.97492	-4.13064	1241	29173.8	439	877.5	1327	41569	2089	29495.5	1073	800	847	23372.7	831.5	1292.67	843.667	1675.5	1046	1195.5	927.667	1665.5
PA14_22270	49300_86	-6.132	0	-7.2434	-6.37678	-6.02575	0.0380482	-5.46373	-0.203	-6.16296	-6.47243	-5.19781	-0.531302	-6.23187	-5.89265	-6.30768	-5.88747	-6.11374	-6.20262	-5.9321	-5.80824	157	11010.8	72.6667	132.5	169	11305	249.5	9565.5	153.667	124	300	7618.67	146.5	185.333	139	186	159	149.5	180.333	196.5
PA14_22510	48490_39	-3.36752	0	-4.24144	-0.186557	0.0215247	0.144663	-2.93175	-0.46922	-0.955607	-1.04203	-3.47223	-0.738624	-3.95498	-0.760562	-3.6358	-3.21727	-2.70686	-3.53527	-3.49203	-3.21839	578.5	5970.75	315.667	5246.5	6060.5	6600.5	782.5	4313	3078.67	2899.67	538	3578.33	385	3524.33	480.333	642	914.5	515	530.667	641.5
PA14_22520	49293_313	-7.23668	0	-7.81736	-0.358304	0.039441	0.0518257	-6.38583	-0.180949	-0.497653	-0.391442	-6.98876	-0.638247	-6.99964	-0.456417	-7.40661	-6.86082	-7.32066	-7.49457	-7.37161	-7.18606	168	25337.8	112.333	19765.5	26040	26264.5	303	22351	17945.7	19316.7	199.5	16279.3	198	18466	149.333	218	158.5	140.5	153	174
PA14_22530	49292_234	-7.10222	0	-7.96496	-0.332728	0.383302	0.149964	-6.49836	0.0560826	-0.552032	-0.643128	-6.67501	-1.01836	-7.07397	-0.445678	-7.20934	-6.79504	-7.50913	-7.1145	-7.2449	-6.91519	177	24319.5	97.3333	19310.5	31720.5	26983.5	269	25283.5	16587.3	15572.3	238	12006	180.5	17856.3	164.333	219	133.5	175.5	160.333	201.5
PA14_22540	49291_163	-4.90948	0	-5.82127	-0.387751	0.0614005	0.0896756	-4.31201	-0.30933	-0.601231	-0.518859	-5.39611	-0.741059	-5.41311	-0.468666	-5.29091	-4.74576	-5.29418	-4.98213	-5.32804	-4.84031	478.5	14380.8	254.333	10991.5	15006	15303	724	11605.5	9479.67	10036.7	341.5	8604	337.5	10392	367.333	536	366.5	455	358	502
PA14_22550	49290_0	-4.95619	0	-6.42358	-0.234626	0.354886	0.216248	-4.19283	-0.259753	-0.775643	-0.579446	-4.9065	-0.532003	-5.2049	-0.493018	-5.27552	-4.52208	-4.89434	-4.77464	-5.24353	-4.38752	742	23033.8	268.333	19576.5	29457.5	26758.5	1259.5	19238.5	13454.7	15414.7	768	15930	624.5	16366.3	594.667	1002.5	774.5	841.5	608	1100.5
PA14_23360	46994_117	-6.60653	0	-7.12407	-6.54902	-6.00101	-6.09231	-5.59622	-5.86268	-6.08989	-5.98148	-5.65747	-5.85037	-6.36261	-5.96075	-6.03622	-5.98074	-6.62389	-6.55567	-5.76058	-6.09231	209	20366.2	146	217.5	318	298.5	421	350	299	322.333	403.5	353	247.5	327	310.333	322.5	206.5	216.5	375.667	298.5
PA14_23420	49271_29	-5.18168	0	-6.73649	-5.5399	-5.16564	-4.92913	-4.68986	-5.28185	-5.40407	-5.96827	-5.18526	-5.81215	-5.61052	-5.06083	-5.51109	-4.90674	-5.09305	-5.32673	-5.5156	-5.04825	402.5	14608.5	137	314	407	479.5	566	375.5	345	233.333	401.5	260	299	437.667	320.333	487	428	364	319.333	441.5
PA14_23430	49270_86	-4.11794	0	-5.27493	-4.27296	-3.97476	-3.56481	-3.3593	-3.99467	-4.20054	-4.35014	-4.38357	-4.33679	-4.13516	-3.67195	-4.43339	-3.79365	-3.98603	-4.17514	-4.30374	-3.88764	1222	21217.5	548	1097.5	1349.5	1793	2067.5	1331	1154	1040.33	1016.5	1050	1207.5	1664.67	982	1530	1339	1174.5	1074.33	1433.5
PA14_23450	O10_O19_14253	-2.98761	0	-3.82672	-4.30088	-4.23593	-2.90956	-3.36541	-2.82992	-3.17074	-2.91492	-5.42209	-3.31274	-3.39524	-4.41248	-3.41169	-3.09295	-3.63867	-3.69212	-3.65273	-3.38523	1619	12841.2	905	651.5	681.5	1709	1246	1806	1426	1702.67	299.5	1292.33	1220.5	603	1206.67	1505	1031	993.5	1021	1229
PA14_24360	49251_572	-6.21532	0	-6.87308	-6.74398	-6.28812	0.071202	-5.58852	-0.494076	-0.650892	-0.514991	-4.09184	-0.665793	-0.168938	-0.547806	-6.49981	-5.95612	-6.19254	-6.37174	-6.39048	-6.09136	345.5	25671.2	219	239.5	328.5	26970	533.5	18227	16349.7	17964.7	1505.5	16181.7	22834.5	17560.7	283.667	413.5	351	310	306	376.5
PA14_27660	49176_0	-1.11024	0	-0.240311	-0.788661	-0.448282	-0.412235	-0.214093	-0.488238	-0.734527	-0.437899	-6.04646	-0.735534	-0.562009	-0.753635	0.0422282	-5.91632	-6.26003	-6.0534	-6.26449	-0.263251	9567.5	20654.5	17485.3	11956.5	15138	15521	17806	14724.5	12413.7	15247.3	312.5	12405	13990.5	12250.3	21268	342	269.5	311	268.667	17209.5
PA14_27670	49175_679	-0.633507	0	-0.235052	-0.435542	-0.136203	-0.267771	-0.0871771	-0.505439	-0.805539	-0.864213	-6.66974	-0.748201	-0.424777	-0.903089	-0.346065	-6.77037	-6.51467	-7.2624	-6.85509	-0.0232765	9253.5	14355.2	12197	10614.5	13062	11923.5	13513.5	10112.5	8213.33	7886	141	8546.33	10694	7676.33	11293.7	131.5	157	93.5	124	14125.5
PA14_27700	49172_632	-0.00410021	0	0.191568	0.22598	0.268239	-0.462137	0.43126	-0.510621	-0.588485	-0.307985	-3.77879	-0.505617	-0.486668	-0.584771	0.509861	-3.11384	-3.10886	-3.39683	-3.44039	0.738922	11243.5	11275.5	12876.7	13187.5	13579.5	8185	15204	7914.5	7498.67	9108	821.5	7942	8047	7518	16055.3	1302.5	1307	1070.5	1038.67	18818
PA14_28770	49147_33	-5.406	0	-6.49958	-5.59765	-5.21075	-5.08966	-4.69968	-4.73755	-5.28892	-5.32141	-5.62173	-5.52837	-5.52395	-0.302742	-5.49958	-5.13083	-5.61971	-0.0455658	-5.50703	-5.17171	414	17553.8	194	362.5	474	515.5	675.5	658	449	439	356.5	380.333	381.5	14231	388	501	357	17008	386	487
PA14_28800	49146_48	-4.81367	0	-5.1303	-4.69269	-4.23849	-3.89286	-3.75255	-3.60329	-3.83329	-4.13749	-4.52236	-3.68457	-4.52889	-0.500051	-4.26125	-4.12947	-4.58107	0.0817009	-4.10786	-4.24206	543	15270.8	436	590.5	809	1028	1133	1256.5	1071.33	867.667	664.5	1187.67	661.5	10797.7	796.333	872.5	638	16160.5	885.667	807
PA14_28810	49145_96	-3.89218	0	-4.67272	-3.79617	-3.77016	-5.48092	-3.45838	-3.78711	-4.39636	-4.3131	-3.83817	-5.80528	-4.08405	-1.00657	-3.78177	-3.69153	-4.08714	-0.17273	-3.6546	-4.13422	1337	19851.5	778.333	1429	1455	444.5	1806	1438	942.667	998.667	1388	355	1170.5	9880.67	1443.33	1536.5	1168	17611.5	1576.33	1130.5
PA14_28810	49145_209	-7.04223	0	-8.24279	-6.94459	-6.86738	-6.5192	-6.39531	-6.27646	-6.76713	-6.99845	-6.91468	-6.98804	-7.08739	-0.5508	-6.82621	-6.70184	-7.232	-0.0861163	-6.76713	-6.9221	178.5	23526.8	77.6667	191	201.5	256.5	279.5	303.5	216	184	195	185.333	173	16060.3	207.333	226	156.5	22163.5	216	194
PA14_28810	49145_5054	-3.6763	0	-3.48244	-3.2492	-3.00338	-3.24624	-2.85893	-3.40323	-2.64804	-2.31897	-3.05896	-2.9882	-3.26209	-0.171613	-2.67166	-2.87179	-3.62544	0.030153	-2.16128	-2.80316	1087	13896.5	1243.33	1461.5	1733	1464.5	1915.5	1313.5	2217	2785	1667.5	1751.33	1448.5	12338	2181	1898.5	1126	14190	3106.67	1991
PA14_28820	49144_0	-4.62399	0	-5.15967	-4.49231	-4.10092	-4.10092	-3.60222	-3.62211	-4.2336	-4.49575	-4.68414	-4.18966	-4.37376	-4.06929	-4.26519	-4.35179	-4.57471	-0.0396555	-4.66768	-4.38327	575.5	14190.8	397	630.5	827	827	1168.5	1152.5	754.333	629	552	777.667	684.5	845.333	738	695	595.5	13806	558.333	680
PA14_28840	49143_168	-7.50587	0	-8.14633	-7.1713	-6.94531	-6.61663	-6.37581	-6.69982	-6.68433	-7.07504	-6.89098	-6.69636	-7.10108	-6.66057	-6.88212	-6.73129	-7.1749	-7.1749	-6.66563	-6.83576	159	28899.5	102	200.5	234.5	294.5	348	278	281	214.333	243.5	278.667	210.5	285.667	245	272	200	200	284.667	253
PA14_28970	48437_0	-1.11078	0	-2.34278	-2.38022	-2.35541	-0.52971	-1.29253	-0.35501	-0.645961	-0.384306	-3.87543	-0.931249	-1.63757	-1.76376	-1.5586	-0.923864	-2.05621	-2.32873	-1.3938	-1.856	9521	20561.8	4053.33	3949.5	4018	14243	8394	16076.5	13140.3	15753.3	1401	10782.7	6608.5	6055	6980.33	10838	4944	4093	7825	5680
PA14_28970	48437_113	-3.43005	0	-3.92008	-2.98836	-3.04265	-0.205479	-2.60206	-0.252524	-0.595706	-0.233927	-4.17639	-0.410076	-4.29696	-0.519022	-3.17936	-3.10237	-3.38712	-3.27842	-3.51751	-3.06483	1904	20521.8	1355.67	2586	2490.5	17797.5	3380	17226.5	13579.7	17450	1135	15444.3	1044	14321	2265.33	2389.5	1961.5	2115	1792	2452.5
PA14_28980	48181_498	-4.37787	0	-4.56583	-4.23117	-3.87455	-0.411975	-3.62436	-0.346112	-0.541084	-0.237066	-5.42829	-0.451559	-4.37067	-0.502549	-4.27708	-4.22596	-4.50345	-4.73215	-4.58015	-3.91133	1499.5	31175.8	1316.33	1660	2125.5	23431.5	2528	24526	21425.7	26451.7	724	22797.3	1507	22005.7	1608	1666	1374.5	1173	1303.33	2072
PA14_29330	49136_97	-3.98975	0	-4.79852	-3.98397	-3.89995	-0.325876	-2.58887	-0.400991	-3.99348	-4.07523	-4.02136	-0.490428	-4.07974	-3.44961	-4.00514	-0.0452327	-3.67688	-3.98859	-0.525117	-0.0152562	1868.5	29684.2	1066.67	1876	1988.5	23682.5	4934	22481	1863.67	1761	1828	21129.7	1755.5	2717	1848.67	28768	2321	1870	20627.7	29372
PA14_30850	49106_567	-4.90235	0	-6.23115	-5.03027	-4.64236	0.715397	-4.28086	-2.32101	-0.642206	0.419373	-4.92657	-0.603715	-4.93591	-4.35251	-4.96668	1.33346	-4.97268	-4.6811	0.378562	-4.66645	630.5	18855.5	251	577	755	30959.5	970	3773.5	12081.3	25216.3	620	12408	616	923	603	47517	600.5	735	24513	742.5
PA14_30880	49103_626	-2.47855	0	-2.99864	-2.60888	-1.90979	-1.79262	-1.66431	-2.13785	-0.515447	-0.322593	-2.98877	-0.861335	-2.81925	-1.5792	-2.89402	-1.88179	-2.43574	-2.07081	-2.40304	-2.37539	4283.5	23873.5	2987	3913.5	6353.5	6891	7532	5424.5	16701.3	19090	3007.5	13141	3382.5	7989.67	3211.67	6478	4412.5	5682.5	4513.67	4601
PA14_30900	49101_16	-2.89634	0	-4.51678	-3.57719	-3.22447	-2.95713	-2.53739	-3.10456	-0.67896	-0.388935	-3.44721	-0.869829	-3.72746	-1.83684	-3.47769	1.09179	-3.26484	-2.97083	0.0263795	-3.12365	2593	19305.8	843.333	1617.5	2065.5	2486	3325.5	2244.5	12058.7	14743.7	1770	10564.3	1457.5	5404.33	1733	41148	2008.5	2462.5	19662	2215
PA14_30920	49100_518	-4.90444	0	-6.00965	-5.07901	-4.81931	-1.69424	-4.30968	-4.16782	-0.587273	-0.543557	-4.96647	-1.03986	-5.26569	-4.6616	-5.23709	-0.879419	-4.50488	-4.9403	-4.12871	-4.64296	855.5	25621.5	397.667	758	907.5	7917.5	1292	1425.5	17053.7	17578.3	819.5	12461.7	666	1012.33	679.333	13927.5	1128.5	834.5	1464.67	1025.5
PA14_30910	49099_746	-6.84792	0	-8.08731	-7.09379	-6.663	1.48506	-5.72393	-0.426633	-0.0855403	-0.131	-6.741	-0.339657	-7.06007	-6.44526	-6.94276	0.807319	-6.73719	-6.86862	-0.268103	-6.63082	175.5	20216.5	74.3333	148	199.5	56592	382.5	15041	19052.7	18461.7	189	15975.7	151.5	232	164.333	35378	189.5	173	16788	204
PA14_30930	49098_0	-6.7498	0	-7.85123	-7.12911	-6.23629	-4.49729	-6.15692	-5.61833	-0.733327	-0.730685	-6.41996	-1.4666	-6.86837	-6.4039	-6.94915	0.318752	-6.9151	-6.77383	-1.87714	-6.69271	272.5	29326.5	127	209.5	389	1298.5	411	597	17640.3	17672.7	342.5	10611.3	251	346.333	237.333	36577.5	243	268	7983.33	283.5
PA14_30940	49097_0	-2.66267	0	-3.4354	-3.39411	-2.64167	-2.21354	-2.08276	-2.4885	-0.614417	-0.562662	-2.88645	-3.05527	-3.06734	-2.42126	-2.83021	-1.76901	-2.54797	-2.61852	-2.55793	-2.45605	2864	18135	1676.33	1725	2906	3910	4281	3231.5	11845.7	12278.3	2452.5	2181.67	2163.5	3385.67	2550	5321	3101	2953	3079.67	3305
PA14_30950	49096_33	-3.74543	0	-5.24807	-4.33148	-3.49695	1.39843	-3.32299	-1.83238	-0.183673	-0.590818	-4.04633	-1.21263	-4.1431	-3.91513	-4.35683	0.441834	-3.8221	-3.91284	-0.539504	-3.68598	1652	22156.2	583	1100.5	1962.5	58407	2214	6221.5	19507.7	14711	1341	9560	1254	1468.67	1081.33	30095.5	1566.5	1471	15243.7	1721.5
PA14_30960	49095_88	-4.91384	0	-6.29516	-5.12461	-4.61691	1.39216	-4.10849	-1.28415	-0.566389	0.2814	-4.82606	-0.476022	-5.04104	-4.57343	-5.20626	1.05068	-4.74523	-4.82809	-0.0133096	-4.52106	669.5	20182	257	578.5	822.5	52972	1170	8287	13629	24528.7	711.5	14510	613	847.667	546.667	41807	752.5	710.5	19996.7	879
PA14_30970	49094_92	-4.8658	0	-6.35149	-5.09794	-4.86382	-4.2723	-4.20387	-4.79729	-0.608745	-0.361844	-4.822	-5.31685	-5.20762	-4.32272	-5.00396	0.590577	-4.83645	-4.85105	0.0140074	-4.63272	730	21285	260.667	621.5	731	1101.5	1155	765.5	13958	16563.3	752.5	534	576	1063.67	663.333	32052	745	737.5	21492.7	858
PA14_30980	49093_55	-3.66519	0	-4.56158	-3.69271	-3.4304	-3.18574	-2.89317	-3.41008	-0.582411	-0.357373	-3.83684	-4.13549	-3.93546	-3.0912	-3.78551	-3.06379	-2.76791	-3.5262	-3.36318	-3.48187	2037	25841.8	1094.33	1998.5	2397	2840	3478.5	2431	17258.3	20171.7	1808.5	1470.33	1689	3032.33	1874	3090.5	3794	2243	2511.33	2313
PA14_30990	49092_387	-5.72262	0	-6.20232	-5.7697	-5.21352	-5.08992	-4.68023	-4.80606	-0.716223	-0.685161	-5.38097	-5.40777	-5.61122	-4.80957	-5.16138	-5.06349	-5.37576	-5.42606	-4.92348	-5.1543	436	23023.2	312.667	422	620.5	676	898	823	14014	14319	552.5	542.333	471	821	643.333	688.5	554.5	535.5	758.667	646.5
PA14_31000	49091_0	-6.26787	0	-7.26004	-6.19034	-5.89368	-5.50542	-5.26245	-5.24453	-0.482137	-0.369449	-5.86054	-6.08506	-6.11189	-5.49127	-6.08294	-5.75656	-6.14808	-5.98446	-5.50542	-5.71648	398.5	30707.5	200.333	420.5	516.5	676	800	810	21984	23770	528.5	452.333	444	682.667	453	568	433	485	676	584
PA14_31040	49088_72	-4.12829	0	-5.08798	-4.32727	-4.13336	-3.69472	-3.55348	-3.47823	-0.733385	-0.472095	-3.82187	-4.03961	-4.36999	-3.7285	-4.31811	-3.41671	-4.31787	-4.15252	-3.88065	-3.86073	1141	19953.8	586.667	994	1137	1541	1699.5	1790.5	12002	14385	1411	1213.33	965	1505.33	1000.33	1868.5	1000.5	1122	1354.67	1373.5
PA14_31060	49087_97	-5.80186	0	-6.70563	-5.72859	-6.03719	-5.44324	-5.23019	-5.45469	-0.588897	-0.277576	-5.80395	-5.63449	-5.91473	-5.16026	-5.70954	-5.82502	-5.69913	-5.7607	-4.2377	-5.65887	345.5	19274.5	184.667	363.5	293.5	443	513.5	439.5	12814.7	15901	345	388	319.5	539	368.333	340	371	355.5	1021.67	381.5
PA14_31070	49086_302	-6.19052	0	-7.33891	-6.42818	-5.95855	0.625734	-5.86729	-0.555371	-0.194528	-0.291294	-6.33411	-0.366299	-6.17972	-6.12341	-6.25334	0.36948	-6.4697	-6.54537	-1.58023	-6.54259	332.5	24284.2	150	282	390.5	37470.5	416	16525	21221	19844.3	301	18839	335	348.333	318.333	31372.5	274	260	8121.33	260.5
PA14_31080	49085_141	-4.4953	0	-5.73805	-4.68753	-4.50115	0.0791899	-3.93519	-0.576361	-0.45345	0.195319	-4.71899	-1.18813	-4.75231	-4.13453	-4.70355	0.911975	-4.61703	-4.59029	-0.0329941	-4.46259	1483	33447.2	626.667	1298	1477	35334.5	2186.5	22431.5	24426.3	38296.3	1270	14679	1241	1904.33	1283.67	62935	1363	1388.5	32691	1517
PA14_31090	49084_203	-5.89722	0	-6.93638	-6.21915	-5.91459	0.261047	-5.44205	-0.905102	0.0839304	-0.500564	-5.83921	-0.187986	-6.02612	-5.21095	-5.81961	-0.679923	-6.06161	-5.88494	-1.19324	-5.8018	292.5	17432.8	142.333	234	289	20890.5	401	9309	18477	12322	304.5	15303	267.5	470.667	308.667	10881.5	261	295	7623.67	312.5
PA14_31100	49083_113	-7.09867	0	-7.9078	-6.84543	-6.3511	-1.35249	-6.11473	-0.0370802	-0.424509	0.389725	-6.65335	-0.595429	-6.72549	-6.38641	-6.82915	0.815629	-6.60339	-6.8145	-0.803612	-6.20641	135.5	18571.8	77.3333	161.5	227.5	7273	268	18100.5	13837.7	24331.7	184.5	12291.7	175.5	222	163.333	32687.5	191	165	10640	251.5
PA14_31110	49082_862	-3.32374	0	-4.0981	-3.3943	-3.20129	-1.03455	-2.52085	-1.83214	-0.434818	-0.523704	-3.2653	-0.434946	-3.15634	-2.59446	-3.17842	0.126824	-3.14877	-3.178	-0.0280318	-3.0639	1016	10172.8	594	967.5	1106	4966	1772.5	2857	7525.67	7076	1058	7525	1141	1684.33	1123.67	11107.5	1147	1124	9977	1216.5
PA14_31160	49079_241	-5.12169	0	-6.0237	-5.2824	-5.10919	-4.89611	-4.75201	-4.47661	-0.644315	-0.355238	-5.07636	-5.18248	-5.35599	-4.76502	-5.25817	0.364884	-5.30599	-5.23032	-0.0385001	-5.02067	517	18000	276.667	462.5	521.5	604.5	668	808.5	11516.3	14071.3	533.5	495.667	439.5	662	470.333	23180	455	479.5	17526	554.5
PA14_31170	49078_13	-5.6969	0	-6.25658	-5.87093	-5.74883	0.164221	-5.50927	0.181169	-0.808093	0.626882	-5.41037	-1.2558	-5.89999	-5.12658	-5.48705	1.11756	-5.99534	-5.91263	0.536868	-5.70787	198	10270.8	134.333	175.5	191	11509	225.5	11645	5866	15860.3	241.5	4301	172	294	229	22285.5	161	170.5	14901	196.5
PA14_31190	49077_591	-3.6433	0	-4.66193	-3.95709	-3.72046	-0.444672	-3.25049	-0.18117	-0.514405	-0.281972	-3.8717	-0.236251	-3.90656	-3.01869	-3.77986	0.308208	-3.80441	-3.63318	-1.69453	-3.58463	1987.5	24834.2	981	1599	1884	18247	2609.5	21903.5	17386	20425.3	1696.5	21083	1656	3064.33	1808	30749	1777.5	2001.5	7672.67	2070
PA14_31220	49074_0	-5.14625	0	-6.46595	-5.33556	-4.72038	-1.27476	-4.30037	-0.123801	-0.742593	0.121793	-4.8903	-5.54514	-5.13403	-4.72787	-5.28145	1.6617	-4.8875	-4.82544	-0.162078	-4.57437	646.5	22895.2	259	567	868.5	9462.5	1162	21012.5	13683.7	24912	772	490.333	652	864	588.667	72438	773.5	807.5	20462.3	961
PA14_31230	49073_0	-5.73962	0	-6.47792	-5.78066	-5.207	0.588384	-4.83747	-0.340854	-0.599012	0.398484	-5.3408	-1.46396	-5.70824	-5.07096	-5.39806	1.38622	-5.34412	-5.43773	-0.276245	-5.08664	659.5	35238	395.333	641	954	52982.5	1232.5	27823	23264.3	46448	869.5	12773.7	674	1048.33	835.667	92109.5	867.5	813	29097.3	1037
PA14_31240	49072_0	-4.15165	0	-5.53421	-4.53421	-4.03133	-3.75913	-3.40638	-1.26535	-0.864038	-0.504689	-4.49252	-4.83083	-4.5003	-3.96601	-4.46159	-3.73142	-4.33341	-4.0917	-4.46311	-3.76474	1178.5	20946	452	904	1281	1547	1975.5	8713.5	11508	14763	930.5	736	925.5	1340.33	950.667	1577	1039	1228.5	949.667	1541
PA14_31250	49071_196	-1.41484	0	-2.13656	-1.92257	-1.24871	-1.59826	-0.64478	-0.634787	-0.495684	-0.327705	-2.53438	-1.89152	-2.18052	-1.12396	-1.7089	-1.17366	-1.41401	-1.76552	-1.72937	-1.06225	6960.5	18558.8	4220.67	4895.5	7810	6129.5	11870	11952.5	13162.3	14787.7	3203.5	5002	4094	8515.33	5677	8227	6964.5	5458.5	5597	8887.5
PA14_31260	49070_0	-4.22496	0	-5.04918	-4.46866	-4.16646	-3.96028	-3.63702	-3.6773	-0.760962	-0.453115	-4.46477	-4.532	-4.63546	-3.94949	-4.51696	-3.87372	-3.43864	-4.36298	-3.87531	-4.1242	1534.5	28695	866.667	1296	1598	1843.5	2306.5	2243	16933	20960.7	1299.5	1240.33	1154.5	1857.33	1253.33	1957.5	2646.5	1394.5	1955.33	1645.5
PA14_31270	49069_666	-6.43631	0	-7.06418	-6.87085	-6.41012	-5.18255	-6.24829	-6.02524	-0.531944	-0.537365	-6.30506	-6.84256	-6.49564	-6.46298	-6.66694	-5.5807	-6.107	-6.82862	-6.17151	-6.14105	136.5	11821	88.3333	101	139	325.5	155.5	181.5	8175.67	8145	149.5	103	131	134	116.333	247	171.5	104	164	167.5
PA14_31280	49068_0	-6.42655	0	-7.51817	-6.65432	-6.17233	-5.74264	-5.689	-6.02992	-0.747659	-0.609443	-5.75913	-1.56344	-6.52338	-6.07891	-6.46111	-5.90643	-6.44719	-6.22479	-6.41393	-6.03438	246.5	21203.2	115.667	210.5	294	396	411	324.5	12628	13897.7	391.5	7174	230.5	313.667	240.667	353.5	243	283.5	248.667	323.5
PA14_33300	49006_162	-0.490172	0	-0.38361	-0.279128	-0.0160676	-4.40232	-4.22035	-4.61508	-5.14353	-5.34544	-4.33591	-5.32574	-4.9591	-4.65511	-5.15901	-4.50537	-0.278811	-4.81681	-5.13616	0.176551	19654	27606.2	21160.7	22750	27300.5	1305.5	1481	1126.5	781	679	1367	688.333	887.5	1095.67	772.667	1215.5	22755	979.5	785	31200
PA14_33320	49004_308	-0.264056	0	-0.484654	-0.230821	-0.240864	-2.87671	-1.92256	-3.21891	-3.6931	-3.96268	-3.3355	-3.76694	-3.39125	-3.17572	-3.65016	-2.91511	-0.22678	-2.76941	-3.62052	0.0368557	23171.5	27825.5	19886	23711.5	23547	3788.5	7340	2988.5	2151.33	1784.67	2756.5	2044	2652	3079.33	2216.33	3689	23778	4081	2262.33	28545.5
PA14_33330	49003_385	-0.583346	0	-0.750402	-0.330806	-0.417395	-5.93818	-5.82082	-6.41332	-6.5589	-6.67183	-6.14526	-6.91393	-6.57712	-6.15997	-6.83088	-6.02785	-0.228001	-6.71928	-6.37114	-0.0162872	10865	16279.2	9677	12943.5	12189.5	265.5	288	191	172.667	159.667	230	135	170.5	227.667	143	249.5	13899.5	154.5	196.667	16096.5
PA14_33340	49002_208	-0.619937	0	-0.462874	-0.410745	-0.33883	-2.51588	-2.06046	-2.53799	-2.63963	-2.88692	-3.24869	-3.15462	-3.33363	-2.67839	-3.07059	-2.56157	-0.455503	-2.88208	-3.05271	-0.0588078	19581.5	30093	21833.7	22637	23794	5261.5	7214.5	5181.5	4829	4068.33	3166	3379.33	2985	4701	3582	5097.5	21945.5	4082	3626.67	28891
PA14_33350	49001_11	-1.4525	0	-0.51796	-0.656771	-0.531616	-5.52706	-5.1754	-5.45061	-5.71646	-6.27315	-5.93302	-6.37597	-6.19154	-5.6464	-6.17481	-5.48005	-0.353408	-5.77335	-6.10295	-0.205755	10682	29234.8	20416.3	18543.5	20224	634	809	668.5	556	378	478.5	352	400	583.667	404.667	655	22883	534.5	425.333	25349
PA14_33970	48992_200	-0.728916	0	-1.89596	-2.38724	-2.24366	-0.701275	-0.975441	-0.244083	-0.631851	-0.680368	-4.11013	-1.22045	-1.24335	-2.22755	-1.38803	-0.497775	-1.9444	-2.12796	-1.06097	-1.29149	13363	22147.8	5951	4233.5	4676.5	13621.5	11264	18700.5	14293	13820.3	1282.5	9504.67	9355	4729	8462.33	15685	5754.5	5067	10615.7	9048
PA14_33980	48991_178	-3.32836	0	-3.8052	-3.52051	-3.21364	-0.32273	-2.83807	-0.337327	-0.749027	-0.579225	-3.34898	-0.881211	-3.47676	-2.92197	-3.22759	-3.20032	-0.79563	-3.2974	-3.40287	-0.147404	3135.5	31495	2253	2744.5	3395	25182	4404.5	24928.5	18739.7	21080.3	3091	17099	2829	4155.67	3362.33	3426.5	18144	3203.5	2977.67	28436
PA14_35740	48947_0	-3.08197	0	-7.29936	-3.51497	-3.59968	-5.56535	-3.43766	-3.08488	-1.04422	-0.578621	-5.40892	-6.02736	-6.17036	-5.3051	-3.99058	-0.712205	-6.08541	-5.97156	-1.47736	-5.956	2734.5	23155	147	2025.5	1910	489	2137	2729	11228	15504.7	545	355	321.5	585.667	1456.67	14133.5	341	369	8316	373
PA14_35740	48947_2815	-7.70012	0	-8.64074	-6.20907	-6.03843	-7.34701	-6.85347	-7.00997	-0.667313	-0.288282	-6.95831	-8.06096	-7.79404	-6.25064	-7.5987	-0.268227	-7.64074	-7.74319	-0.635388	-7.35653	119	24746.5	62	334.5	376.5	152	214	192	15582.3	20264.3	199	92.6667	111.5	325	127.667	20548	124	115.5	15931	151
PA14_35790	48946_298	-7.2697	0	-8.18796	-7.13397	-6.89069	-6.51601	-6.35293	-6.32241	-0.694794	-0.320175	-6.57076	-5.99201	-6.80851	-6.65557	-6.97961	-0.417422	-6.91578	-7.12809	-0.557122	-6.76226	111.5	17205.8	59	122.5	145	188	210.5	215	10629.7	13781.3	181	270.333	153.5	170.667	136.333	12883	142.5	123	11694	158.5
PA14_35800	48945_0	-5.1096	0	-6.15507	-4.97346	-4.7594	-4.64225	-4.30073	-4.41327	-0.689449	-0.329602	-4.69244	-4.96187	-4.96765	-4.36796	-4.93393	-0.672232	-4.52251	-4.88326	-0.828014	-4.72962	338.5	11687	164	372	431.5	468	593	548.5	7247	9300	452	375	373.5	566	382.333	7334	508.5	396	6583.33	440.5
PA14_35810	48944_101	-5.29569	0	-6.42839	-5.27973	-5.1595	-4.77583	-4.66286	-4.96576	-0.660185	-0.34369	-5.04178	-5.39248	-5.38506	-4.70486	-5.21508	-0.172107	-5.11493	-5.14642	-0.550367	-5.09385	449.5	17656	205	454.5	494	644.5	697	565	11172.7	13913.3	536	420.333	422.5	677	475.333	15670.5	509.5	498.5	12056.3	517
PA14_35820	46734_20	-5.35943	0	-6.45634	-5.27224	-5.04583	1.09711	-4.63823	-4.33091	-0.703521	0.520707	-5.09871	0.337041	-5.24006	-4.87467	-5.15894	-0.0169118	-4.91136	-2.86155	-1.28486	-5.1576	313	12849.8	146.333	332.5	389	27489	516	638.5	7890.67	18435	375	16231.3	340	438	359.667	12700	427	1768	5273.67	360
PA14_35830	47768_97	-5.06629	0	-5.71179	-4.86093	-4.78308	-4.58133	-4.37687	-4.12054	-0.10162	-0.687028	-4.61788	-4.77978	-4.98932	-4.72849	-4.79032	-1.15808	-5.10636	-4.88204	-2.06245	-4.92022	657	22012.5	420	757.5	799.5	919.5	1059.5	1265.5	20515.3	13672.7	896.5	801.333	693	830.333	795.5	9864	639	746.5	5270	727
PA14_35840	48943_33	-5.63429	0	-6.35062	-5.71958	-5.58698	-5.27647	-5.07448	-5.07086	-2.00374	-1.54987	-5.67493	-5.5991	-5.79821	-5.17194	-5.61835	-5.34916	-4.85312	-5.67768	-5.35209	-5.52128	270	13410.8	164.333	254.5	279	346	398	399	3344	4580.33	262.5	276.667	241	372	273	329	464	262	328.333	292
PA14_35850	48942_22	-7.17007	0	-7.88304	-7.46614	-7.12101	-6.93606	-6.77214	-6.54044	-1.05839	-0.918721	-6.85724	-7.26056	-7.09493	-6.68205	-7.08207	-7.10357	-7.22085	-7.23978	-6.99913	-7.01534	159	22898.2	97	129.5	164.5	187	209.5	246	10995	12112.7	197.5	149.333	167.5	223	169	166.5	153.5	151.5	179	177
PA14_35870	48941_785	-0.255912	0	-0.469494	-4.0693	-3.78197	-0.170863	-0.289095	-0.0546914	-0.462559	-0.985299	-4.11002	-0.571275	-0.280787	-3.57998	-0.641132	-0.281022	-0.622751	-0.139017	-1.46613	-0.0423906	18691	22318.8	16119	1329.5	1622.5	19826	18266	21488.5	16196.7	11273.7	1292.5	15021	18371.5	1866.33	14311	18368.5	14494.5	20268.5	8078.33	21672.5
PA14_35880	47349_709	-1.08092	0	-0.43393	-6.43243	-6.41775	-0.322622	-0.385355	-0.685353	-1.07197	-0.787344	-6.10976	-0.879595	-0.505326	-6.2361	-0.372909	-0.376398	-0.102178	-0.0839959	-0.902785	-0.073079	7982	16885	12499	195.5	197.5	13501.5	12927	10500	8031.67	9783.33	244.5	9177.33	11895.5	224	13039	13007.5	15730.5	15930	9031	16051
PA14_35870	48941_641	-0.971867	0	-0.278421	-6.06778	-6.04491	-0.171365	-0.245817	-0.319667	-0.711493	-0.25374	-5.6794	-0.626567	-0.471019	-5.66335	0.00780671	-0.273624	-0.445328	-0.241849	-0.595396	-0.210561	12842	25188	20767.3	375.5	381.5	22367	21242	20182	15382	21125.7	491.5	16314.7	18172	497	25324.7	20836.5	18498.5	21300.5	16671	21767.5
PA14_35870	48941_515	-0.753521	0	-0.243748	-2.58783	-1.77348	-0.377125	0.297416	-0.291083	-0.214486	-0.260253	-2.5347	-0.685464	-0.617358	-0.876437	-0.215378	-0.456707	-0.114444	-0.402984	-0.733089	-0.228642	13356.5	22517.8	19017.3	3745.5	6586.5	17338	27673	18403.5	19407	18801	3886	14001.7	14678.5	12265.7	19395	16407.5	20800.5	17030	13547	19217.5
PA14_35890	47088_1143	-0.872146	0	0.55275	-2.46146	-2.31615	-0.0853983	-0.00902453	-0.289483	-0.557128	-0.44744	-2.67644	-0.754922	-0.561856	-1.82996	-0.164947	-0.315978	1.75045	-0.0167647	-0.642369	-0.298032	2825.5	5171.75	7586.33	939	1038.5	4874.5	5139.5	4231.5	3515	3792.67	809	3064.67	3503.5	1454.67	4613	4154.5	17401	5112	3313.33	4206.5
PA14_35900	48940_0	-0.964927	0	-0.385817	-3.15965	-2.86777	-0.28276	-0.197847	-0.214995	-0.429969	-0.434158	-5.41793	-0.697666	-0.742771	-2.41672	-0.00594699	-0.532678	-0.43111	-0.206371	-0.57713	-0.351324	8728	17036.8	13039	1906.5	2334	14004.5	14853.5	14678	12646	12609.3	398.5	10504.3	10181	3190.67	16966.7	11777	12636	14766	11419.7	13354.5
PA14_35910	48939_342	-0.919632	0	-0.395279	-3.61532	-3.20249	-0.205025	-0.232739	-0.356587	-1.44051	-1.2574	-3.61063	-0.677973	-0.442203	-3.20234	-0.169494	-1.00283	0.178508	-0.755175	-1.53371	-0.465632	7959	15055.5	11447.3	1228.5	1635.5	13061	12812.5	11758.5	5547	6297.67	1232.5	9410.33	11081	1635.67	13386.7	7513	17038.5	8920	5200	10902.5
PA14_35930	48938_29	-0.526829	0	-1.50592	-1.96733	-1.862	-0.377872	-0.802829	-0.378648	-0.735675	-0.510815	-3.07143	-1.12098	-0.905611	-2.06285	-1.03542	-0.177432	-1.11919	-1.25381	-0.937775	-0.979814	11736	16908.8	5953.67	4324	4651.5	13012.5	9692.5	13005.5	10154.3	11867	2011.5	7774.33	9026	4047	8249.33	14952	7784	7090.5	8827	8573.5
PA14_35950	48937_162	-0.730084	0	0.109734	-4.14257	-3.95404	-0.270112	-0.158288	-0.199553	-0.795816	-0.47165	-4.23848	-0.451594	-0.400948	-3.0298	-0.123325	-0.320023	0.396549	-0.189217	-0.747188	-0.271735	6788	11259.5	12149.3	637.5	726.5	9337	10089.5	9805	6485.67	8119.67	596.5	8233.33	8527.5	1378.67	10337	9019.5	14821.5	9875.5	6708	9326.5
PA14_35960	48936_177	-0.594927	0	-2.10188	-2.21638	-2.05235	-0.74668	-1.04632	-0.349566	-0.736179	-0.573553	-3.92476	-1.42842	-1.5466	-2.31098	-1.24074	-0.532712	-1.82821	-1.91055	-1.05921	-1.60561	14092	21284.5	4958.33	4580	5131.5	12685	10306	16704.5	12777.7	14302.3	1401.5	7908	7286	4289.33	9006.67	14713	5994	5661.5	10214.3	6994
PA14_35970	48935_533	-0.772878	0	-0.406676	-6.40334	-6.36388	-0.490416	-0.626739	-0.840828	-0.825319	-0.366561	-6.24442	-0.788575	-0.705825	-6.0017	-0.10101	-0.376261	-0.504069	-0.370669	-0.633679	-0.240208	13400	22896.2	17272	270.5	278	16298	14828.5	12783.5	12921.7	17759	302	13255	14037.5	357.333	21348	17640	16144.5	17708.5	14757.3	19384.5
PA14_35980	48934_244	-0.910717	0	-0.235835	-4.55432	-4.3845	-0.697609	-0.777518	-0.587311	-0.730917	-0.443854	-4.62601	-0.779656	-0.822971	-4.09427	-0.265345	-0.825877	0.0112709	-0.741214	-1.0315	-0.758929	10054.5	18902.2	16051.7	804.5	905	11655	11027	12581	11389	13896.3	765.5	11010.7	10685	1106.67	15726.7	10663.5	19050.5	11308	9247	11170
PA14_35990	48933_85	-2.95861	0	-0.908664	-7.36049	-7.18896	-2.69437	-2.50317	-2.46934	-2.92685	-2.83283	-7.31798	-2.97909	-2.99955	-6.74862	-2.6891	-2.79543	-0.407179	-2.59076	-3.68097	-2.78675	3181.5	24732.2	13174.3	150.5	169.5	3821	4362.5	4466	3252.33	3471.33	155	3136.67	3092.5	230	3835	3562.5	18650.5	4105.5	1928.33	3584
PA14_36010	48932_203	-0.645603	0	-0.407347	-4.36377	-3.85687	-0.0457141	-0.183542	-0.536331	-0.760521	-0.545341	-4.01574	-1.00888	-0.498763	-3.95268	-0.17501	0.0189732	-0.170677	-0.116509	-0.77212	0.0879304	12035.5	18828.2	14196.7	914.5	1299.5	18241	16579	12982.5	11114	12901.7	1164	9356.33	13325	1216	16677.3	19077.5	16727.5	17367.5	11025	20011.5
PA14_37170	48903_236	-6.5622	0	-7.75839	-6.97724	-6.49678	-0.115674	-5.88599	-0.745582	-1.17693	-0.67503	-6.31977	-1.07598	-0.358439	-0.961319	-6.74145	-6.17059	-6.81339	-6.75697	-6.66227	0.116297	194	18332.5	84.6667	145.5	203	16920	310	10934	8108.33	11482	229.5	8696	14299.5	9415.33	171.333	254.5	163	169.5	181	19871.5
PA14_39480	43981_231	-5.93192	0	-7.31758	-5.97257	-5.88376	-5.54726	-5.30599	-5.20299	-5.7653	-5.92157	-5.89891	-5.96647	-5.87089	-5.21198	-5.86521	-5.57133	-5.95889	-5.85392	-5.7587	-5.90327	324	19780.2	124	315	335	423	500	537	363.667	326.333	331.5	316.333	338	533.667	339.333	416	318	342	365.333	330.5
PA14_39490	48839_31	-6.32688	0	-7.55643	-6.42976	-6.03208	-5.94882	-5.72836	-6.09534	-6.5137	-6.86586	-5.66607	-6.87722	-6.40181	-6.23451	-6.61466	-5.8574	-5.87865	-6.29226	-6.59812	-5.98293	247	19828	105.333	230	303	321	374	290	217	170	390.5	168.667	234.5	263.333	202.333	342	337	253	204.667	313.5
PA14_43090	48760_92	-3.80059	0	-5.15929	-3.95632	-3.69613	-0.0847237	-3.04834	-0.662734	-0.929857	-0.664814	-3.52576	-1.0355	-4.08763	-0.804376	-3.96374	-3.35653	-3.65038	-3.61058	-3.72043	-3.44972	2497	34794.5	973.667	2241.5	2684.5	32810	4206	21979	18264	21947.3	3021	16974.3	2046.5	19923.7	2230	3397	2771	2848.5	2639.67	3184.5
PA14_46510	48687_28	-2.99561	0	-2.75184	-2.87826	-2.53239	-2.9759	-2.09853	-2.77892	-1.80064	-2.37348	-4.80092	-2.3808	-4.54018	-2.03528	-3.39486	-3.50186	-4.21339	-3.09642	-2.69539	-4.40724	4578.5	36516.8	5421.33	4966.5	6312	4641.5	8526.5	5320.5	10482	7047	1310	7011.33	1569.5	8908.67	3471.67	3223.5	1968.5	4269.5	5637.67	1721
PA14_46520	48686_105	-5.85926	0	-7.10031	-5.99343	-5.61435	-5.37326	-5.10848	-5.32638	-5.56817	-6.2289	-5.87942	-6.20835	-5.87806	-5.35746	-5.87851	-5.407	-5.54616	-5.66012	-6.04867	-5.5602	540.5	31376.8	228.667	492.5	640.5	757	909.5	782	661.333	418.333	533	424.333	533.5	765.333	533.333	739.5	671.5	620.5	474	665
PA14_46540	48685_13	-3.92225	0	-4.7082	-4.46059	-3.75956	-4.01719	-3.50709	-4.11772	-4.21631	-4.73442	-3.94895	-4.71485	-4.01206	-4.2069	-4.08342	-3.61921	-3.98618	-3.8523	-4.38064	-3.53698	1499.5	22733.2	869.667	1032.5	1678.5	1404	1999.5	1309.5	1223	854	1472	865.667	1409	1231	1341	1850	1434.5	1574	1091.33	1958.5
PA14_46560	48684_297	-2.03515	0	-2.499	-1.77056	-1.01956	-1.96845	-1.20807	-0.347032	-0.583468	-0.484473	-3.47405	-2.49695	-0.263147	-2.2237	-2.85217	-2.39697	-2.92107	-2.01634	-2.92245	-3.08733	4533	18579.2	3286.67	5445.5	9164.5	4747.5	8042	14607	12399	13279.7	1672	3291.33	15481.5	3977.67	2573	3527.5	2453	4592.5	2450.67	2186
PA14_46570	47909_46	-0.63059	0	-1.884	-1.98097	-1.71499	-0.462268	-0.785766	-0.487587	-0.863156	-0.755652	-2.81764	-1.32806	-1.16595	-2.17008	-1.29339	-0.30822	-1.44676	-1.55175	-0.974727	-1.18391	13709	21224.2	5750.33	5376.5	6465	15405.5	12311	15137.5	11668	12570.7	3010.5	8453.67	9459	4716	8659.33	17141.5	7786	7239.5	10799.7	9342
PA14_46570	47909_192	-6.31366	0	-7.11428	-6.49829	-6.44555	-6.12214	-5.81926	-0.459955	-0.638811	-0.179734	-6.45049	-6.32194	-0.255252	-5.80074	-6.36327	-6.24552	-6.76132	-6.49064	-6.41223	-6.49829	320.5	25493.5	184	282	292.5	366	451.5	18534	16373	22507.3	291.5	318.667	21359.5	457.333	309.667	336	235	283.5	299.333	282
PA14_46580	46828_53	-2.98944	0	-4.05503	-3.15726	-2.78398	-2.41476	-2.24755	-0.462311	-0.481884	-0.279636	-3.24337	-2.90626	-0.310728	-2.55633	-3.0644	-2.61292	-3.27067	-2.66557	-2.96111	-3.03867	4740	37643.5	2264.67	4219.5	5465.5	7059.5	7927	27322.5	26954.3	31010.7	3975	5021.33	30349.5	6399.67	4500	6153.5	3900.5	5933	4834	4581
PA14_46600	48034_0	-5.49085	0	-6.42083	-5.64577	-5.34965	-5.0919	-4.80209	-0.893639	-1.00124	-0.818426	-5.53066	-5.85259	-0.497593	-5.12613	-5.64307	-4.95319	-5.25275	-5.5624	-5.52221	-5.33391	496	22304.5	260.333	445.5	547	654	799.5	12005.5	11142.7	12648	482.5	386	15798	638.667	446.333	720	585	472	485.333	553
PA14_46610	48683_0	-4.12388	0	-4.74578	-0.122186	-0.0366484	-4.10478	-3.65538	-0.670644	-0.866737	-0.541466	-4.70761	-0.836671	-0.249153	-3.91457	-4.31491	-3.85363	-4.14323	-4.48111	-4.32999	-4.18633	1463.5	25515.5	951	23443.5	24875.5	1483	2025	16029.5	13992.3	17531	976.5	14287	21468.5	1692	1282	1765	1444	1142.5	1268.67	1401.5
PA14_46620	48682_0	-5.1498	0	-6.20552	-0.381125	-0.139186	-4.78396	-4.48654	-0.803481	-1.02296	-0.593578	-5.00611	-0.983359	-0.532722	-5.07617	-5.58608	-4.83489	-4.82309	-5.24697	-5.40072	-4.82898	391.5	13898.8	188.333	10672	12620.5	504.5	620	7963.5	6839.67	9210.67	432.5	7030	9607.5	412	289.333	487	491	366	329	489
PA14_48450	48641_40	-3.58211	0	-4.33151	-3.97388	-3.70657	-1.43011	-0.0312682	-1.60999	-1.89022	-2.04439	-3.71942	-2.36952	-4.06656	-3.46934	-4.0725	-3.52462	-2.89042	-3.83696	-3.95224	-3.63588	738	8838.5	439	562.5	677	3280	8649	2895.5	2384.33	2142.67	671	1710.33	527.5	798	525.333	768	1192	618.5	571	711
PA14_48460	47465_73	-2.87131	0	-2.90672	-2.29985	-2.14839	0.0495458	0.35435	0.387072	-0.290257	-0.214618	-3.59399	-0.310019	-2.42661	-2.19481	-3.38841	-2.42815	-2.62441	-2.39181	-3.71515	-2.77814	2076	15190.8	2025.67	3085	3426.5	15721.5	19420	19865.5	12422.3	13091	1258	12253.3	2825.5	3318	1450.67	2822.5	2463.5	2894.5	1156.67	2214.5
PA14_49010	48630_33	-3.2161	0	-3.79218	-0.117035	0.00299476	-3.17702	-2.53673	-2.98504	-3.03746	-3.62922	-3.68273	-3.66595	-3.54262	-0.432744	-3.51514	-3.05551	-3.46347	-3.38399	-3.67772	-2.89944	2913	27069.8	1954	24960.5	27126	2993	4665	3419	3297	2187.67	2108	2132.67	2323	20054.7	2367.67	3256	2454	2593	2115.33	3628
PA14_49480	48623_1558	-5.7235	0	-5.88344	-5.77333	-5.3927	-5.069	-4.87724	-4.90854	-5.24105	-5.79969	-5.45602	-5.36987	-5.708	-4.86123	-5.50749	-5.45602	-5.65184	-5.50111	-5.63151	-5.29848	324	17119.5	290	313	407.5	510	582.5	570	452.667	307.333	390	414	327.5	589	376.333	390	340.5	378	345.333	435
PA14_49540	48621_266	-5.88924	0	-0.0874107	-5.92916	-5.64485	-5.41911	-5.18223	-5.40084	-0.59683	-0.456261	-5.58925	-5.55394	-5.81039	-0.559269	-5.81185	-5.60818	-5.92203	-0.243071	-5.83843	-5.6293	311.5	18462.8	17377.3	303	369	431.5	508.5	437	12207.7	13457	383.5	393	329	12529.7	328.667	378.5	304.5	15600	322.667	373
PA14_51520	47714_100	-5.97877	0	-6.75889	-5.75187	-5.48559	0.0274694	-4.90021	-0.0266413	-0.286679	0.022126	-5.93384	-0.162562	-5.58095	-0.182258	-5.51371	-5.42336	-5.74439	-5.67877	-5.59927	-5.55063	411	25919.8	239.333	481	578.5	26418	868	25445.5	21248.7	26320.3	424	23157.7	541.5	22843.7	567.333	604	483.5	506	534.667	553
PA14_51530	43341_85	-6.0047	0	-7.20986	-6.25008	-5.98326	0.0844568	-5.41894	-0.290111	-0.552195	-0.392588	-5.95052	-0.56114	-6.0811	-0.323936	-6.27206	-5.63787	-6.13263	-5.99513	-6.07437	-5.7104	300.5	19294.8	130.333	253.5	305	20458	451	15780	13158.7	14698	312	13077.3	285	15414.3	249.667	387.5	275	302.5	286.333	368.5
PA14_51560	47589_164	-6.34605	0	-7.97127	-6.83811	-6.78331	-6.77884	-6.43475	-6.17759	-0.508404	-0.392953	-6.05895	-7.01269	-6.73485	-0.230028	-6.46079	-6.68797	-7.16586	-7.04277	-6.13886	-6.78331	218	17734	70.6667	155	161	161.5	205	245	12467	13505.7	266	137.333	166.5	15120.3	201.333	172	123.5	134.5	251.667	161
PA14_53570	48550_41	-0.893238	0	-5.91279	-0.566192	-0.270811	-0.19014	-0.0018088	-0.159423	-0.353163	0.0191477	-5.21668	-0.189327	-4.89997	-4.15029	-4.7787	-1.81312	-4.72322	-2.58689	-2.13052	-4.67874	9990.5	18555.8	308	12532.5	15380	16264.5	18532.5	16614.5	14526.7	18803.7	499	16273.7	621.5	1045	676	5280.5	702.5	3088.5	4237.67	724.5
PA14_53580	48549_79	-2.17091	0	-2.74975	-2.20448	-1.99082	-1.76408	-1.64897	-1.91692	-1.84456	-1.91489	-2.28017	-2.10719	-2.32322	-1.24386	-1.86256	-1.9061	-1.96045	-1.99303	-1.57488	-2.05313	3174	14292.8	2125	3101	3596	4208	4557.5	3785	3979.67	3790.33	2942.5	3317.33	2856	6035	3930.33	3813.5	3672.5	3590.5	4797.67	3444
PA14_54850	48523_32	-5.90211	0	-6.85302	-6.29654	-6.11583	-5.7749	-5.59406	-5.53413	-5.81554	-5.80396	-4.85492	-6.3816	-6.29875	-0.332051	-6.16011	-5.84598	-6.38082	-6.12759	-5.5936	-6.05468	428.5	25625	221.667	326	369.5	468	530.5	553	455	458.667	885.5	307.333	325.5	20356.7	358.333	445.5	307.5	366.5	530.667	385.5
PA14_54860	48468_24	-4.01029	0	-5.28614	-4.14336	-3.78891	-3.48697	-3.31428	-3.71041	-3.79432	-4.57106	-3.80657	-4.44408	-3.96383	-0.255202	-4.04562	-3.46012	-4.00597	-3.75687	-3.94264	-3.48014	1833	29538	757	1671.5	2137	2634.5	2969.5	2256.5	2129	1242.67	2111	1357	1893	24749	1788.67	2684	1838.5	2185	1921	2647
PA14_54870	48522_110	-6.85663	0	-7.83029	-6.65195	-6.40933	-5.96708	-5.80675	-5.75967	-6.09712	-6.3594	-6.40402	-6.43556	-6.53325	-0.850973	-6.50962	-6.25325	-6.93611	-6.39873	-6.66036	-6.33675	298.5	34593.5	152	344	407	553	618	638.5	505.333	421.333	408.5	399.667	373.5	19179	379.667	453.5	282.5	410	342	428
PA14_54880	48479_119	-4.60172	0	-5.53745	-5.01983	-4.63527	-4.42017	-4.04466	-4.52808	-4.86438	-5.22401	-4.5055	-5.05303	-5.05724	0.759143	-4.92303	-4.45137	-4.36128	-4.79673	-4.74291	-4.47649	391.5	9505.75	204.667	293	382.5	444	576	412	326.333	254.333	418.5	286.333	285.5	16088.3	313.333	434.5	462.5	342	355	427
PA14_54890	48521_112	-6.17114	0	-7.15369	-6.43628	-6.16693	-5.95992	-5.68271	-5.62099	-5.67422	-6.12214	-6.18596	-6.21896	-6.37921	-0.302809	-6.02251	-6.05777	-6.16065	-6.04035	-6.09391	-6.12962	342.5	24680.8	173.333	285	343.5	396.5	480.5	501.5	483.333	354.333	339	331.333	296.5	20008	379.667	370.5	345	375	361.333	352.5
PA14_54900	48520_0	-4.96066	0	-5.93866	-4.88711	-4.54275	-4.31639	-4.08828	-4.07023	-4.60836	-5.06954	-4.84164	-4.72228	-4.79643	-0.329719	-4.80789	-4.52751	-4.68236	-4.723	-4.93029	-4.46903	564	17562.5	286.333	593.5	753.5	881.5	1032.5	1045.5	720	523	612.5	665.333	632	13974.3	627	761.5	684	665	576	793
PA14_54910	48316_0	-6.44831	0	-7.33859	-6.3169	-5.92629	-5.63703	-5.44831	-5.45225	-5.69804	-6.38048	-6.01375	-6.12246	-6.21975	-0.523061	-6.15845	-5.84124	-6.06106	-6.06708	-6.28378	-5.83096	183.5	16024	99	201	263.5	322	367	366	308.667	192.333	248	230	215	11151	224.333	279.5	240	239	205.667	281.5
PA14_54940	48517_117	-6.42772	0	-7.48871	-6.35643	-6.10014	-5.78726	-5.51018	-5.6683	-6.24216	-6.62982	-6.36543	-5.98005	-6.30789	-0.299737	-6.37071	-5.94027	-6.01977	-6.35868	-6.29709	-6.19325	306	26342.5	146.667	321.5	384	477	578	518	348	266	319.5	417.333	332.5	21400.7	318.333	429	406	321	335	360
PA14_54950	48516_159	-5.66372	0	-7.01675	-5.61216	-5.45667	-5.20544	-4.89915	-5.11604	-5.56632	-5.75141	-5.60693	-5.61799	-5.64931	-0.305272	-5.67888	-5.17416	-5.61916	-5.59825	-5.60403	-5.34215	398.5	20201.2	156	413	460	547.5	677	582.5	426.333	375	414.5	411.333	402.5	16348.7	394.333	559.5	411	417	415.333	498
PA14_54960	48515_152	-7.38704	0	-8.54335	-7.4077	-7.11378	-7.09691	-6.82737	-6.91338	-7.24189	-7.30939	-7.0101	-7.42164	-7.44992	-0.108254	-7.44517	-7.14235	-7.55355	-7.64053	-6.86338	-7.04205	105.5	17659.2	47.3333	104	127.5	129	155.5	146.5	116.667	111.333	137	103	101	16382.7	101.333	125	94	88.5	151.667	134
PA14_55010	48510_25	-3.22152	0	-4.2322	-3.23093	-2.95076	-3.05675	-2.61099	-2.41075	-2.99265	-2.96834	-3.93187	-3.09626	-3.32445	-0.406059	-3.23475	-3.06192	-3.59514	-3.27849	-3.64171	-2.85033	3616	33729	1794.67	3592.5	4362.5	4053.5	5521	6343	4237.67	4309.67	2210	3944	3367	25454.7	3583	4039	2791	3476	2702.33	4677
PA14_55000	48511_258	-6.89158	0	-7.88938	-7.00103	-6.83031	-6.68052	-6.51154	-6.42319	-6.77762	-7.0615	-6.75647	-7.0492	-6.99041	-0.438145	-6.95441	-6.73858	-7.05903	-7.11562	-6.76348	-6.81774	219	26002.5	109.667	203	228.5	253.5	285	303	237	194.667	240.5	196.333	204.5	19192	209.667	243.5	195	187.5	239.333	230.5
PA14_55020	48509_16	-4.63618	0	-5.75487	-4.8043	-4.38989	-4.04089	-3.91573	-4.24154	-4.46084	-5.2156	-4.5679	-4.97766	-4.72073	-0.468639	-4.67289	-4.10703	-4.21477	-4.46379	-4.81808	-4.23816	650	16163.8	299.333	578.5	771	982	1071	854.5	734	435	681.5	513	613	11680.7	633.667	938	870.5	732.5	573	856.5
PA14_55030	48508_527	-3.48003	0	-4.75201	-4.01168	-3.10408	-3.62388	-2.95011	-3.74746	-4.07279	-4.24205	-4.17046	-4.404	-3.92871	-0.29906	-3.8425	-3.15344	-3.88449	-3.51006	-3.97649	-3.23318	2039	22751.5	844.333	1410.5	2646	1845.5	2944	1694	1352	1202.33	1263.5	1074.67	1494	18492	1586	2557	1540.5	1997	1445.33	2419.5
PA14_55040	48036_163	-5.40964	0	-6.5947	-5.68781	-5.23137	-5.05495	-4.74556	-5.00177	-5.35352	-5.79257	-5.3009	-5.50831	-5.53544	-0.452789	-5.58447	-5.20238	-5.53052	-5.55363	-5.68416	-5.26367	479	20361	210.667	395	542	612.5	759	635.5	498	367.333	516.5	447.333	439	14876.3	424.333	553	440.5	433.5	396	530
PA14_55050	48507_183	-5.80946	0	-7.15115	-6.10224	-5.6818	-5.53664	-5.20435	-5.71819	-6.16113	-6.51088	-6.00014	-6.46275	-6.09984	-0.53786	-6.1578	-5.49028	-5.97571	-5.93231	-6.21905	-5.53178	367.5	20610	145	300	401.5	444	559	391.5	288	226	322	233.667	300.5	14196	288.667	458.5	327.5	337.5	276.667	445.5
PA14_55080	48506_107	-5.37134	0	-6.34497	-5.7268	-5.5845	-5.64181	-5.11354	-5.1388	-5.44344	-5.61963	-5.92807	-5.80231	-5.54376	-0.145847	-5.50467	-5.47322	-5.8113	-5.67134	-5.71409	-5.54698	506	20945.2	257.667	395.5	436.5	419.5	605	594.5	481.333	426	344	375.333	449	18931.3	461.333	471.5	373	411	399	448
PA14_58910	46983_60	-0.920442	0	-7.06229	0.0604005	0.316753	-6.05459	-0.325452	-0.0912037	-0.532297	-0.650178	-5.53404	-6.78237	-5.68283	-5.50961	-1.07714	0.0846026	-6.54695	-6.45586	-0.817498	-6.34179	10992	20804.5	155.667	21694	25912.5	313	16603	19530	14385.3	13256.7	449	189	405	456.667	9860.67	22061	222.5	237	11805	256.5
PA14_58920	46537_94	-0.140946	0	-8.64188	0.194497	0.381951	-6.53691	0.108652	0.494167	-0.261604	-0.662191	-6.60493	-6.71875	-6.71875	-6.69738	-0.380378	0.172414	-7.17013	-6.86201	-0.190307	-6.59831	19200.5	21171	53	24226.5	27588	228	22827	29819.5	17660	13378.3	217.5	201	201	204	16264.3	23858.5	147	182	18554.7	218.5
PA14_58950	46370_48	-0.245268	0	-4.8491	-0.0792784	0.408783	-3.46494	0.427489	0.443731	-0.0157022	-0.59914	-3.95538	-3.86852	-3.91827	-3.34411	-0.154253	0.0955523	-3.93475	-3.63394	-0.30357	-3.54865	19088	22625.2	785	21415.5	30036.5	2049	30428.5	30773	22380.3	14936	1458.5	1549	1496.5	2228	20331	24174.5	1479.5	1822.5	18332	1933.5
PA14_58960	46405_162	-0.586637	0	-5.14669	-0.237097	-0.114852	-3.94967	-0.282852	-0.108444	-0.344629	-0.275757	-4.25873	-4.1392	-4.29819	-3.79192	-0.184669	-0.216326	-3.74895	-4.17294	-0.39091	-4.1638	11338.5	17027.5	480.667	14447	15724.5	1102	13996	15794.5	13409.3	14065	889.5	966.333	865.5	1229.33	14981.7	14656.5	1266.5	944	12986	950
PA14_58970	46271_188	-0.167692	0	-4.311	0.0650718	0.333983	-5.21763	0.0533063	-3.78051	-0.412246	-0.684057	-6.21245	-4.90552	-6.45565	-3.14929	-0.359625	0.304509	-6.73343	-4.45871	-0.00268787	-6.37636	13830.5	15535.2	782.667	16252	19582	417.5	16120	1130.5	11674	9669.33	209.5	518.333	177	1751	12107.7	19186	146	706.5	15506.3	187
PA14_58980	49687_20	-1.85308	0	-8.36288	0.0018072	0.0596902	-7.13059	-1.13557	-1.14897	-0.375155	-0.10039	-7.24207	-7.47426	-7.54316	-6.97194	-1.88689	-1.23702	-7.58817	-7.58817	-2.02124	-7.30329	7563.5	27324.8	83	27359	28479	195	12437	12322	21068	25488	180.5	153.667	146.5	217.667	7388.33	11592.5	142	142	6731.33	173
PA14_59000	47178_0	-0.0893562	0	-5.99321	0.095669	0.597281	-4.77594	-0.253354	0.164097	-0.266774	-0.634899	-5.19198	-5.55355	-5.60867	-4.96179	-0.844099	0.230655	-5.08194	-5.2833	-0.549777	-5.20697	24927.5	26520.2	416.333	28338.5	40121.5	968	22249	29715	22043	17078.7	725.5	564.667	543.5	851	14773.3	31118	783	681	18116.7	718
PA14_59010	48254_86	-0.859551	0	-7.74523	0.173958	0.211932	-5.9953	-0.754249	-0.507924	-0.538574	-0.36874	-5.49296	-5.80525	-6.39811	-5.99435	-0.734105	-0.44754	-6.56897	-6.49898	-0.41262	-6.16027	8947.5	16235	75.6667	18315.5	18804	254.5	9625	11417	11177	12573.3	360.5	290.333	192.5	254.667	9760.33	11905	171	179.5	12196.7	227
PA14_59020	47245_133	-0.277161	0	-5.58317	0.228824	0.234575	-4.74372	0.248675	-4.53239	-0.326004	0.0418901	-5.17696	-4.73707	-4.86795	-4.30179	0.179	0.260265	-4.9165	-5.04438	0.253245	-4.86174	16747.5	20294.8	423.333	23783	23878	757.5	24112.5	877	16190	20892.7	561	761	695	1029	22975.7	24307	672	615	24189	698
PA14_59060	48326_46	-1.52287	0	-6.05661	-0.854577	-0.536626	-4.77386	-0.446907	-0.506348	-0.434954	-0.648385	-4.9288	-5.41001	-5.12757	-4.78715	-0.606826	-0.404601	-4.67168	-5.01066	-1.15956	-4.85274	5188.5	14909.8	224	8245.5	10278.5	545	10938	10496.5	11029	9512.33	489.5	350.667	426.5	540	9790.33	11263.5	585	462.5	6674.33	516
PA14_59080	49689_101	-1.19996	0	-7.80843	-0.0808547	-0.204832	-6.57182	-0.323073	-0.365812	-0.71851	-0.426125	-6.66355	-6.75364	-6.66039	-6.37893	-0.167047	0.200816	-6.99975	-6.99975	0.0677256	-6.65097	10083	23164	103.333	21901.5	20098	243.5	18516.5	17976	14077.3	17240	228.5	214.667	229	278.333	20631.3	26623.5	181	181	24277.3	230.5
PA14_59090	46200_57	-2.33311	0	-6.1258	0.0249113	0.49273	-5.071	0.248795	-1.77254	-0.0130281	-0.434352	-5.25773	-5.35352	-5.6028	-5.25075	-0.333919	0.238894	-5.14913	-5.44216	-0.532155	-5.07562	2088	10521.2	150.667	10704.5	14804.5	313	12501.5	3079.5	10426.7	7786	275	257.333	216.5	276.333	8347.33	12416	296.5	242	7275.67	312
PA14_59100	44087_0	-2.16864	0	-7.06601	-2.16623	-1.85031	-4.84609	-1.73288	-1.87291	-1.06316	-0.939467	-5.51063	-5.49293	-6.14816	-5.42478	-2.4352	-1.3927	-6.27164	-5.33839	-2.14646	-5.46341	8076.5	36312	271	8090	10070.5	1262.5	10924.5	9914	17378.3	18934	796.5	806.333	512	845.333	6714	13829.5	470	897.5	8201.67	823
PA14_59130	46298_30	-0.264028	0	-4.21976	-0.0260882	0.370004	-2.70873	0.444051	0.310724	-0.67214	-0.229084	-3.09297	-3.5293	-2.90036	-2.32933	-0.0517169	0.263929	-3.12614	-3.01176	-0.131083	-2.90687	16566.5	19893.5	1067.67	19537	25709.5	3043	27063.5	24674.5	12484.7	16972.7	2331.5	1723	2664.5	3958.33	19193	23887	2278.5	2466.5	18165.7	2652.5
PA14_59140	47173_268	-0.512399	0	-3.31854	-0.190526	0.187907	-2.87576	-0.149287	-0.4635	-0.403636	-0.258302	-4.246	-2.58204	-3.46178	-2.50976	-0.152824	0.163003	-3.58255	-2.95187	-0.0112243	-2.50413	15823	22570.2	2262.33	19778	25710	3075	20351.5	16368.5	17062	18870.3	1189.5	3769.33	2048.5	3963	20301.7	25270	1884	2917	22395.3	3978.5
PA14_59150	47325_104	-0.208371	0	-3.85048	0.401266	0.444367	-3.14598	0.430098	0.461036	-0.292547	0.0382821	-3.41039	-3.16711	-3.27185	-2.9276	0.237067	0.390531	-3.26926	-3.38147	0.191981	-2.80108	20908	24156.8	1674.67	31903	32870.5	2729	32547	33252.5	19723	24806.3	2272	2689.33	2501	3175	28471	31666.5	2505.5	2318	27595	3466
PA14_59160	48306_36	-0.787395	0	-6.25582	-0.0554562	0.0908756	-4.49808	0.23438	0.0785026	-0.29039	0.145766	-4.92526	-4.96959	-4.95716	-4.53627	0.115453	0.100886	-4.77125	-5.0252	-0.0156283	-4.74401	13282.5	22925	300	22060.5	24415.5	1014.5	26969	24207	18745.3	25362.3	754.5	731.667	738	988	24835	24585.5	839.5	704	22678	855.5
PA14_59170	48291_77	-3.92095	0	-5.00999	-4.1145	-3.95667	-3.96207	-3.57521	-3.65616	-4.00701	-4.00143	-4.26476	-4.21378	-4.04399	-3.72559	-4.17684	-3.83758	-4.07295	-4.10789	-4.08117	-3.92095	1370	20751.2	644	1198	1336.5	1331.5	1741	1646	1290.67	1295.67	1079.5	1118.33	1258	1568.67	1147.33	1451.5	1233	1203.5	1226	1370
PA14_59180	43395_2	-0.205434	0	-8.51775	0.140325	0.595501	-6.76196	0.20831	0.392264	-0.13924	-0.557744	-5.64842	-7.23669	-7.22678	-6.9088	-0.227831	0.271678	-7.70924	-7.38318	-0.306987	-7.11282	18966.5	21869	59.6667	24103	33044	201.5	25266	28702	19857	14857	436	145	146	182	18674.3	26400.5	104.5	131	17677.3	158
PA14_59190	47372_181	-6.96016	0	-7.24473	-6.64091	-6.4983	-5.98713	-6.01461	-5.90931	-5.29649	-5.83853	-6.66248	-4.38974	-6.60914	-4.46357	-6.58749	-5.85241	-6.879	-6.70662	-3.48083	-6.02331	216	26895	177.333	269.5	297.5	424	416	447.5	684.333	470	265.5	1283	275.5	1219	279.667	465.5	228.5	257.5	2409	413.5
PA14_59200	43373_229	-2.0502	0	-6.71068	0.166908	0.365304	-5.04364	0.394257	0.128317	-0.40029	-0.327856	-5.68938	-5.82893	-5.45563	-5.1156	0.213847	-1.35939	-5.22308	-5.52332	-1.93704	-5.10783	4392	18190	173.667	20421	23431.5	551.5	23906.5	19882	13782.7	14492.3	352.5	320	414.5	524.667	21096.3	7089.5	487	395.5	4750.33	527.5
PA14_59210	43381_0	-0.285864	0	-5.78333	0.0465272	0.323274	-3.81499	0.213523	0.0275503	-0.669614	-0.757397	-4.48919	-4.69574	-4.50108	-3.87831	-0.360046	0.485582	-4.4105	-4.14404	0.0284884	-4.07087	20208.5	24637	447.333	25444.5	30825	1750.5	28567	25112	15488.7	14574.3	1097	950.667	1088	1675.33	19195.7	34495.5	1158.5	1393.5	25128.3	1466
PA14_59250	43677_0	-0.408837	0	-7.15078	-0.456772	-0.443306	-5.77653	-0.263325	-0.144328	-1.31197	-0.980688	-5.95514	-6.00027	-5.99489	-5.58591	-0.29714	0.202093	-6.37018	-6.05454	-0.128251	-5.95319	17197	22831	160.667	16635	16791	416.5	19022	20657.5	9195.67	11569.3	368	356.667	358	475.333	18581.3	26264	276	343.5	20889	368.5
PA14_59260	49690_30	-0.398466	0	-2.09373	-1.98087	-2.04008	-0.811405	-1.04455	-0.126461	-0.575422	-0.19229	-4.54696	-1.16598	-1.37601	-2.48638	-1.05762	-0.422818	-1.96869	-1.97684	-0.95662	-1.68339	16608.5	21891.8	5128.67	5546	5323	12474.5	10613	20054.5	14691.3	19160	936.5	9756.33	8434.5	3906.67	10517.3	16330.5	5593	5561.5	11280	6816
PA14_59270	44180_410	-0.38945	0	-7.54271	0.274423	0.344529	-5.99127	0.230209	0.355996	-0.312824	-0.152225	-6.25072	-6.13157	-6.41766	-5.97211	-0.00600371	0.212586	-6.74429	-6.47232	0.0533611	-6.16945	17556	22996.5	123.333	27814.5	29199.5	361.5	26975	29432.5	18513.7	20693.7	302	328	269	366.333	22901	26647.5	214.5	259	23863	319.5
PA14_59310	44873_88	-0.567238	0	-8.26771	0.0312744	-0.0918065	-6.62263	0.124158	-0.0128867	-0.497384	-0.3927	-6.85796	-7.07747	-6.97525	-6.65488	-0.210327	0.0775257	-7.1184	-7.17664	0.115783	-6.69045	13035	19313.8	62.6667	19737	18123	196	21049.5	19142	13681.7	14711.3	166.5	143	153.5	191.667	16693.7	20380	139	133.5	20927.7	187
PA14_59320	47280_411	-0.071794	0	-3.41372	0.0539018	-0.132177	-2.07055	0.00852764	1.6143	-0.336118	-0.114793	-2.59858	-2.38572	-2.3922	-1.67944	0.27568	-0.164187	-2.25698	-2.35815	-0.368021	-2.29792	12759	13410	1258.33	13920.5	12236	3192.5	13489.5	41056.5	10623	12384.3	2214	2566	2554.5	4186.67	16233.7	11967.5	2805.5	2615.5	10390.7	2727
PA14_59330	49691_25	-0.130493	0	-3.12367	0.232451	0.40974	-2.09808	0.465069	0.42949	-0.163813	-0.0189167	-2.84009	-2.24817	-2.38566	-1.82226	0.20602	0.561743	-2.50497	-2.28048	0.243333	-2.1962	21652	23701.8	2719.33	27845.5	31486.5	5536	32717.5	31920.5	21157.7	23393	3310	4989	4535.5	6702.33	27340	34985	4175.5	4878.5	28056.3	5172
PA14_59340	45422_98	-0.298219	0	-6.92955	0.266739	0.567805	-5.25457	0.171411	0.271718	-0.248446	-0.271083	-5.60821	-5.99184	-5.69992	-5.40183	-0.228834	-4.49032	-5.72238	-5.5823	-4.57207	-5.38581	16423.5	20194.8	165.667	24296	29934	529	22742.5	24380	17000	16735.3	414	317.333	388.5	477.667	17232.7	898.5	382.5	421.5	849	483
PA14_59350	44072_553	-0.750652	0	-7.33778	-0.00860739	0.0155648	-5.57746	-0.0301213	-0.62782	-0.453248	-0.264823	-5.90331	-6.10338	-6.06796	-5.2648	-0.0673939	-0.51391	-5.9323	-5.90785	-0.706255	-5.75827	16985.5	28579	176.667	28409	28889	598.5	27988.5	18495	20874	23786.3	477.5	415.667	426	743.333	27274.7	20014.5	468	476	17516.3	528
PA14_59360	47652_16	-0.526199	0	-5.16267	0.182104	0.14955	-3.91953	0.0743726	-0.025677	-0.412283	-0.0939629	-4.3013	-4.34619	-4.46189	-3.80081	0.0435338	0.139427	-4.41578	-4.47484	-0.0911288	-4.33739	18845	27139.2	757.667	30790.5	30103.5	1793.5	28575	26660.5	20393.3	25428	1376.5	1334.33	1231.5	1947.33	27970.7	29893	1271.5	1220.5	25478	1342.5
PA14_59370	46550_97	-0.496103	0	-5.9464	-0.184008	-0.272789	-5.07784	-0.281267	0.0862204	-0.446461	0.00988955	-5.36592	-5.11416	-5.36929	-4.5395	-0.0682782	0.103555	-5.24226	-5.53613	0.118587	-5.41386	18786	26495.8	429.667	23323	21931	784.5	21802.5	28127.5	19443.7	26678	642.5	765	641	1139.33	25271	28467.5	700	571	28765.7	621.5
PA14_59380	47016_27	0.110549	0	-6.22659	0.206169	0.591076	-4.53659	0.421821	0.600434	-0.114537	-0.657565	-5.1826	-5.05425	-5.14659	-4.63873	-0.0428725	0.481067	-5.24579	-4.7847	0.095906	-4.68477	17840.5	16524.5	220.667	19063	24892	712	22136.5	25054	15263.3	10475.7	455	497.333	466.5	663.333	16040.7	23064.5	435.5	599.5	17660.3	642.5
PA14_59390	49693_18	-0.285864	0	-8.66814	-7.36697	-5.01709	-6.71062	0.191033	0.131141	-6.20871	-5.98097	-7.03255	-5.67892	-7.14011	-6.60719	-0.0262183	0.270467	-7.32068	-7.22283	0.266041	-6.94802	18685.5	22780.2	56	138	703.5	217.5	26005.5	24948	308	360.667	174	444.667	161.5	233.667	22370	27477.5	142.5	152.5	27393.3	184.5
PA14_59400	47100_317	-1.44942	0	-5.73254	-0.0405119	0.0806107	-4.14388	-0.942372	-0.649548	-0.500681	-0.547917	-4.50835	-4.9341	-4.53716	-4.31547	-0.766493	-0.572833	-4.30057	-4.6262	-0.804231	-4.21893	6321	17262.5	324.667	16784.5	18254.5	976.5	8983	11004.5	12200.7	11807.7	758.5	564.667	743.5	867	10147.7	11605.5	876	699	9885.67	927
PA14_59420	49694_0	-0.696232	0	-6.58769	0.0575595	0.446684	-5.03738	-0.249657	-0.131815	-0.559713	-1.25836	-5.29668	-5.47151	-5.48952	-5.0073	-1.07479	-0.346052	-5.80865	-5.40112	-0.956304	-5.20847	12505.5	20262.2	210.667	21087	27615.5	617	17042.5	18493	13746.7	8470	515.5	456.667	451	630	9619.33	15941	361.5	479.5	10442.7	548
PA14_59410	48197_65	-1.4008	0	-7.52412	0.133614	0.0137951	-6.086	-0.589292	-1.19996	-1.01802	-0.781831	-6.23229	-6.48964	-6.41116	-5.7682	-1.5408	-0.603916	-6.63032	-6.35731	-1.02433	-6.1957	7203.5	19020.8	103.333	20866.5	19203.5	280	12642.5	8279.5	9392.33	11063	253	211.667	223.5	349	6537.33	12515	192	232	9351.33	259.5
PA14_59430	48335_151	-0.629397	0	-8.23372	-0.0916766	-0.103917	-6.40454	0.299095	-0.855088	-0.422673	-0.218964	-6.81148	-7.47007	-7.20987	-6.66595	-0.885814	-0.223159	-6.84782	-7.11824	-0.708099	-6.51125	14594.5	22576.5	75	21186.5	21007.5	266.5	27777.5	12481	16843	19397.3	201	127.333	152.5	222.333	12218	19341	196	162.5	13819.7	247.5
PA14_59440	46227_33	-0.153338	0	-7.64355	0.0182319	0.136058	-5.63862	-5.43836	-0.0333576	-0.461617	-0.538047	-6.13081	-6.47112	-6.27722	-5.92074	-0.133338	0.403631	-6.20996	-6.31375	0.124819	-6.01146	15342.5	17063	85.3333	17280	18750.5	342.5	393.5	16673	12390.7	11751.3	243.5	192.333	220	281.667	15556.7	22571.5	230.5	214.5	18605	264.5
PA14_59450	49695_30	-0.312058	0	-6.26946	0.147769	0.162348	-4.96413	-4.80986	-0.0180418	-0.357791	-0.174895	-5.13691	-5.47367	-5.28407	-4.83116	0.089146	-0.036705	-5.91378	-5.29836	0.00631529	-5.01042	15928	19774.2	256.333	21907	22129.5	633.5	705	19528.5	15431	17516.7	562	445	507.5	694.667	21034.7	19277.5	328	502.5	19861	613.5
PA14_59460	49696_52	-0.0200662	0	-6.55476	0.354907	0.309934	-4.92634	0.264635	-0.026911	-0.619817	-0.512987	-5.12778	-5.82858	-5.48547	-5.05001	-0.248313	0.69565	-5.35446	-5.33704	0.203567	-5.06906	11620	11782.8	125.333	15069	14606.5	387.5	14155	11565	7667.67	8257	337	207.333	263	355.667	9919.67	19083.5	288	291.5	13568.3	351
PA14_59470	47958_1	-0.985174	0	-8.21978	-0.19452	0.27086	-6.32747	-1.29686	-0.215791	-0.602527	-0.702455	-6.35045	-6.81182	-6.95373	-6.58466	-0.121958	-1.47489	-7.24827	-6.89464	-2.40797	-6.65921	8986	17788.2	59.6667	15544.5	21462	221.5	7240	15317	11715.3	10931.3	218	158.333	143.5	185.333	16346.3	6399.5	117	149.5	3351.67	176
PA14_59480	46422_111	-2.09655	0	-7.48386	-1.92229	-1.99201	-5.74729	-5.50784	-1.24456	-2.47497	-2.30968	-5.99025	-6.29585	-5.99165	-5.53427	-2.06301	-1.61322	-6.18269	-6.07578	-1.90895	-5.95274	7617.5	32579	182	8595.5	8190	606.5	716	13749.5	5860	6571.33	512.5	414.667	512	703	7796.67	10649	448.5	483	8675.33	526
PA14_59490	48227_62	-4.8986	0	-5.6881	0.0951729	0.0347805	-4.5943	-4.46941	-4.78366	-0.475069	-0.254423	-4.97647	-5.0119	-5.13767	-4.52501	-5.11089	0.300771	-4.80127	-4.96526	0.254562	-4.77821	609	18165.2	352.333	19404	18608.5	752	820	659.5	13068.7	15228.3	577	563	516	789	525.667	22376	651.5	581.5	21670.7	662
PA14_59500	47808_33	-0.541099	0	-7.43888	0.225528	0.128533	-6.30182	-6.12968	0.126412	-0.432614	-0.301615	-6.2853	-6.89345	-6.70582	-6.51135	-6.87355	0.289911	-6.55955	-6.74145	0.101035	-6.38389	11765.5	17119.8	98.6667	20016.5	18715	217	244.5	18687.5	12684.3	13890	219.5	144	164	187.667	146	20930	181.5	160	18361.7	205
PA14_59510	48301_181	-0.846526	0	-6.69836	0.0335271	0.0634383	-5.04067	-4.88069	-0.430396	-0.57689	-0.412683	-5.69463	-5.54774	-5.76654	-4.85048	-5.52772	-0.364836	-5.25549	-5.52772	-0.846932	-5.41181	13033	23435.5	225.667	23986.5	24489	712	795.5	17390.5	15711.3	17605.3	452.5	501	430.5	812.333	508	18199	613.5	508	13029.3	550.5
PA14_59520	46724_150	-0.411611	0	-5.95557	-1.38581	-1.16619	-4.70128	-4.53299	0.661683	-1.96139	-1.89798	-4.1873	-4.86756	-4.73085	-4.54344	-4.91654	0.0438162	-4.69544	-4.92905	-0.23354	-4.87854	4821	6412.75	103.333	2454	2857.5	246.5	277	10144.5	1646.67	1720.67	352	219.667	241.5	275	212.333	6610.5	247.5	210.5	5454.33	218
PA14_59530	43836_26	-0.613107	0	-6.41102	-0.143313	-0.0739939	-0.407264	-4.94101	0.734104	-0.429785	-0.210775	-5.70334	-0.211581	-5.57132	-4.80697	-5.50959	-0.036168	-4.95845	-5.45162	-0.234155	-5.40663	16709	25557.2	300.333	23140.5	24279.5	19271.5	832	42511	18973	22083.3	490.5	22071	537.5	913	561	24924.5	822	584	21728.3	602.5
PA14_59540	43234_73	-1.1184	0	-7.76632	-0.209522	0.0191325	-0.303654	-6.31587	0.384032	-0.850039	-0.443052	-6.033	-0.706055	-6.91262	-6.28948	-6.96571	0.137305	-7.11035	-6.81974	-0.0982217	-1.16744	11265	24457	112.333	21151	24783.5	19815	307	31916	13568	17990	373.5	14992	203	312.667	195.667	26899	177	216.5	22847.3	10888.5
PA14_59550	44387_151	-7.0164	0	-8.46422	-6.75078	-6.49369	-6.24334	-6.09635	-5.6844	-5.75889	-6.90782	-6.55732	-6.39181	-6.7315	-6.38175	-6.58589	-6.54325	-7.02812	-6.68749	-6.6937	-6.43533	185.5	24015.5	68	223	266.5	317	351	467	443.5	200	255	286	226	288	250	257.5	184	233	232	277.5
PA14_59560	48265_0	-6.99248	0	-8.01134	-6.65564	-6.48119	-6.25926	-6.21487	-6.10192	0.0776598	-0.2261	-5.99717	-6.31675	-6.79166	-0.253494	-6.07936	-0.974513	-7.05959	-6.86266	-6.74357	-6.3109	154	19609.5	76	194.5	219.5	256	264	285.5	20694	16765	307	246	177	16449.7	290	9979.5	147	168.5	183	247
PA14_59570	47972_22	-1.52693	0	-4.09926	-3.62726	-3.21752	-3.0762	-2.77496	-2.89544	-0.982102	-0.736342	-3.58356	-3.46462	-3.46142	-0.172986	-3.51525	-3.09358	-3.12676	-3.34911	-3.60206	-3.14575	8923.5	25715	1500.33	2081	2764.5	3049	3757	3456	13018	15435.7	2145	2329.33	2334.5	22809.3	2249	3012.5	2944	2523.5	2117.67	2905.5
PA14_59580	43706_3	-4.72843	0	-5.76841	-4.75503	-4.76357	-4.39523	-4.16028	-4.30906	-4.65653	-4.53986	-4.98684	-4.72886	-4.76028	-0.577946	-4.66061	-4.51488	-4.56051	-4.65144	-4.69287	-4.60762	1122	29743.5	545.667	1101.5	1095	1413.5	1663.5	1500.5	1179.33	1278.67	938	1121.67	1097.5	19925.7	1176	1301	1260.5	1183.5	1150	1220
PA14_59600	48327_0	-5.67971	0	-6.97648	-5.92353	-5.5499	-0.702072	-4.9618	-0.459286	-1.35813	-1.27526	-5.74496	-0.393764	-5.92841	-5.50849	-6.12923	-5.34998	-5.72784	-5.72784	-5.86308	-5.44823	350.5	17966	142.667	296	383.5	11043.5	576.5	13067.5	7008.33	7422.67	335	13674.7	295	394.667	256.667	440.5	339	339	308.667	411.5
PA14_59610	46458_262	-6.28014	0	-7.27109	-6.06424	-5.93481	0.0947187	-5.303	-0.145938	-0.482321	-0.120584	-6.18646	0.811278	-6.18363	-5.48682	-6.07295	-5.76013	-6.36741	-6.01057	-6.01811	-5.85606	238.5	18535.2	120	277	303	19793	469.5	16752	13268	17049	254.5	32525	255	413.333	275.333	342	224.5	287.5	286	320
PA14_59620	46574_38	-7.37992	0	-8.18142	-7.1102	-7.05298	-0.319734	-6.40784	-0.393336	-0.758729	-0.219102	-6.81351	0.52962	-7.2184	-4.81577	-6.93012	-6.89378	-7.0813	-7.40017	-6.57904	-6.80674	143.5	23901.8	82.3333	173	180	19150.5	281.5	18198	14126.3	20534	212.5	34503.3	160.5	848.667	196	201	176.5	141.5	250	213.5
PA14_59630	44999_507	-5.7119	0	-6.91495	-5.68212	-5.27012	-0.0614387	-4.69956	-0.349306	-0.596185	-0.448589	-5.97105	0.441557	-5.69781	-5.23875	-5.78388	-5.11577	-5.6012	-5.59792	-5.83824	-5.33271	407.5	21359	177	416	553.5	20468.5	822	16766	14129	15651	340.5	29007	411.5	565.667	387.667	616	440	441	373.333	530
PA14_59640	46542_320	0.483832	0	-6.39236	-0.283726	0.122781	-0.581433	0.404021	1.15308	-0.508662	-0.0760456	-5.46993	-0.200365	-4.29179	-4.78843	0.707188	0.787213	-5.19834	-4.7638	0.369259	-4.28271	21693.5	15512.5	184.667	12743	16890.5	10367	20526	34498	10903.3	14716	350	13501	792	561.333	25326	26770.5	422.5	571	20037.3	797
PA14_59660	46938_173	-0.971773	0	-6.49093	-0.262973	-0.237756	-0.874912	-0.123331	0.234514	-0.690982	-0.597069	-5.28571	-0.888592	-5.53053	-5.25028	-0.328345	-0.159675	-5.10432	-5.73571	-0.265345	-5.14712	7200	14121	157	11768	11975.5	7700	12964	16613.5	8747	9335.33	362	7627.33	305.5	371	11246.7	12641.5	410.5	265	11748.7	398.5
PA14_59670	47314_0	-0.486521	0	-5.36982	0.0709732	0.138069	-0.608932	-0.0559332	0.665804	-0.922635	-0.469076	-4.96404	-0.567299	-4.84974	-4.68022	-0.233981	0.181438	-4.35765	-5.10886	-0.14079	-4.53611	13645	19117.5	462.333	20081.5	21037.5	12535	18390.5	30329	10085.3	13811	612.5	12902	663	745.667	16255.3	21679.5	932.5	554	17340	824
PA14_59680	48315_2	-0.281089	0	-7.11502	0.0720285	0.319652	-0.0872871	0.307319	0.96491	-0.448515	-0.0927969	-5.94384	-0.392903	-6.08059	-5.73044	-0.0883411	0.396413	-6.27521	-6.18942	0.176671	-6.01586	14564.5	17697.5	127.667	18603.5	22087	16658.5	21899	34544.5	12968.7	16595	287.5	13478.3	261.5	333.333	16646.3	23294	228.5	242.5	20003	273.5
PA14_59700	46201_8	-0.675373	0	-6.88557	-0.168254	-0.0252367	-0.327341	0.0907187	0.574261	-0.528402	-0.274882	-5.57844	-0.562693	-5.54978	-5.11186	-0.162384	0.101182	-5.60892	-5.45814	-0.0465099	-5.35432	17892.5	28574.5	241.667	25429	28079	22774	30429	42545	19811.3	23617.3	598	19346	610	826.333	25532.7	30650.5	585.5	650	27668	698.5
PA14_59730	49697_4	-3.50459	0	-4.47495	-3.97713	-3.68391	-3.15453	-3.26437	-3.73175	-4.0411	-3.71992	-3.79356	-4.28041	-4.0995	-3.53224	-3.95188	-3.27752	-2.798	-3.77247	-3.96378	-3.63127	1493	16945.2	762	1076	1318.5	1903	1763.5	1275.5	1029.33	1286	1222	872	988.5	1464.67	1095	1747.5	2436.5	1240	1086	1367.5
PA14_59770	46477_163	-4.23351	0	-4.53329	-4.74182	-4.59535	-4.47024	-3.51966	-4.1485	-4.50553	-4.60193	-4.5788	-4.49828	-4.04909	-3.70542	-3.96377	-4.47813	-4.78088	-4.1963	-4.516	-4.56341	1837	34556	1492.33	1291.5	1429.5	1559	3013	1948.5	1521.33	1423	1446	1529	2087.5	2649	2214.67	1550.5	1257	1885	1510.33	1461.5
PA14_59780	43051_222	-6.00932	0	-7.27362	-5.80413	-5.66365	-5.27488	-4.99366	-5.40973	-5.65541	-6.13887	-5.50868	-6.34602	-5.69878	-6.13428	-5.90211	-5.32496	-5.59114	-5.74524	-5.97406	-5.35667	114.5	7375.5	47.6667	132	145.5	190.5	231.5	173.5	146.333	104.667	162	90.6667	142	105	123.333	184	153	137.5	117.333	180
PA14_59790	44460_240	-3.61871	0	-4.75863	-4.16421	-3.89465	-3.90555	-3.38809	-3.94864	-3.30126	-3.43365	-4.07783	-4.39197	-4.28428	-3.3325	-4.03682	-3.84134	-4.03267	-3.92449	-4.11496	-3.69799	2010.5	24697	912.333	1377.5	1660.5	1648	2359	1599.5	2505.33	2285.67	1462.5	1176.33	1267.5	2451.67	1504.67	1723	1509	1626.5	1425.33	1903
PA14_59810	49699_0	-6.45128	0	-7.70622	-6.70047	-6.20427	-5.86825	-5.74594	-6.14215	-6.51041	-7.09236	-6.07366	-6.84396	-6.52254	-6.23635	-6.79412	-5.85477	-6.24386	-6.37786	-6.58473	-5.79289	249	21788.5	104.333	209.5	295.5	373	406	308.5	239	159.667	323.5	189.667	237	289	196.333	376.5	287.5	262	227	393
PA14_59830	43779_90	-0.276684	0	-7.76234	-5.02423	-6.51134	0.336112	-3.5608	1.3817	-0.243816	0.1984	-6.67537	0.00548204	-6.54323	-6.3128	0.0890672	0.454841	-7.06897	-6.77911	0.372755	-6.66656	20671	25041	115.333	769.5	274.5	31610.5	2122	65250.5	21147.3	28732.7	245	25136.3	268.5	315	26635.7	34322	186.5	228	32423.7	246.5
PA14_59840	45289_659	-0.627987	0	-1.95304	-2.14103	-1.82069	-0.54065	-0.967589	-0.317561	-0.678372	-0.785781	-3.21455	-1.39962	-1.22308	-2.32641	-1.29586	-0.405412	-1.56014	-1.67105	-1.06403	-1.25022	13500	20863	5388.33	4730	5906	14342.5	10668.5	16741	13036.7	12101.3	2247.5	7907.67	8937	4159.67	8497.33	15752	7075	6551.5	9978.67	8770.5
PA14_59850	48078_162	-0.370505	0	-3.02046	-0.650367	-0.592236	-0.0265044	-0.0772665	0.633175	-0.875014	-0.514054	-5.75243	-0.67293	-5.76043	-4.23905	-0.779706	-0.593855	-4.62366	-5.99054	-0.708538	-5.62092	15074	19487.8	2401.67	12416	12926.5	19133	18471.5	30225	10625.7	13646.3	361.5	12223.3	359.5	1032	11351.3	12912	790.5	306.5	11925.3	396
PA14_59860	47910_286	-0.606041	0	-4.76447	0.00952405	0.103932	-0.279761	0.0403414	0.534364	-0.546891	-0.523111	-3.629	-0.546449	-3.68789	-3.41303	-0.208014	-0.0326615	-3.51723	-3.51723	-0.351567	-3.41142	7315.5	11134.8	409.667	11208.5	11966.5	9172	11450.5	16126.5	7621.67	7748.33	900	7624	864	1045.33	9639.67	10885.5	972.5	972.5	8726.67	1046.5
PA14_59870	49700_71	-0.31095	0	-6.343	0.0249363	0.246631	-0.242126	0.0667022	0.97032	-0.254603	0.060334	-5.49158	-0.164091	-5.5438	-5.20362	-0.0274489	0.260265	-5.7345	-5.5479	-0.124061	-5.44754	19893	24677.8	304	25108	29278.5	20865	25845.5	48350.5	20685.3	25731.7	548.5	22024.7	529	669.667	24212.7	29556.5	463.5	527.5	22644.3	565.5
PA14_59880	47960_46	-0.997209	0	-6.96911	-0.172726	0.393735	-0.399772	0.137307	0.70267	-0.686091	-1.13116	-5.17929	-1.06873	-5.63241	-5.32526	-1.71075	-0.733995	-5.7471	-5.51596	-1.58687	-5.23082	11381.5	22719	181.333	20155.5	29848	17220.5	24987.5	36975.5	14120.7	10372.3	627	10831	458	566.667	6940.67	13659.5	423	496.5	7563	605
PA14_59890	47797_127	-0.592595	0	-7.19816	-0.0356524	0.148896	-0.146258	-0.0525234	0.581331	-0.520188	-0.350097	-6.26164	-0.493409	-6.39491	-5.72232	-0.22455	-0.780196	-6.21256	-6.33328	-0.864971	-6.09671	14704.5	22173.8	151	21632.5	24584.5	20036	21381	33177	15461.3	17396	289	15751	263.5	420	18977.7	12911.5	299	275	12174.7	324
PA14_59900	46414_128	-0.685845	0	-6.9958	0.0562879	0.120571	-0.508411	-0.0714621	0.837579	-0.46139	0.0598099	-5.27073	-0.221848	-3.8086	-5.37053	-0.212542	0.149744	-6.10783	-5.87295	-0.171679	-4.53674	18671	30035	235.333	31230	32653	21114.5	28583.5	53674	21814	31306.3	778	25754	2143.5	726	25920.7	33320	435.5	512.5	26665.3	1294
PA14_59910	45675_115	-0.517514	0	-6.6386	-0.172104	0.418756	-0.147994	-0.000393419	0.758108	-1.12257	-0.884406	-5.6996	-0.606419	-5.33622	-5.00051	-0.56299	0.418651	-5.40241	-5.41915	0.0299022	-4.96322	17934.5	25673	257.667	22786	34319	23170	25666	43420	11791	13907.3	494	16862.7	635.5	802	17378	34316.5	607	600	26210.7	823
PA14_59920	43801_160	-0.0894609	0	-4.53149	-0.0380097	0.238317	-0.139032	0.157946	1.16716	-0.069692	-0.72015	-3.79104	-0.0813221	-3.79552	-3.21326	-0.158793	0.172063	-3.69108	-3.5161	-0.229665	-3.43791	20946.5	22286.5	963.667	21707	26289.5	20239	24865	50048.5	21235.5	13528.7	1610	21065	1605	2403	19963.7	25109.5	1725.5	1948	19006.7	2056.5
PA14_59930	47481_101	-0.805535	0	-5.36546	-0.0115507	0.179228	-0.325111	-0.553624	1.55606	-0.510216	-0.413311	-4.51693	-0.354672	-4.50113	-4.17241	-0.847985	1.34292	-4.36625	-4.5819	0.843697	-4.48034	3569.5	6238.75	151.333	6189	7064	4980	4250.5	18345	4380.33	4684.67	272.5	4879	275.5	346	3466	15825.5	302.5	260.5	11196.3	279.5
PA14_59940	43070_0	-0.716462	0	-6.3937	-0.790671	-0.350698	-0.620666	-0.0954698	0.171713	-1.02656	-1.00585	-4.9726	-0.871156	-5.13472	-4.70285	-0.642252	-0.37387	-5.11121	-4.91524	-0.444888	-4.47998	13662.5	22449.5	267	12977.5	17605	14600.5	21012	25287	11020	11179.3	715	12273.3	639	862	14383.7	17324.5	649.5	744	16492.3	1006
PA14_59950	48244_51	-0.417682	0	-8.01601	0.178425	0.34651	-0.14524	0.14258	0.730092	-0.446817	-0.118544	-6.52048	-0.248331	-6.85928	-6.62783	-0.243239	0.393903	-7.07638	-6.99255	0.164172	-6.75199	11821	15790.2	61	17869	20077	14278	17430.5	26192	11584.7	14544.7	172	13293.3	136	159.667	13340.3	20747.5	117	124	17693.3	146.5
PA14_59980	47666_147	-3.70105	0	-6.94057	-0.0101793	0.154792	-0.0646522	-2.25625	0.119318	-0.369894	-0.060895	-5.82365	-0.026775	-6.09362	-5.70751	-4.16798	-0.223919	-5.98095	-6.05507	-0.322456	-5.92891	1454.5	18916.5	154	18783.5	21059	18087.5	3959.5	20547.5	14638.3	18134.7	334	18568.7	277	362	1052.33	16197	299.5	284.5	15127.7	310.5
PA14_59990	45206_71	-0.562197	0	-7.39953	-0.305537	0.315029	0.111085	0.120196	0.985225	-0.280494	-0.105174	-3.96914	-0.293439	-5.91728	-5.82601	-0.244596	0.0850364	-6.23189	-5.86325	-0.161944	-5.50638	16085.5	23750.5	140.667	19217.5	29546.5	25651.5	25814	47017	19554	22080.7	1516.5	19379.3	393	418.667	20046.7	25192.5	316	408	21228.7	522.5
PA14_60000	44106_503	-0.830967	0	-5.59997	-0.141138	0.0207982	-0.17682	0.287506	0.769236	-0.38227	-0.246718	-4.53709	-0.144584	-4.54562	-3.84904	0.647197	-0.241391	-4.28177	-4.42949	0.0133892	-4.36987	7752.5	13790.8	284.333	12505.5	13991	12200	16832	23504.5	10580.7	11623	594	12475.7	590.5	957	21598	11666	709	640	13919.3	667
PA14_60020	43712_433	-0.0668596	0	-6.13433	-0.106361	0.163928	-0.207838	0.0547865	0.814258	-0.388477	0.243484	-5.03825	-0.229891	-2.55596	-5.0923	-0.155063	0.543796	-5.44271	-5.40774	0.397081	-3.56075	17772	18615	265	17292	20855	16117.5	19335.5	32732.5	14220.7	22037.3	566.5	15873	3165.5	545.667	16718	27137	428	438.5	24513	1577.5
PA14_60030	47982_2	-0.839825	0	-8.58907	-0.0703362	-0.0931924	-2.26987	-1.36337	-1.42248	-0.69317	-0.658492	-6.96943	-2.27271	-7.49109	-7.15755	-1.42626	-3.61662	-7.48021	-7.72813	-3.79515	-7.05975	13268	23747.5	61.6667	22617.5	22262	4924	9230	8859.5	14687.7	15045	189.5	4914.33	132	166.333	8836.33	1936	133	112	1710.67	178
PA14_60040	48269_115	-0.998985	0	-6.52285	-0.394491	-0.296129	-0.550217	-0.371915	-0.310037	-0.363883	-0.236063	-5.41482	-0.426696	-5.58389	-4.82506	-0.234365	-0.136099	-5.4635	-5.28626	-0.13061	-5.27794	13511.5	27004	293.667	20543.5	21993	18441.5	20867.5	21782	20984	22928	633	20090	563	952.667	22955	24573	612	692	24666.7	696
PA14_60050	47959_118	-2.85821	0	-6.95031	-0.343858	0.244649	-0.224677	-0.177335	-0.241292	-2.03954	-1.99545	-5.96725	-0.527725	-6.05434	-5.68598	-0.146267	0.132306	-5.863	-6.08387	0.0456564	-5.75896	3166.5	22960.8	185.667	18091.5	27204	19649.5	20305	19424.5	5585	5758.33	367	15926.7	345.5	446	20747	25166	394.5	338.5	23699	424
PA14_60060	48069_105	-7.24176	0	-8.4418	-6.96095	-6.59838	-6.27492	-6.155	-6.18334	-6.8783	-7.25774	-6.70119	-6.8845	-6.81632	-6.53126	-6.9708	-6.42591	-6.74699	-6.9318	-6.63706	-6.55329	121	18313.5	52.6667	147	189	236.5	257	252	155.667	119.667	176	155	162.5	198	146	213	170.5	150	184	195
PA14_60070	43179_196	-3.38235	0	-4.14403	-3.87998	-3.00152	-3.10904	-2.50742	-2.90425	-3.32997	-3.52465	-3.88505	-3.64868	-3.47724	-2.84727	-3.21861	-3.20682	-3.52697	-3.05487	-3.66242	-2.91915	2411.5	25146.5	1422.33	1708	3140	2914.5	4422.5	3359	2500.67	2185	1702	2005	2258	3494.33	2701.33	2723.5	2181.5	3026	1986	3324.5
PA14_60080	43396_38	-3.44868	0	-4.60544	-3.62492	-3.57715	-3.33225	-3.11813	-3.08476	-3.36161	-3.56465	-3.78968	-3.62295	-3.62524	-3.13584	-3.68523	-3.3113	-3.56963	-3.52044	-3.71652	-3.43934	2617.5	28578.8	1174	2316.5	2394.5	2837.5	3291.5	3368.5	2780.33	2415.33	2066.5	2319.67	2316	3251.33	2221.67	2879	2407	2490.5	2174	2634.5
PA14_60090	47254_49	-4.34475	0	-5.13826	-5.48451	-5.1717	-5.91478	-3.91548	-5.99201	-5.88902	-6.01273	-6.04895	-6.61267	-4.74672	-4.85211	-5.93724	-3.9979	-6.4928	-6.53927	-4.60666	-4.43774	769	15625.2	443.667	349	433.5	259	1035.5	245.5	263.667	242	236	159.667	582	541	255	978	173.5	168	641.333	721
PA14_60100	47072_287	-6.3719	0	-7.00482	-6.34079	-6.032	-5.93879	-5.69924	-5.71911	-6.04291	-6.09712	-5.72412	-6.43621	-6.09549	-5.74773	-6.18303	-6.09874	-6.2369	-6.38771	-5.75625	-5.90854	367	30394.8	236.667	375	464.5	495.5	585	577	461	444	575	351	444.5	565.667	418.333	443.5	403	363	562.333	506
PA14_60110	46381_37	-6.60166	0	-7.78091	-6.72584	-6.11411	-4.48561	-5.8819	-4.63076	-5.06202	-5.67409	-6.15444	-5.17274	-6.68193	-5.35817	-6.87964	-5.68784	-6.80496	-6.75449	-6.21668	-6.39421	194	18840.8	85.6667	178	272	841	319.5	760.5	564	369	264.5	522.333	183.5	459.333	160	365.5	168.5	174.5	253.333	224
PA14_60120	47122_8	-6.20733	0	-7.66869	-6.21195	-5.72421	-5.43666	-5.1642	-5.59951	-5.98297	-6.56859	-5.93702	-6.38535	-5.99552	-5.56071	-6.31248	-5.49033	-6.1822	-5.89002	-6.21195	-5.76095	313	23128	113.667	312	437.5	534	645	477	365.667	243.667	377.5	276.667	362.5	490	291	514.5	318.5	390	312	426.5
PA14_60130	43385_23	-0.50072	0	-7.58843	-0.588737	-0.0178624	-0.188859	-0.0446273	0.178615	-0.805037	-0.546509	-4.10043	-0.641839	-0.393235	-5.75751	-0.294785	0.0417983	-6.41964	-6.22699	-0.139046	-5.89559	19270	27265.5	141.667	18129.5	26930	23920	26435	30859	15605.3	18668	1589.5	17474.3	20760.5	504	22226.7	28067	318.5	364	24760.3	458
PA14_60280	48424_101	-4.9435	0	-6.41038	-5.19938	-4.60788	-4.28395	-4.14824	-4.53016	-5.00924	-5.41754	-4.82363	-5.35606	-4.98478	-3.85822	-5.20131	-4.45227	-4.84158	-4.67869	-5.19361	-4.46195	744.5	22909	269.333	623.5	939.5	1176	1292	991.5	711.333	536	809	559.333	723.5	1579.67	622.667	1046.5	799	894.5	626	1039.5
PA14_60320	48478_51	-5.85146	0	-7.2207	-6.10919	-5.58649	-5.40234	-5.13728	-5.31152	-5.56953	-6.24378	-4.86398	-6.25107	-5.95302	-5.50449	-5.95957	-5.37103	-5.85479	-5.70913	-6.14813	-5.60179	434	25058.5	168	363	521.5	592.5	712	631	527.667	330.667	860.5	329	404.5	552	402.667	605.5	433	479	353.333	516
PA14_63450	49761_0	-5.96094	0	-7.2853	-6.21926	-5.79608	-5.4577	-5.38023	-5.67774	-6.07905	-6.57903	-5.97925	-6.42053	-6.12045	-0.108536	-6.22872	-5.60913	-6.06464	-5.97007	-6.1286	-5.74506	396.5	24698.2	158.333	331.5	444.5	562	593	482.5	365.333	258.333	391.5	288.333	355	22908.3	329.333	506	369	394	353	460.5
PA14_69510	49902_17	-7.41807	0	-8.56693	0.456826	0.872031	-6.77372	-6.84936	-6.4927	0.0383324	-0.641047	-5.80509	-7.47158	-7.16822	-0.39909	-7.27946	-6.96859	-7.60552	-7.35288	-7.58043	-7.02286	119	20352	53.6667	27933.5	37249	186	176.5	226	20900	13050.7	364	114.667	141.5	15433.7	131	162.5	104.5	124.5	106.333	156.5
PA14_69530	49903_23	-7.71532	0	-8.40039	0.0911714	0.170428	-6.87271	-6.88172	-6.76868	-0.178532	-0.222452	-6.71532	-6.97997	-7.37259	-0.204193	-7.47122	-7.56251	-7.78974	-7.46443	-7.10814	-7.22186	89.5	18809	55.6667	20036	21167.5	160.5	159.5	172.5	16619.7	16121.3	179	149	113.5	16326.7	106	99.5	85	106.5	136.333	126
PA14_69520	49904_348	-5.50752	0	-6.76807	0.269896	0.230143	-5.63936	-4.73584	-5.21898	0.105606	0.0830739	-4.84484	-6.12116	-5.84372	-0.146526	-5.84372	-3.78931	-5.69283	-4.99472	-4.23996	-5.77803	406.5	18492.2	169.667	22296.5	21690.5	371	694	496.5	19896.7	19588.3	643.5	265.667	322	16706.3	322	1337.5	357.5	580	978.667	337
PA14_69540	49905_272	-5.13347	0	-6.46709	0.246403	0.377539	-4.74025	-4.55014	-4.81728	-0.110954	-0.327678	-5.18684	-5.73388	-5.37473	-0.144617	-5.41351	-4.87919	-5.30856	-5.06591	-5.53745	-5.01354	1032.5	36242.5	409.667	42992.5	47083.5	1356	1547	1285.5	33559.7	28878.7	995	681	873.5	32785.7	850.333	1231.5	914.5	1082	780.333	1122
PA0053	PA0053_41	-6.86963	-6.39036	-7.81035	-4.49332	-6.16552	-6.04734	-5.90836	-5.64451	-6.03836	-7.08567	0	-7.04914	-6.46418	-5.64043	-6.45459	-6.23152	1.26571	-6.09123	-6.20516	-4.54198	75.5	105.25	39.3333	392	123	133.5	147	176.5	134.333	65	8829	66.6667	100	177	100.667	117.5	21229	129.5	119.667	379
PA0100	PA0100_119	-0.472664	-3.69971	-4.2644	-3.62126	-3.18223	0.414365	-2.77986	0.127069	-3.51762	-3.63271	0	0.0038072	-3.49715	-2.96748	-3.64096	0.463121	-3.4918	0.0105841	0.354511	-3.05675	22999	2456.25	1660.67	2593.5	3516	42533.5	4647	34853.5	2786.67	2573	31915	31999.3	2826.5	4080.33	2558.33	43995.5	2837	32150	40805	3835.5
PA0187	PA0187_20	-0.761585	-7.37916	-0.669924	-0.422443	-0.484516	-0.3143	-0.254847	-0.43439	-0.478011	-0.577392	0	-0.770213	-7.13141	-6.70313	-0.580941	-0.091439	0.0483929	-0.28315	-0.0893961	-0.1195	20179	205.5	21502.7	25526.5	24451.5	27513.5	28671	25316	24562	22927	34210.5	20058.7	244	328.333	22870.7	32109.5	35377.5	28114	32155	31491
PA0188	PA0188_379	-1.4057	-5.69409	-1.19489	-1.12347	-1.04593	-0.243232	-0.464668	-0.776222	-0.984882	-1.07133	0	-1.00403	-5.38562	-4.81858	-1.42136	-0.82216	-0.377107	-1.01965	-1.06873	-0.914291	14201	726.75	16435.3	17269.5	18223	31787.5	27264.5	21969	19010.7	17905	37625	18760	900	1333.33	14047.7	21280.5	28970.5	18558	17937.3	19964
PA0203	PA0203_314	-1.00665	-6.93071	-7.90435	-6.65863	-6.10192	-5.93071	-5.84153	-6.35296	-6.65552	-7.19318	0	-7.00222	-6.6447	-0.977308	-6.80351	-0.26134	-6.41726	-6.28899	-0.648654	-0.224179	23331	384.25	195.667	464	682.5	768.5	817.5	573.5	465	320.333	46877.5	365.667	468.5	23810.3	419.667	39110.5	548.5	599.5	29902	40131
PA0207	PA0207_51	-1.42663	-5.00042	-5.49897	-4.67849	-4.15539	-3.98712	-3.86251	-4.18798	-4.47402	-5.27777	0	-4.77041	-4.57872	-0.968309	-4.66784	0.291251	-4.48229	-4.63983	-0.564931	-0.381715	1929	162	114.667	202.5	291	327	356.5	284.5	233.333	133.667	5185.5	190	217	2650.33	204	6345.5	232	208	3505.33	3980
PA0257	PA0257_0	-4.95642	-6.0854	-0.61168	-0.103607	-0.0452607	-0.0634563	-0.156544	-0.228224	-0.368115	-0.439816	0	-0.362364	-5.13182	-5.77957	-0.448045	0.179399	0.103843	-0.139623	-0.0212245	0.0437321	742.5	339.5	15086.7	21455.5	22341	22061	20682.5	19680	17861.3	16995.3	23053	17932.7	657.5	419.667	16898.7	26105.5	24773.5	20926.5	22716.3	23762.5
PA0497	PA0497_151	-0.446265	-7.24383	-1.15539	-7.0845	-6.74489	-7.05389	-0.154526	-6.42909	-7.24239	-7.95983	0	-7.98608	-6.7994	-3.6542	-1.82179	-0.110818	-0.194633	-7.17015	-1.5859	-6.5414	37155	334	22727.3	373	472	381	45482	587.5	334.333	203.333	50624	199.667	454.5	4021	14320	46881	44235	351.5	16863.7	543.5
PA0498	PA0498_13	-0.75558	-6.90438	-0.397429	-6.38691	-6.07309	-6.23963	-0.0318883	-6.00814	-6.5944	-6.91892	0	-6.93034	-6.68336	-6.24166	-0.545471	0.063222	0.173637	-6.51551	-0.238841	-6.19321	21215	299	27193	428	532	474	35034.5	556.5	370.667	296	35817.5	293.667	348.5	473.333	24541	37422	40398.5	391.5	30352.7	489.5
PA0499	PA0499_0	-0.468669	-5.33743	-0.461829	-0.0882139	-0.245948	-4.42455	-0.00416771	-4.72713	-5.01746	-5.19282	0	-5.24214	-0.266836	-1.2554	-0.433017	-0.145952	0.107577	-0.126553	0.00502083	-0.00779087	25426.5	870.25	25547.3	33099	29671	1638.5	35084.5	1328.5	1086.33	962	35186	929.667	29244.5	14738.7	26062.7	31800.5	37910	32231	35308.7	34996.5
PA0642	PA0642_253	0.113999	-6.14145	-7.12986	0.468475	0.656841	-5.62804	-5.43922	-5.89352	-5.99586	-6.24806	0	-6.26065	-6.2222	-5.62532	-5.82107	-5.68413	-5.6465	-6.12698	-5.56686	-5.70978	18946.5	248	125	24223.5	27602	354	403.5	294.5	274.333	230.333	17507	228.333	234.5	354.667	309.667	340.5	349.5	250.5	369.333	334.5
PA0643	PA0643_42	0.108982	-5.11748	-5.59774	0.420889	0.753717	-4.27868	-3.98544	-4.67395	-3.97071	-4.32407	0	-5.11215	-4.8064	-4.28178	-4.87297	-4.06161	-4.46018	-4.55184	-4.78613	-4.0311	22753.5	607.75	435.667	28245	35574	1087	1332	826.5	1345.67	1053.33	21098	610	754	1084.67	720	1263.5	958.5	899.5	764.667	1290.5
PA0644	PA0644_29	0.201201	-3.64556	-4.26066	0.18509	0.503706	-2.73513	-2.42617	-2.86822	-3.20298	-3.45013	0	-3.55573	-3.28986	-2.68037	-3.3041	-2.78908	-3.20012	-3.03161	-3.24694	-2.79622	25754	1790	1168.67	25468	31762	3364.5	4168	3068	2432.67	2049.67	22401.5	1905	2290.5	3494.67	2268	3241	2437.5	2739.5	2359.67	3225
PA0645	PA0645_7	0.776097	-5.6811	-5.77222	0.058686	0.814989	-5.0171	-4.77815	-4.87699	-5.06304	-5.58308	0	-5.79826	-5.31299	-5.34381	-5.26606	-4.70398	-4.3048	-5.28511	-5.5294	-5.09967	20933.5	238.25	223.667	12731.5	21505.5	377.5	445.5	416	365.667	255	12224	219.667	307.5	301	317.667	469	618.5	313.5	264.667	356.5
PA0689	PA0689_0	-1.02898	-4.52821	-0.764815	-0.487972	-0.456099	-5.76233	-0.827421	-5.6764	-2.26965	-2.2104	0	-6.38911	-1.19581	-1.92768	-4.4229	-0.247391	-1.21422	-1.62778	-0.522974	-0.0841706	12568.5	1111.5	15094	18287	18695.5	472.5	14453	501.5	5318.67	5541.67	25647	306	11196	6741.33	1195.67	21605.5	11054	8299	17848.7	24193.5
PA0715	PA0715_568	-5.39275	-5.6485	-6.13401	-5.34879	-5.19757	-5.04788	-4.81389	-4.46985	-5.00848	-5.05161	0	-5.35471	-5.43183	-4.5826	-5.13514	-4.90212	-5.42351	-5.50891	-4.65782	-5.3726	355.5	297.75	212.667	366.5	407	451.5	531	674	464	450.333	14935.5	365	346	623.333	425	499.5	348	328	591.667	360.5
PA0729	PA0729_170	-5.92227	-6.23795	0.265137	0.263073	0.137344	-5.90237	-5.48931	-5.42686	0.0795025	0.486256	0	-5.85188	-6.15674	-5.1662	-5.75235	-5.77931	-6.05218	-6.01324	-5.55926	0.253237	360	289.25	26236	26198.5	24012	365	486	507.5	23068.3	30581.7	21831.5	378	306	608	405	397.5	329	338	463	26020.5
PA1152	PA1152_11	-4.66144	-5.00162	0.306518	-4.49702	-4.61772	0.879429	-3.91155	-4.1198	-4.41846	0.217797	0	0.809615	-4.67344	-0.424363	-0.126022	-0.11775	0.810551	-4.64278	-0.405832	-4.47735	422.5	333.75	13223	473.5	435.5	19669.5	710.5	615	500	12434.3	10692	18740.3	419	7967.33	9797.67	9854	18752.5	428	8070.33	480
PA1154	PA1154_352	-0.414282	-6.84536	-7.85783	-6.71942	-6.08085	-0.125945	-5.29305	-0.28279	-0.427997	-0.232104	0	-0.366849	-0.38235	-0.44475	-6.27398	-0.0784525	-6.35887	-6.36242	-0.3076	-0.00618923	25066.5	290.5	144	317	493.5	30612	852	27458.5	24829.3	28440.3	33404.5	25904.3	25627.5	24542.7	431.667	31636.5	407	406	26990.3	33261.5
PA1366	PA1366_214	-5.84346	-6.19118	0.587127	-5.79587	-5.60856	-5.33528	-5.01614	-5.27769	-5.40011	-5.71317	0	-5.40768	-5.75393	-5.19165	-5.52388	0.530067	-5.81947	0.0134953	0.418461	-5.5662	328	257.75	28292.7	339	386	466.5	582	485.5	446	359	18833.5	443.667	349	515.333	409.333	27195.5	333.5	19010.5	25171	397.5
PA1368	PA1368_19	-6.03759	-6.08519	-6.31534	-5.45948	-5.41508	0.379385	-4.84477	0.459905	-4.83499	-5.53458	0	0.446652	-5.81562	-4.84008	-5.47789	-5.34641	-5.32304	-5.47129	-5.70381	-5.69533	246.5	238.5	203.333	368	379.5	21063	563.5	22272	567.333	349.333	16192.5	22068.3	287.5	565.333	363.333	398	404.5	365	310.667	312.5
PA1370	PA1370_321	-3.21641	-2.65455	-2.6976	-2.70758	-2.76586	-3.62849	-2.84662	-3.10901	-1.83551	-3.17481	0	-2.71762	-5.01856	-1.47965	-3.81919	-4.44576	-5.27001	-3.06191	-3.33	-5.19829	1384.5	2043.75	1983.67	1970	1892	1040.5	1789	1491.5	3605.67	1425	12868.5	1956.33	397	4614.33	911.667	590.5	333.5	1541	1279.67	350.5
PA1372	PA1372_128	-2.49931	-4.16394	-2.50637	-2.2706	-2.13476	-5.62644	-2.65731	-5.22511	-3.38011	-3.81599	0	-6.00807	-2.55667	-1.41448	-4.94081	-1.93865	-3.07745	-2.78931	-2.43141	-1.77808	2424.5	764.75	2412.67	2841	3121.5	277.5	2173	366.5	1316.67	973.333	13708.5	213	2330	5142.67	446.333	3576	1624	1983	2541.33	3997
PA1381	PA1381_32	-4.52368	-5.77744	0.435673	0.558209	0.311752	-4.48885	-3.95052	-4.74914	0.425575	0.436308	0	-5.51665	0.343603	0.429738	-4.9236	0.627035	-4.70369	0.468804	0.716403	0.955262	511.5	214.5	15913.3	17324	14603.5	524	761	437.5	15802.3	15920.3	11765.5	257	14929.5	15848	387.667	18170.5	451.5	16283	19331.7	22812.5
PA1382	PA1382_5	-4.25422	-4.76945	1.4693	0.631206	0.828217	-3.76179	-3.6224	-3.61844	0.545247	0.965508	0	-4.24046	0.950366	0.622132	-4.21133	0.884687	-4.14194	0.418415	0.449131	0.820761	469.5	328.5	24807.7	13877	15907.5	660.5	727.5	729.5	13074.3	17495.7	8959.5	474	17313	13790	483.667	16542.5	507.5	11974	12231.7	15825.5
PA1383	PA1383_0	-4.66282	-5.14589	0.679837	0.65313	0.319658	-1.18115	-4.27192	-4.49971	0.350138	1.04467	0	-1.09859	0.477276	0.379654	-4.71016	0.576447	-4.88286	0.208792	0.53409	0.820881	459.5	328.75	18646	18304	14526.5	5133	602.5	514.5	14836.7	24011	11639.5	5435.33	16203.5	15143.3	444.667	17356.5	394.5	13452	16854.3	20561
PA1384	PA1384_141	-4.1636	-4.56123	0.701595	0.57303	0.318202	-3.63723	-3.38783	-3.41084	0.496985	0.606545	0	-3.84648	0.389247	0.376527	-4.07707	0.363781	-4.51608	0.27232	0.498851	0.795003	590.5	448.25	17210.3	15743	13194	850.5	1011	995	14934.7	16113	10582.5	735.667	13860	13738.3	627	13617.5	462.5	12781	14954	18361.5
PA1385	PA1385_88	-4.95992	-7.12985	0.372077	0.444215	0.181305	-6.72138	-4.83439	-6.34135	-0.0602366	0.0327752	0	-6.64442	0.363392	0.183588	-6.19239	0.335833	-5.45588	0.100634	0.295962	0.616211	247.5	55	9969.33	10480.5	8734.5	73	270	95	7388	7880	7703	77	9909.5	8748.33	105.333	9722	175.5	8259.5	9457	11807.5
PA1386	PA1386_125	-5.97838	-5.95658	0.590829	0.381845	0.145606	-5.16372	-4.95298	-4.92448	0.242602	0.447058	0	-5.2591	0.225765	0.156051	-5.58735	0.170899	-5.60326	0.0950646	0.413032	0.611415	197	200	18706.7	16184	13739.5	346.5	401	409	14695	16932.3	12420.5	324.333	14524.5	13839.3	258.333	13982.5	255.5	13266.5	16537.7	18975.5
PA1388	PA1388_186	-3.83933	-4.21677	0.312169	0.292957	0.126593	-3.52514	-3.2945	-3.26729	0.299362	0.219115	0	-4.11309	0.148182	0.361456	-4.11309	0.397576	-3.63744	0.183354	0.338213	0.790623	972	748.25	17274	17045.5	15189	1208.5	1418	1445	17121.3	16195	13913	804	15418	17874.3	804	18327.5	1118	15798.5	17588.7	24067
PA1389	PA1389_0	-6.26696	-6.55178	0.113076	0.0246212	-0.0872627	-5.90702	-5.78347	-5.96888	-0.281251	-0.0431826	0	-6.5511	-0.0207249	-0.125024	-6.4126	0.21366	-5.92557	-0.00399803	-0.194349	0.261769	213.5	175.25	17782	16724.5	15476.5	274	298.5	262.5	13529.3	15956.7	16441.5	175.333	16207	15076.7	193	19066	270.5	16396	14369.3	19712.5
PA1390	PA1390_79	-1.00961	-4.21696	-0.437493	-0.321724	-0.529611	-5.8599	-0.884228	-5.24686	-1.79044	-1.71232	0	-5.98157	-1.13266	-1.65526	-4.34418	-0.382988	-1.38722	-1.7252	-0.488449	-0.226021	12721	1377.25	18912.3	20492.5	17742.5	441	13876	674.5	7404	7816	25612	405.333	11681	8131.33	1261	19640.5	9791.5	7746.5	18256	21898
PA1391	PA1391_24	-3.50392	-4.05649	-0.15618	-0.264996	-0.279467	-3.1388	-2.0754	-3.12748	-0.646701	-0.560016	0	-3.8401	-0.551315	-0.742832	-3.83278	0.224265	-1.58927	-0.488496	-0.373165	0.586836	2069.5	1411	21068.7	19538	19343	2665.5	5570.5	2686.5	14996	15924.7	23477.5	1639.33	16021	14029.3	1647.67	27426	7802.5	16734	18126.7	35262
PA1392	PA1392_93	-4.80112	-5.18355	0.225299	-0.247366	-0.0733957	-4.33944	-3.99377	-4.27648	-0.417236	-0.461407	0	-5.04369	0.228773	-0.479778	-5.03478	0.501772	-4.41707	-0.120315	-0.0642849	0.654816	700	537	22814	16440.5	18547.5	964	1225	1007	14614.3	14173.7	19515.5	591.667	22869	13994.3	595.333	27633	913.5	17954	18665	30725.5
PA1393	PA1393_58	-5.82974	-5.94533	-0.56705	-0.551838	-0.428718	-5.22616	-4.9309	-5.22264	-0.885972	-0.857895	0	-5.73563	-0.414724	-0.777231	-5.68794	-0.418744	-5.85676	-0.600386	-0.603005	-0.185135	269.5	248.75	10346.3	10456	11387.5	409.5	502.5	410.5	8294.33	8457.33	15328	287.667	11498.5	8943.67	297.333	11466.5	264.5	10110	10091.7	13482
PA1472	PA1472_73	-4.68523	-4.44641	-0.649229	-0.712132	-0.894684	-3.92728	-4.05005	-4.17181	-4.53954	-4.74391	0	-4.49868	-0.834699	-4.16055	-0.765883	-0.574028	-0.827658	-0.883372	-0.661413	-0.350124	1877.5	2215.5	30799	29485	25980.5	3175	2916	2680	2077	1802.67	48303	2136.67	27083.5	2701	28406.7	32447	27216	26185	30540	37894.5
PA1935	PA1935_18	-4.28341	-4.87974	-5.79398	-4.70061	-4.47698	-4.03392	-3.84066	-4.13536	-4.58553	-4.66477	0	-4.96814	-4.60534	-3.97544	-4.71974	-4.10132	-4.57019	-4.29837	-4.46128	-4.35028	1115	737.5	391.333	835	975	1325.5	1515.5	1235.5	904.333	856	21712.5	693.667	892	1380.33	824	1265	914	1103.5	985.667	1064.5
PA1936	PA1936_0	-5.72246	-6.23722	-7.11511	-5.79837	-5.5068	-5.12367	-4.83497	-5.28805	-5.57072	-6.00853	0	-6.09989	-5.7703	-5.07393	-5.7247	-5.20118	-5.48155	-5.48269	-5.49987	-5.44116	536.5	375.5	204.333	509	623	812.5	992.5	725	596	440	28327	413	519	841	535.667	770	634	633.5	626	652
PA1939	PA1939_45	-3.66096	-3.74501	-4.37897	-3.88153	-3.41259	-3.13703	-2.94212	-3.18797	-3.19832	-2.64131	0	-2.97872	-3.39673	-2.99084	-3.44363	-3.29787	-3.59716	-3.6248	-3.3604	-3.4087	1714	1617	1042	1471	2036	2464.5	2821	2379	2362	3475	21680.5	2750.33	2058.5	2727.33	1992.67	2204.5	1791.5	1757.5	2111	2041.5
PA2073	PA2073_0	-1.25486	-7.75906	-1.04202	-7.72788	-7.1879	-6.94514	-0.829155	-7.03917	-7.51637	-7.7631	0	-7.58349	-7.39084	-7.21425	-7.60076	-6.99852	-7.7374	-7.44833	-7.26614	-7.11472	13502.5	148.75	15649	152	221	261.5	18137	245	176	148.333	32223	168	192	217	166	252	151	184.5	209.333	232.5
PA2100	PA2100_116	-5.29276	-5.92713	-0.789448	-5.48039	-4.85759	-4.65129	-4.47343	-4.52731	-4.44001	-5.72541	0	-5.43072	-0.767667	-4.86402	-1.12743	-4.76448	-5.33309	-0.774194	-5.6373	-4.8021	471.5	303.75	10693.3	414	637.5	735.5	832	801.5	851.5	349.333	18482.5	428.5	10856	634.667	8460	680	458.5	10807	371.333	662.5
PA2101	PA2101_407	-6.50301	-6.81664	-0.493788	-6.40851	-6.28125	-5.92844	-5.57001	-5.81388	-6.28633	-6.57428	0	-6.26861	-0.606324	-5.81572	-0.280019	-6.05614	-6.5619	-0.611138	-6.4636	-6.16255	325	261.5	20933.3	347	379	484	620.5	524	377.667	309.333	29477	382.333	19362.5	523.333	24276.7	443	312	19298	334	411.5
PA2101	PA2101_581	-6.45438	-6.69185	-0.392662	-6.2523	-6.02864	-5.59844	-5.45131	-5.4854	-5.84529	-6.13778	0	-5.93001	-0.718217	-5.61208	-0.102058	-5.83238	-6.16264	-0.544216	-5.98413	-6.02407	352.5	299	23546	405.5	473.5	638	706.5	690	537.667	439	30911.5	507	18789.5	632	28800.3	542.5	431.5	21198	488.333	475
PA2102	PA2102_11	-7.63018	-7.74628	-0.465535	-7.57904	-7.36591	-7.30528	-7.14795	-6.73424	-7.23386	-7.40992	0	-7.57188	-0.325461	-7.16042	-0.186869	-7.29346	-7.66785	-0.519935	-6.96643	-7.27009	97	89.5	13917	100.5	116.5	121.5	135.5	180.5	127.667	113	19217	101	15336	134.333	16882.3	122.5	94.5	13402	153.667	124.5
PA2103	PA2103_34	-5.54005	-5.94774	-0.629479	-5.44513	-5.43096	-5.25734	-4.95785	-5.0751	-5.36747	-5.19002	0	-5.36828	-0.485849	-4.94225	-0.260613	-5.29883	-5.20382	-0.637542	-5.28564	-5.42968	522	393.5	15700	557.5	563	635	781.5	720.5	588.333	665.333	24288	588	17343.5	790	20274	617	659	15612.5	622.667	563.5
PA2104	PA2104_7	-5.59496	-6.19448	-1.99927	-5.50585	-5.37485	-4.96411	-4.6635	-4.7443	-5.20106	-5.3595	0	-5.39385	-1.6601	0.0596459	-1.6548	-4.95382	-4.88136	-1.8893	-5.41251	-5.26268	361	238.25	4364.33	384	420.5	559	688.5	651	474.333	425	17448.5	415	5521	18185	5541.33	563	592	4710	409.667	454.5
PA2105	PA2105_0	-5.77262	-6.08648	-0.562942	-5.72222	-5.76372	-5.27735	-5.13726	-5.20335	-5.66316	-5.70794	0	-5.5998	-0.480199	-5.19935	-0.106516	-5.53849	-5.89835	-0.563525	-5.55309	-5.55757	323.5	260.25	11971.3	335	325.5	456	502.5	480	349	338.333	17685	364.667	12678	481.333	16426.3	380.5	296.5	11966.5	376.667	375.5
PA2106	PA2106_0	-6.42963	-6.73312	-0.387127	-6.3241	-6.29722	-5.74065	-5.57812	-5.56203	-5.96909	-6.44348	0	-6.16984	-0.586614	-5.76091	-0.201338	-6.02313	-6.3446	-0.660171	-6.27811	-6.05843	296.5	240.25	19543.3	319	325	478	535	541	408	293.667	25558.5	355	17019.5	471.333	22229.3	393	314.5	16173.5	329.333	383.5
PA2119	PA2119_252	-1.49166	-6.50472	-0.95136	-1.20865	-1.14733	-5.8216	-0.934218	-5.569	-5.75292	-6.06748	0	-6.11007	-6.09556	-5.30968	-0.800955	-1.16632	-1.08716	-1.25983	-1.36854	-5.977	10930.5	338.5	15896	13299.5	13877	543.5	16086	647.5	570	458.333	30738	445	449.5	775	17642.7	13695.5	14468	12836	11904.3	488
PA2182	PA2182_6	-0.816694	-8.81972	-1.12662	-1.01012	-0.868749	-7.61513	-0.649461	-7.27391	-7.09641	-8.03326	0	-7.5375	-8.29321	-3.16678	-0.831674	-7.98914	-1.1783	-7.92326	-8.03017	-7.89351	23152.5	90.25	18676.7	20247.5	22332	208	25998	263.5	298	155.667	40780	219.5	130	4541	22913.3	160.5	18019.5	168	156	171.5
PA2184	PA2184_138	-0.896249	-5.25541	-0.7185	-0.802824	-0.753742	-4.81996	-0.96306	-4.45913	-4.86036	-4.93485	0	-5.06383	-4.9562	-4.43779	-0.432306	-3.70367	-0.628639	-3.81368	-4.22895	-4.9539	10441	508.75	11810	11139.5	11525	688	9968.5	883.5	669	635.333	19433	581	626	896.667	14401.3	1491.5	12569	1382	1036.33	627
PA2185	PA2185_539	-0.762264	-6.57546	-0.847201	-0.697612	-0.658551	-5.70869	-0.574413	-5.58488	-5.90401	-5.89878	0	-6.09117	-6.14486	-5.31265	-0.477193	-5.86438	-0.933311	-6.02462	-6.0636	-6.0375	19440.5	345.75	18329	20331.5	20889.5	630.5	22144	687	550.667	552.667	32974	483.667	466	829.667	23687.7	566	17267	506.5	493	502
PA2188	PA2188_419	-0.44998	-7.3499	0.0213547	-0.333439	-0.3509	-6.4467	-0.0657558	-6.46042	-6.92638	-6.00238	0	-6.07556	-7.02033	-6.48203	-0.0759305	-6.74942	0.264634	-7.14033	-6.05229	-6.36703	10121	84.75	14031.7	10972.5	10840.5	158.5	13209.5	157	113.667	215.667	13825.5	205	106.5	154.667	13116.7	128.5	16609	98	208.333	167.5
PA2192	PA2192_192	-0.872703	-4.01992	-0.481065	-0.623213	-0.592955	-0.507677	-0.408179	-0.36962	-3.41763	-3.38417	0	-0.744923	-3.35913	-2.91744	-0.324932	-0.546879	-0.724511	-3.3135	-0.757954	-0.47878	16828.5	1899.5	22077	20005.5	20429.5	21673.5	23221	23850	2883.67	2951.33	30814.5	18387	3003	4078.67	24600.3	21092.5	18649	3099.5	18221.7	22112
PA2218	PA2218_0	-6.65307	-6.85764	-7.35514	-0.19982	-0.0783832	-6.08946	-5.91806	-5.921	-6.2777	-6.51779	0	-6.26269	-6.52225	-1.04426	-6.23803	-6.14683	-6.43979	-5.63847	-6.16648	-6.338	147.5	128	90.6667	12924.5	14059.5	218	245.5	245	191.333	162	14844.5	193.333	161.5	7198	196.667	209.5	171	298	206.667	183.5
PA2219	PA2219_0	-5.03244	-5.40105	-6.01347	-0.269155	0.0123067	-4.28256	-4.05581	-3.95333	-3.79021	-4.81391	0	-4.56081	-4.94419	-0.431004	-4.48044	-4.5724	-4.93786	-4.50595	-4.90098	-4.7166	856	663	433.667	23247	28255	1439.5	1684.5	1808.5	2025	996	28015	1187	910	20780	1255	1177.5	914	1233	937.667	1065.5
PA2220	PA2220_260	-6.21879	-6.50885	-6.92958	-0.152248	-0.102955	-5.66427	-5.58016	-5.6062	-6.01226	-6.43895	0	-6.65141	-6.08463	-0.231288	-6.09177	-5.5109	-5.74151	-5.91505	-5.96658	-5.85139	215.5	176.25	131.667	14443	14945	316.5	335.5	329.5	248.667	185	16050.5	159.667	236.5	13673	235.333	352	300	266	256.667	278
PA2221	PA2221_112	-6.37219	-6.63771	-5.59758	-6.57196	-6.15336	-5.69879	-5.47974	-5.91729	-3.14743	-3.10547	0	-6.32595	-4.85658	-2.33266	-5.13683	-2.18578	-2.86348	-4.92335	-2.89751	-5.86969	174	144.75	297.667	151.5	202.5	277.5	323	238.5	1626.67	1674.67	14413.5	179.667	497.5	2861.33	409.667	3168	1980.5	475	1934.33	246.5
PA2222	PA2222_73	-6.73764	-6.94132	-7.93671	-6.73284	-6.47862	-6.39661	-6.08076	-6.27996	-0.360981	-0.0863029	0	-7.17638	-6.79654	-0.292526	-6.85098	0.20084	0.0327028	-6.895	-0.0975414	-6.52767	150	130.25	65.3333	150.5	179.5	190	236.5	206	12464	15078	16007.5	110.667	144	13069.7	138.667	18398.5	16374.5	134.5	14961	173.5
PA2223	PA2223_63	-6.20897	-6.359	-7.23292	-6.02919	-5.8764	-5.63294	-5.41697	-5.80399	-0.243093	-0.20925	0	-6.32965	-6.08122	-0.402996	0.33175	0.38915	0.238877	-6.15222	-0.100447	-5.80735	162	146	79.6667	183.5	204	241.5	280.5	214.5	10125.7	10366	11984	149	177	9063.33	15082.3	15694.5	14142	168.5	11178	214
PA2224	PA2224_192	-3.73448	-4.14773	-4.61014	-3.93887	-3.58761	-3.31619	-3.00565	-3.40842	-0.189828	-0.34526	0	-3.85882	-3.68779	-0.20199	0.341249	0.304504	0.137138	-3.69596	-0.194294	-3.45118	942.5	707.75	513.667	818	1043.5	1259.5	1562	1181.5	10998.3	9875	12545	864.667	973.5	10906	15892.7	15493	13796	968	10964.3	1147
PA2225	PA2225_84	-4.63915	-5.17669	-5.84008	-4.88511	-4.31547	-4.08788	-3.82405	-4.19719	-0.503787	-0.335037	0	-4.83205	-4.49735	-0.552616	0.144301	0.0385241	0.461707	-4.49101	-0.398963	-4.26185	411.5	283.5	179	347	515	603	724	559	7231.67	8129	10254	360	454	6991	11332.7	10531.5	14121.5	456	7776.67	534.5
PA2227	PA2227_574	-4.94894	-4.35615	-5.57076	-3.59819	-3.55683	-6.28485	-4.54303	-5.9404	-0.442164	-0.176558	0	-6.7065	-5.19073	-0.540741	0.36931	-0.158733	-0.382919	-4.80058	-0.497638	-5.05552	337	508.25	219	859.5	884.5	133.5	446.5	169.5	7661.33	9210	10409	99.6667	285	7155.33	13445.7	9324.5	7982.5	373.5	7372.33	313
PA2228	PA2228_632	-7.22197	-6.76988	-7.85155	-7.0496	-6.39281	-6.34816	-6.0496	-5.93713	0.0183276	-0.513196	0	-6.74599	-6.6297	-0.698034	-0.0788367	0.0577905	-0.120038	-6.70447	-0.741606	-6.32438	98.5	134.75	63.6667	111	175	180.5	222	240	14893	10303.3	14705	137	148.5	9064.33	13923	15306	13531	141	8794.67	183.5
PA2229	PA2229_151	-0.472421	-4.64908	-0.612419	-0.0839898	0.0436074	0.157828	-0.521848	-0.108684	-0.189131	-0.0627348	0	-0.386307	-0.508889	-3.95641	0.175237	0.196056	-0.000310504	-0.326063	-0.0887804	-0.192982	8373	463	7598.67	10960	11973.5	12960	8091	10774	10189.7	11122.7	11617	8888	8164	748.333	13117.3	13308	11614.5	9267	10923.7	10162.5
PA2230	PA2230_117	-0.191956	-4.3736	0.161139	-0.0340451	-0.0298091	0.137111	0.14343	-0.158243	-0.118602	0.108396	0	-0.433438	0.0262624	-0.102713	0.269611	0.189042	0.11165	0.280102	0.132317	0.412419	17679.5	974.25	22582	19724.5	19782.5	22209	22306.5	18097.5	18601.7	21771.3	20195.5	14954.7	20566.5	18807.7	24345.3	23023	21820.5	24523	22135.3	26878.5
PA2231	PA2231_1	-0.152358	-5.85364	-0.115622	-0.0472999	0.0273001	0.0207378	0.0045764	-0.297192	-0.36791	-0.303193	0	-0.553626	0.0153516	-0.472438	0.101282	0.264339	0.120178	0.210148	-0.0596433	0.390401	11186.5	215	11475	12031.5	12670	12612.5	12472	10118	9634	10076	12432.5	8470.33	12565.5	8960.67	13336.7	14932.5	13512.5	14382	11929	16296
PA2233	PA2233_439	-0.867118	-3.60006	-0.305449	-0.684703	-0.340899	-0.330123	-0.335997	-0.584374	-0.735091	-0.831017	0	-0.828458	-0.446094	-0.781638	-0.315187	-0.46433	0.118758	-0.23319	-0.769762	-0.331111	8057.5	1212	11892.7	9143.5	11604	11691	11643.5	9802	8829.67	8261.67	14697	8276.33	10788	8549.33	11812.7	10652.5	15958	12503.5	8620	11683
PA2295	PA2295_110	-0.898131	-2.53774	-0.639079	-1.24748	-0.60779	-1.98921	-0.413435	-1.82279	-2.0521	-2.13465	0	-2.49251	-0.89778	-1.77086	-0.768635	-0.93517	-0.0589642	-0.81094	-1.47415	-0.673059	10297	3304.75	12322.3	8082.5	12592.5	4833.5	14408.5	5424.5	4627.33	4370	19190	3410	10299.5	5623.33	11264	10036	18421.5	10938.5	6907.33	12035.5
PA2333	PA2333_826	-0.663032	-5.13741	-1.03231	-1.12398	-0.649245	-4.26297	-0.771971	-3.91785	-3.8175	-5.0344	0	-4.74979	-0.931673	-1.40626	-1.17559	-0.754951	-1.31971	-0.795573	-1.65543	-0.60548	21401	962.75	16568	15548	21606.5	1765	19844.5	2242	2403.5	1034	33886.5	1259.5	17765	12785	15001.7	20080	13575.5	19522.5	10757	22272
PA2334	PA2334_322	-0.576598	-3.42365	-0.490268	-0.525141	-0.505086	-3.05596	-0.454325	-2.58393	-2.88973	-2.73631	0	-2.93654	-0.622684	-0.688999	-0.294218	-0.411911	-0.622418	-0.592022	-0.8049	-0.400702	28022	3894.5	29750	29039.5	29446	5025	30500.5	6970	5638.67	6271.33	41790	5458.67	27141	25921.7	34080.3	31410.5	27146	27724	23920.7	31655.5
PA2336	PA2336_461	-1.10871	-6.75507	-0.832465	-0.96084	-0.979766	-6.14027	-0.943545	-5.92152	-6.36246	-6.28677	0	-6.33864	-0.886524	-1.14406	-0.600007	-1.00923	-0.905362	-0.998378	-1.18956	-0.896943	12985	259.25	15725.3	14386.5	14199	397	14560	462	340.333	358.667	28002.5	346	15147	12670.7	18474.7	13912	14950.5	14017	12277.3	15038
PA2456	PA2456_30	-5.23709	-5.0903	-6.74367	-4.81913	-5.97895	-0.0543701	-4.30533	-0.257144	-0.396712	0.0832703	0	-0.310806	-4.86027	-5.04836	-4.78518	-5.9379	-5.94028	-4.82352	-5.51337	-5.87729	492.5	545.25	173.333	658	294.5	17888	939.5	15542.5	14109.3	19678.7	18575	14975	639.5	561.333	673.667	303	302.5	656	406.667	316
PA2459	PA2459_245	-5.48341	-4.98623	-5.77626	-5.43149	-5.43788	-4.83595	-4.58728	-4.51458	-4.72328	-4.69325	0	-4.19611	-5.2938	-4.38001	0.589905	-5.18055	-0.0199789	-4.45614	-4.18114	-4.26417	327.5	462.25	267.333	339.5	338	513	609.5	641	554.667	566.333	14651.5	799.333	373.5	703.667	22052.7	404	14450	667.5	807.667	762.5
PA2730	PA2730_12	-6.59239	-6.72618	-7.37463	-6.36538	-6.1359	-5.98602	-5.66707	-5.68766	-6.19853	-6.34344	0	-6.13433	-6.21338	-5.75425	-6.24016	-6.06461	-6.12416	-6.38486	-6.19035	-6.14062	223	203.25	129.667	261	306	339.5	423.5	417.5	293	265	21518.5	306.333	290	398.667	284.667	321.5	308.5	257.5	294.667	305
PA2731	PA2731_12	-8.44978	-8.68173	-9.32663	-7.44266	-7.25001	-7.50808	-7.42851	-6.7726	-6.64039	-9.2751	0	-7.80421	-7.72429	-6.86482	-7.72429	-7.85061	-8.36653	-7.95825	-7.07457	-7.69014	50.5	43	27.5	101.5	116	97	102.5	161.5	177	28.5	17657.5	79	83.5	151.5	83.5	76.5	53.5	71	131	85.5
PA2733	PA2733_96	-3.86256	-4.56308	-5.07462	-4.21383	-3.98498	-4.05753	-3.76708	-3.67595	-3.94874	-4.0723	0	-4.36165	-4.26303	-3.55106	-3.94747	-3.98694	-4.33052	-4.02349	-4.37133	-4.31314	1198.5	737.5	517.333	939.5	1101	1047	1280.5	1364	1129	1036.33	17433.5	848	908	1487.33	1130	1099.5	866.5	1072	842.333	877
PA2734	PA2734_10	-6.40564	-6.69152	-5.54751	-6.42318	-6.28048	-5.94344	-5.65999	-5.82213	-2.83847	-2.72716	0	-6.2659	-5.06037	-2.33339	-5.10155	-2.43509	-3.18294	-5.22751	-2.97624	-6.14333	165.5	135.75	300	163.5	180.5	228	277.5	248	1961.67	2119	14031	182.333	420.5	2784	408.667	2594.5	1545	374.5	1783	198.5
PA2735	PA2735_96	-4.3892	-4.87756	-5.59108	-4.29665	-4.31012	-4.08073	-3.77665	-3.8452	-4.3042	-4.16283	0	-4.34449	-4.38619	-3.83031	-4.43533	-4.1133	-4.53644	-4.336	-4.4426	-4.39826	958.5	683.25	416.667	1022	1012.5	1187	1465.5	1397.5	1016.67	1121.33	20085	988.667	960.5	1412	928.333	1160.5	865.5	994.5	923.667	952.5
PA2736	PA2736_68	-6.03451	-6.62512	-6.20162	-5.86793	-5.87464	-5.94705	-5.64506	-5.82181	-4.39226	-4.39387	0	-6.33099	-4.34451	-3.95118	-5.90294	-4.23793	-5.95059	-4.42718	-4.40111	-5.8546	192	127.5	171	215.5	214.5	204	251.5	222.5	599.333	598.667	12585.5	156.333	619.5	813.667	210.333	667	203.5	585	595.667	217.5
PA2771	PA2771_128	-0.084411	-5.56478	0.405986	0.172853	-0.0371345	-4.4331	0.282371	-4.53154	-5.06064	-4.88429	0	-4.85475	0.0251204	-4.49512	0.426807	0.0757047	0.347961	0.0258184	0.00171991	0.119352	14364	321.75	20179	17168	14842.5	705	18522	658.5	456.333	515.667	15229.5	526.333	15497	675.333	20472.3	16050	19383.5	15504.5	15247.7	16543
PA2818	PA2818_216	-6.28292	-6.48499	-7.14413	-5.9742	-6.06274	-5.56621	-5.34113	-5.41762	-5.75986	-6.03805	0	-5.8962	-6.04623	-5.35631	-5.99517	0.05638	-0.0892864	-0.230345	-0.40218	-5.97108	373	324.25	205.333	462	434.5	613	716.5	679.5	536	442	29044	487.667	439.5	709	455.333	30201.5	27301	24758	21978	463
PA3065	PA3065_288	-0.982476	-7.53295	0.00127077	-0.554822	-0.309291	-6.83584	-0.012068	-6.73658	-7.01815	-7.34086	0	-6.79665	-7.39635	-6.75719	-0.0493117	-0.383811	-0.022446	-7.30249	-0.618377	-7.20371	10146.5	108.25	20065.7	13647.5	16179.5	175.5	19881	188	154.667	123.667	20048	180.333	119	185.333	19374.3	15365	19738.5	127	13059.3	136
PA3066	PA3066_28	-0.525659	-7.16428	-0.518841	-0.567302	-0.656741	-5.94386	-0.262249	-5.60241	-5.36283	-6.29691	0	-5.75786	-6.7086	-5.68323	-0.224739	-0.51362	-0.830043	-6.29357	-0.682679	-6.66583	15693	157.5	15767.3	15246.5	14330	367	18836.5	465	549	287.333	22591.5	417.5	216	439.667	19332.7	15824.5	12708	288	14074.7	222.5
PA3067	PA3067_247	-1.20233	-4.6111	-0.53451	-0.89675	-0.87917	-4.15188	-0.488887	-4.00617	-4.23555	-4.57168	0	-4.66426	-4.13421	-4.00266	-0.573012	-0.666822	-0.29718	-4.40175	-0.826957	-4.23183	10031	944.5	15936	12397.5	12549.5	1298.5	16448	1436.5	1225.33	970.667	23082.5	910.333	1314.5	1440	15516.3	14539.5	18785.5	1092	13012	1228.5
PA3141_PA3142	O16_21408	-4.81322	-4.96863	-5.82218	-5.01849	-4.68865	-4.13085	-4.37446	-4.33822	-4.75203	-4.77421	0	-4.64826	-5.12847	1.06077	-5.08316	-4.39436	-4.95801	-5.20172	-4.47884	-4.60346	188.5	169.25	93.6667	163.5	205.5	302.5	255.5	262	196.667	193.667	5299.5	211.333	151.5	11055	156.333	252	170.5	144	237.667	218
PA3141_PA3142	O2_21029	-3.27176	-3.62809	-4.45569	-3.07947	-2.57021	-2.48139	-2.36968	-2.66928	-3.07081	-2.98847	0	-3.11438	-3.33864	0.798089	-3.21244	-2.82276	-3.19229	-3.0896	-3.33496	-2.53749	750.5	586.25	330.333	857.5	1220.5	1298	1402.5	1139.5	862.667	913.333	7248.5	837	716.5	12603.7	782	1024.5	793	851.5	718.333	1248.5
PA3141_PA3142	O5_O18_22381	-3.34557	-3.44629	-4.43003	-3.14178	-2.52397	-2.5841	-2.36023	-2.87284	-3.26271	-3.08979	0	-3.30559	-3.37803	0.836699	-3.22345	-2.9337	-3.20833	-3.0565	-3.39471	-2.44524	741.5	691.5	349.667	854	1310.5	1257	1468	1029	785.333	885.333	7537.5	762.333	725	13461.7	807	986.5	815.5	906	716.667	1384
PA3146	PA3146_0	-5.30134	-6.16693	-2.19712	-5.40018	-5.01847	-4.78547	-4.45136	-4.92944	-5.32803	-5.59019	0	-5.66322	-1.71112	-0.0995357	-1.85408	-4.5968	-4.62286	-1.8296	-5.37497	-4.95724	445.5	244.5	3831	416	542	637	803	576.5	437.333	364.667	17567.5	346.667	5365.5	16396.3	4859.33	726	713	4942.5	423.333	565.5
PA3147	PA3147_85	-2.65684	-3.18657	-3.76217	-2.8689	-2.55672	-2.32453	-1.99763	-2.31651	-2.71857	-2.66619	0	-2.84875	-2.70688	1.14165	-2.8025	-2.34653	-2.41013	-2.67381	-2.60475	-2.42483	1496	1036.25	695.333	1291.5	1603.5	1883.5	2362.5	1894	1433.33	1486.33	9434.5	1309.67	1445	20815.7	1352.33	1855	1775	1478.5	1551	1757
PA3148	PA3148_506	-4.90541	-5.25449	-6.13344	-4.74112	-4.55591	-4.27478	-4.09265	-4.52885	-4.81944	-4.97897	0	-5.00812	-4.80167	0.965564	-4.81349	-4.38958	-4.76102	-4.90541	-4.4684	-4.47386	228	179	97.3333	255.5	290.5	353	400.5	296	242	216.667	6833	212.333	245	13343.7	243	326	252	228	308.667	307.5
PA3149	PA3149_942	-3.10076	-3.69283	-4.26065	-3.29969	-3.04862	-2.81142	-2.62083	-2.68389	-3.24572	-3.67568	0	-3.36893	-2.99829	0.980015	-3.50687	-2.79059	-3.18948	-3.15105	-3.4733	-2.93327	788	522.75	352.667	686.5	817	963	1099	1052	712.667	529	6760	654.333	846	13334	594.667	977	741	761	608.667	885
PA3150	PA3150_229	-4.10106	-4.53424	-4.83053	-4.38681	-3.7139	-3.62208	-3.24432	-3.5728	-3.99393	-4.22004	0	-4.15776	-4.01997	1.06326	-4.14997	-3.68658	-4.14454	-4.00724	-4.03497	-3.64327	320	237	193	262.5	418.5	446	579.5	461.5	344.667	294.667	5491.5	307.667	338.5	11475.3	309.333	426.5	310.5	341.5	335	439.5
PA3151	PA3151_2	-4.2368	-4.55729	-5.24138	-4.39901	-3.73026	-3.64119	-3.34495	-3.33879	-3.52198	-4.76562	0	-4.13726	-4.01637	1.21867	-4.06636	-3.68895	-4.34371	-3.92498	-4.14369	-3.68114	315	252.25	157	281.5	447.5	476	584.5	587	517	218.333	5939	337.5	367	13822	354.5	460.5	292.5	391	336	463
PA3152	PA3152_127	-3.62161	-3.73022	-4.5151	-3.75887	-3.43372	-3.23906	-2.95075	-3.13933	-3.33177	-3.53187	0	-3.48511	-3.60216	1.65056	-3.53648	-3.26081	-3.63637	-3.5535	-3.41698	-3.33611	589.5	546.75	317.333	536	671.5	768.5	938.5	823.5	720.667	627.333	7256	648	597.5	22780.7	625.333	757	583.5	618	679.333	718.5
PA3153	PA3153_477	-3.75421	-4.10726	-4.83081	-3.89453	-3.58569	-3.2409	-2.94104	-3.31579	-3.68148	-3.50059	0	-3.88834	-3.80579	1.22089	-3.84073	-3.45527	-3.24881	-3.78264	-3.46406	-3.44047	512.5	401.25	243	465	576	731.5	900.5	694.5	539	611	6915.5	467	494.5	16119.3	482.667	630.5	727.5	502.5	626.667	637
PA3154	PA3154_499	-3.50164	-4.09481	-4.6909	-3.55808	-3.18718	-3.03309	-2.76557	-3.19265	-3.7523	-4.00747	0	-3.86695	-3.54173	1.01433	-3.83055	-3	-3.55691	-3.48367	-3.84576	-3.18991	638.5	423.25	280	614	794	883.5	1063.5	791	536.667	449.667	7232	495.667	621	14608.3	508.333	904	614.5	646.5	503	792.5
PA3155	PA3155_60	-5.28674	-5.56954	-6.2944	-5.24483	-4.81399	-4.55963	-4.29002	-4.49018	-5.02335	-5.50914	0	-5.14261	-4.92927	0.778385	-5.23638	-4.5916	-4.9421	-4.99724	-5.11138	-4.71383	220.5	181.25	109.667	227	306	365	440	383	264.667	189	8607.5	243.667	282.5	14763.7	228.333	357	280	269.5	249	328
PA3156	PA3156_30	-3.18337	-3.63915	-4.26642	-3.47793	-2.9268	-2.86876	-2.52829	-2.86876	-3.23171	-3.46622	0	-3.46533	-3.18006	0.930487	-3.34668	-2.89387	-3.29361	-3.11958	-3.42468	-2.92865	652.5	475.75	308	532	779.5	811.5	1027.5	811.5	631	536.333	5927.5	536.667	654	11297.3	582.667	797.5	604.5	682	552	778.5
PA3157	PA3157_1803	-2.48014	-3.34007	-2.38123	-2.06217	-2.1261	-5.06217	-2.50088	-4.31887	-2.95253	-3.32591	0	-5.35618	-2.51739	-1.34784	-4.18786	-2.01836	-3.09198	-2.72656	-2.2733	-1.83018	2452	1351	2626	3276	3134	409.5	2417	685.5	1767.33	1364.33	13681	334	2389.5	5375	750.667	3377	1604.5	2067	2830	3847.5
PA3157	PA3157_577	-5.48923	-5.75379	-6.98203	-5.65014	-5.32736	-5.03014	-4.84096	-4.88536	-5.34792	-5.7424	0	-5.88536	-5.48543	1.32903	-5.53172	-5.15442	-5.56744	-5.40782	-5.36412	-5.20979	189.5	157.75	67.3333	169.5	212	260.5	297	288	209	159	8512	144	190	21385	184	239	179.5	200.5	206.667	230
PA3157	PA3157_86	-4.92476	-4.66648	-5.4475	-4.67383	-4.43495	-4.1218	-3.95915	-3.61605	-3.69176	-4.34126	0	-3.96102	-4.64827	0.855485	-4.30847	-4.33542	-4.5037	-4.42406	-4.55652	-4.53683	329	393.5	229	391.5	462	574	642.5	815	773.333	493	9993	641.667	398.5	18081	504.333	495	440.5	465.5	424.667	430.5
PA3157	PA3157_52	-4.03682	-3.58569	-4.83261	-3.40162	-3.08276	-4.15753	-2.97054	-4.44434	-3.57312	-3.93082	0	-4.96704	-4.23532	-2.01835	-4.2583	-2.94036	-4.248	-3.17322	-3.30524	-3.91951	2361	3227.75	1360	3667	4574	2171.5	4944	1780	3256	2541	38752.5	1239	2057.5	9565.67	2025	5048.5	2039.5	4296	3920.33	2561
PA3158	PA3158_21	-4.21097	-4.47856	-5.18708	-4.3426	-3.75276	-3.4318	-3.35142	-3.31142	-3.20696	-4.63765	0	-4.20963	-4.02302	0.790867	-4.12272	-3.69266	-4.11644	-3.79026	-3.9882	-3.8013	539	447.75	274	492	740.5	925	978	1005.5	1081	401	9982	539.5	614	17270	573	772	575.5	721.5	629	716
PA3159	PA3159_190	-5.35218	-5.84001	-6.55863	-5.42618	-5.2178	-5.14161	-4.91668	-4.69356	-5.09297	-5.35447	0	-5.45663	-5.36599	-0.406653	-5.40821	-5.10064	-5.15953	-5.43343	-5.29164	-5.33511	210	149.75	91	199.5	230.5	243	284	331.5	251.333	209.667	8578	195.333	208	6471	202	250	240	198.5	219	212.5
PA3160	PA3160_158	-6.23534	-6.74435	-7.43623	-6.18606	-5.95294	-5.6785	-5.38178	-5.51744	-5.92422	-5.87421	0	-6.09228	-6.13841	1.13677	-6.10919	-5.72077	-6.14886	-6.2023	-5.79819	-5.94381	129.5	91	56.3333	134	157.5	190.5	234	213	160.667	166.333	9756.5	143	138.5	21453.3	141.333	185	137.5	132.5	175.333	158.5
PA3362	PA3362_258	-0.595632	-3.8868	-0.143855	-0.277895	-0.254163	-3.35447	-0.294706	-3.27532	-2.46152	-2.43314	0	-3.55742	-0.180233	-2.28132	-0.309972	-0.133857	-0.622726	-0.209566	-0.332764	-0.172158	15963.5	1630.75	21833.7	19896.5	20226.5	2358.5	19666	2491.5	4379.67	4466.67	24123	2049	21290	4962.33	19459	21985.5	15666.5	20861.5	19154	21409.5
PA3497	PA3497_240	-3.48481	-3.78869	-4.0668	-3.25873	-3.48273	-3.18328	-2.94255	-3.21225	-0.0268784	0.135142	0	-3.34174	-0.0967241	-0.0381312	-3.33423	-0.0224072	-2.80343	-0.148573	-0.102875	-3.34668	2428.5	1967.25	1622.33	2840.5	2432	2993	3536.5	2933.5	26685.7	29857.3	27187.5	2681.67	25424.5	26478.3	2695.67	26768.5	3894.5	24527	25316.3	2672.5
PA3501	PA3501_0	-2.57381	-2.92636	-3.10398	-2.46446	-2.54959	-2.22294	-1.9564	-2.11404	-0.664416	-0.722768	0	-2.54668	-0.728236	-0.765268	-2.55899	-0.614714	-2.18139	-0.620031	-0.87056	-2.49175	3810	2984	2638.33	4110	3874.5	4859	5845	5240	14312.3	13745	22684	3882.33	13693	13346	3849.33	14814	5001	14759.5	12406.7	4033
PA3502	PA3502_0	-2.75155	-3.12143	-3.53953	-3.09286	-2.97648	-4.44605	-2.7033	-4.58952	-0.847174	-0.980642	0	-5.24181	-0.824246	-1.10342	-3.25218	-0.640002	-3.36838	-0.558023	-0.781417	-4.71115	2940.5	2275.5	1703	2321	2516	908.5	3040.5	822.5	11007.7	10035	19802.5	523.333	11184	9216.33	2078.33	12707.5	1917.5	13450.5	11521	756
PA3505	PA3505_44	-7.17098	-7.2445	-8.25345	-6.76989	-6.50219	-6.44796	-6.24207	-5.78928	-0.407502	-0.468886	0	-6.46392	-0.156392	-0.307725	-6.41017	-0.088494	-7.17098	-0.437361	-0.34778	-7.04276	156	148.25	73.6667	206	248	257.5	297	406.5	16948.7	16242.7	22480.5	254.667	20171	18162.3	264.333	21143	156	16601.5	17665	170.5
PA3506	PA3506_762	-5.68276	-6.12504	-6.38471	-6.00965	-5.74524	-5.67946	-5.32074	-5.08191	0.0142248	0.0628788	0	-5.74639	-0.0439337	-0.119114	-5.7315	0.0686985	-6.30539	-0.112919	-0.134641	-5.87706	436.5	321.25	268.333	348	418	437.5	561	662	22643.7	23420.3	22421.5	417.667	21749	20644.7	422	23515	283.5	20733.5	20423.7	381.5
PA3507	PA3507_716	-7.61265	-7.6051	-8.9566	-7.7336	-6.97486	-7.26077	-7.1001	-6.54611	0.104763	0.266584	0	-7.69927	0.148855	-0.0119394	-7.39748	0.260988	-7.85963	-0.0862118	-0.00737283	-7.50106	143	143.75	56.3333	131.5	222.5	182.5	204	299.5	30096	33668.3	27988	134.667	31030	27757.3	166	33538	120.5	26364.5	27845.3	154.5
PA3508	PA3508_355	-3.31643	-3.72802	-3.78105	-3.22606	-3.46848	-2.9822	-2.87855	-3.13423	-0.683159	-0.607522	0	-3.43267	-0.682107	-0.655223	-3.32425	-0.725785	-2.80186	-0.710763	-0.743672	-3.29283	1879.5	1413	1362	2001	1691.5	2369.5	2546	2132.5	11661	12288.7	18723.5	1734	11669.5	11889	1869.33	11321.5	2685	11440	11182	1910.5
PA3509	PA3509_778	-1.50982	-1.93886	-2.27217	-1.40442	-1.44228	-1.15269	-0.841956	-0.894311	0.100642	-0.0435262	0	-1.59664	-0.0917323	0.608275	-1.32967	0.0276278	-1.16581	0.0319421	-0.309092	-1.56823	2243	1666	1322.33	2413	2350.5	2873	3563.5	3436.5	6849	6197.67	6387.5	2112	5994	9737.33	2541.33	6511	2847	6530.5	5155.67	2154
PA3510	PA3510_183	-6.72987	-6.90779	-7.80346	-6.50862	-6.39683	-5.91231	-5.85468	-5.8634	-0.56861	-0.532463	0	-6.29112	-0.639659	-0.733241	-6.39894	-0.714883	-6.46154	-0.614205	-0.646794	-6.40954	181	160	86	211	228	319	332	330	12954	13282.7	19212	245.333	12331.5	11557	227.667	11705	218	12551	12270.7	226
PA3513	PA3513_804	-3.8024	-4.28416	-4.98029	-4.12736	-3.87376	-3.5535	-3.22034	-3.56597	-0.177511	-0.357454	0	-4.23219	-0.252513	-0.21971	-4.06551	-0.120886	-3.70936	-0.141528	-0.0871454	-3.64112	1906.5	1365.25	842.667	1522	1814.5	2265.5	2854	2246	23520	20762	26599.5	1415.33	22328.5	22842	1588.67	24461.5	2033.5	24114	25040.3	2132
PA3841	PA3841_796	-0.962518	-5.78476	-0.684632	-0.765053	-1.00665	-4.94675	-0.375882	-4.47824	-4.57948	-4.84156	0	-4.94022	-0.849598	-3.7934	-0.624063	-0.932043	-1.07294	-0.90533	-0.667121	-0.690907	11054.5	390.75	13402.7	12676	10721.5	698.5	16601	966.5	901	751.333	21542	701.667	11954.5	1553.67	13977.3	11290.5	10240	11501.5	13566.3	13344.5
PA4103	PA4103_59	-0.873897	-5.12572	-0.75281	-0.635775	-0.637939	-4.38734	-0.574675	-4.60201	-4.81658	-4.86299	0	-5.05149	-0.523561	-1.29817	-0.659028	-4.43494	-0.557643	-4.54209	-4.57181	-0.514699	22342.5	1172.75	24298.7	26352	26312.5	1956.5	27492	1686	1453	1407	40945	1234.67	28483.5	16650	25930.7	1893	27818.5	1757.5	1721.67	28659
PA4105	PA4105_275	-0.25274	-2.88735	-0.0879603	-0.242876	-0.118456	-2.41755	-0.079393	-2.6477	-2.62967	-2.60042	0	-2.69659	-0.398549	-0.547358	-0.56552	-2.33382	1.47694	-2.74613	-2.51862	-0.273596	6340.5	1021	7107.67	6384	6959	1414	7150	1205.5	1220.67	1245.67	7554.5	1165.33	5731	5169.33	5104.67	1498.5	21028.5	1126	1318.33	6249.5
PA4107	PA4107_209	-0.700276	-7.00133	-0.497617	-0.513579	-0.202488	-6.25771	-0.265078	-6.4556	-6.14579	-6.81114	0	-6.53388	-0.253805	-1.21211	-0.413464	-6.40353	-0.19983	-7.02964	-6.39065	-0.291302	21309.5	270.25	24523.3	24253.5	30090	452.5	28812.5	394.5	489	308.333	34624	373.667	29038.5	14945	25996.3	409	30145.5	265	412.667	28293.5
PA4191	PA4191_168	-0.225231	-3.23641	-0.590471	-0.461121	-0.33462	-2.79471	-0.292596	-2.51801	-2.78422	-2.83574	0	-3.28486	-0.340489	-2.89596	-0.631633	-0.34184	-0.544274	-0.298966	-0.314746	-0.320762	26041	3230	20216.7	22113	24139.5	4387	24853	5314.5	4419	4264	30441	3123.33	24041.5	4089.67	19648	24019	20874.5	24743.5	24474.3	24372.5
PA4195	PA4195_132	-1.45484	-4.85573	-0.498865	-1.14078	-1.2617	-3.95706	-1.03704	-3.84002	-4.143	-4.22785	0	-4.36479	-0.464525	-3.62991	-0.371808	-1.45718	-1.18334	-0.519181	-1.21271	-1.27696	11096	1050.5	21525	13794.5	12685.5	1958.5	14823	2124	1721.67	1623.33	30417	1476.33	22043.5	2457	23506.7	11078	13393.5	21224	13123.7	12552
PA4549	PA4549_180	-0.0509504	-5.37434	-0.353357	-0.615235	-0.141264	-0.354014	-0.3207	-0.50398	-0.514893	-1.2506	0	-0.88382	-0.375312	-0.796454	-1.08843	-0.211075	-0.447251	-0.743739	-0.929832	-0.192935	27067.5	676	21949	18305.5	25425	21939	22451.5	19773	19624	11784.7	28040.5	15196	21617.5	16144.7	13186.7	24224	20566	16745.5	14719	24530.5
PA4550	PA4550_135	-0.80816	-4.15702	-0.388059	-0.562695	-0.493604	-0.308988	-0.2632	-0.619116	-0.515246	-0.676493	0	-0.622069	-0.488391	-0.377135	-0.712711	-0.404074	-0.171236	-0.508224	-0.261962	-0.202149	13438.5	1319	17981	15931	16712.5	18994	19606.5	15320	16463.7	14722.7	23530.5	15288.7	16773	18117.7	14357.7	17782.5	20897	16544	19623.3	20454
PA4555	PA4555_189	-0.648816	-5.40009	-0.336494	-0.420377	-0.477041	-0.285291	-0.324497	-0.65485	-0.469541	-0.534155	0	-0.698672	-0.411772	-0.0576731	-0.589947	-0.30709	-0.284408	-0.492148	-0.0336736	-0.169364	19048	707.25	23652	22316	21456.5	24506.5	23849.5	18968.5	21568.3	20623.7	29865	18401	22449.5	28694.7	19841.3	24139	24521.5	21233	29176	26557
PA4556	PA4556_204	-0.155894	-4.85618	-0.299106	-0.356505	-0.173861	-0.396438	-0.192907	-0.628059	-0.414592	-0.589826	0	-0.813946	-0.445023	-0.76335	-0.560721	-0.177427	0.329851	-0.385042	-0.849029	-0.123464	19069	733.5	17267	16593.5	18833	16140.5	18586	13746.5	15938.7	14115.7	21245	12084.7	15606	12516	14403.3	18786.5	26702.5	16268.5	11794.3	19502.5
PA5264	PA5264_811	-0.240138	-4.82887	-0.0509625	-4.55758	-4.04936	0.102871	0.0917177	-0.305851	-4.44678	-4.74359	0	-0.483456	-0.148223	-3.89705	-0.569406	0.189538	0.105794	-0.189119	0.130581	0.0471365	25849.5	1074.25	29471.3	1296.5	1844	32787.5	32535	24698.5	1400	1139.67	30531	21837.7	27550	2049.33	20574.7	34817.5	32854	26780	33423.3	31545
PA5265	PA5265_3161	-0.91461	-6.65413	-0.955508	-5.91519	-5.79972	-0.641298	-0.756742	-0.845367	-5.8939	-6.46503	0	-1.22159	-0.798592	-5.57487	-1.51467	-0.587223	-0.649285	-1.02991	-0.566422	-0.638325	13637.5	255.25	13256.3	426	461.5	16482	15214.5	14308	432.333	291	25707.5	11023.7	14779.5	539.333	8997	17111.5	16391	12590	17360	16516
PA5265	PA5265_40	-0.829994	-4.67861	-1.03653	-3.91928	-3.56187	-0.678718	-1.13882	-1.12517	-4.10198	-4.58003	0	-1.37239	-0.842475	-3.3632	-1.59084	-0.602545	-0.910572	-1.00449	-0.853454	-0.736383	12306.5	854.25	10665	1446	1852.5	13667	9935	10029.5	1274	914.667	21877	8450	12200.5	2126	7262.67	14408	11638	10904.5	12108	13131.5
PA14_00050	43176_372	0.175729	0	-0.0368184	0.111574	0.109825	0.220884	0.174002	0.00269309	0.133639	-0.229458	-0.0137566	0.0287639	0.150458	0.202525	-0.0362561	0.124904	0.286559	0.114841	0.403693	0.330652	26750.5	23682.8	23086	25587	25556	27601	26718.5	23727	25981.3	20200.3	23458	24159.7	26286	27252	23095	25824.5	28886.5	25645	31329.7	29783
PA14_00560	50003_839	0.215653	0	-0.0214913	0.335446	0.30769	0.142064	0.0608605	0.258974	0.205485	0.164734	0.0209952	0.422506	0.424944	0.147105	0.208309	0.283487	0.311536	0.285194	0.324107	-0.108962	27408.5	23603	23254	29781.5	29214	26045.5	24620	28244	27216	26458	23949	31634	31687.5	26136.7	27269.3	28728	29292	28762	29548.3	21886
PA14_00640	43445_739	0.48245	0	0.38951	0.486785	0.365899	0.295572	0.154935	0.302021	0.598652	0.517137	-0.06797	0.580736	0.308944	0.493663	0.241615	0.18881	0.078184	0.136233	0.444547	0.201446	19437	13912.2	18224.3	19495.5	17928.5	17075.5	15489.5	17152	21067.3	19910	13272	20807.3	17234.5	19588.7	16448.7	15857.5	14687	15290	18933	15997
PA14_07530	43335_1867	0.255704	0	0.194468	0.232458	0.173651	0.139425	0.226244	0.294172	0.332643	0.386148	-0.128662	0.30566	0.224766	0.184194	0.199686	0.24609	0.394667	0.0807464	0.291675	0.300301	20927	17528	20057.3	20592.5	19770	19306.5	20504	21492.5	22073.3	22907.3	16032.5	21664.3	20483	19915	20130	20788	23043	18537	21455.3	21584
PA14_09400	44463_533	0.0416694	0	-0.0667599	0.0113831	0.204142	0.216814	0.118229	-0.0866599	-0.136259	-0.453602	0.248984	-0.154618	0.0823184	0.0802078	-0.0828284	0.15125	0.0550424	0.183253	-0.012063	0.0190642	25825.5	25090.2	23955.7	25289	28904	29159	27233	23627.5	22829	18321.3	29816.5	22540.3	26563.5	26524.7	23690.3	27863.5	26066	28488.5	24881.3	25424
PA14_09460	44411_1148	-0.36766	0	0.217138	-0.330884	-0.441487	-0.346071	-0.200784	-0.0322935	0.0134335	0.209555	-0.0813766	-0.0153118	-0.316743	0.0636561	0.0403931	-0.351427	-0.100356	-0.296816	-0.22395	-0.335779	15686	20239	23526.3	16091	14903.5	15922.5	17609.5	19791	20428.3	23403	19129	20025.3	16249.5	21152	20813.7	15863.5	18879	16475.5	17329	16036.5
PA14_39950	48825_496	0.104866	0	0.0505132	-0.0441582	-0.138469	-0.168282	-0.213061	-0.166355	-0.155668	0.0494819	0.126125	-0.172616	-0.0544962	-0.236859	-0.068983	-0.138636	-0.372302	-0.0921272	-0.191216	-0.074112	20343.5	18917.2	19591.3	18347	17186	16834.5	16320	16857	16982.3	19577.3	20645.5	16784	18216	16053	18034	17184	14614.5	17747	16569	17970
PA14_09490	45111_21	0.274984	0	-0.0479397	0.287699	0.238501	0.210106	0.250184	0.316197	0.125366	0.387151	0.0109137	0.305195	0.250313	-0.0232498	0.192722	0.288171	0.109943	0.283189	0.15993	0.234096	22706.5	18766	18152.7	22907.5	22139.5	21708	22319.5	23364.5	20469.7	24542.3	18908.5	23187	22321.5	18466	21448	22915	20252	22836	20966	22072
PA14_17530	45033_502	-0.325059	0	-0.0101771	-0.340915	-0.189996	-0.0056394	0.0137015	-0.178287	-0.194733	-0.292758	-0.189172	-0.346836	-0.305047	-0.118413	-0.0418507	-0.144476	-0.352473	-0.021494	-0.222299	-0.0492034	15141.5	18968	18834.7	14976	16627.5	18894	19149	16763	16573	15484.3	16637	14914.7	15353	17473.3	18425.7	17160.5	14856.5	18687.5	16259.3	18332
PA14_30650	46721_291	-0.69757	0	-0.263834	-0.547454	-0.608498	-0.636501	-0.468919	-0.372627	-0.521592	-0.331972	-0.430627	-0.516501	-0.670457	-0.702694	-0.198356	-0.700705	-0.421391	-0.463371	-0.98459	-0.623294	11517.5	18678.8	15557	12780.5	12251	12015.5	13495.5	14427	13011.7	14839.3	13858.5	13057.7	11736	11476.7	16279.3	11492.5	13947.5	13547.5	9439.67	12126
PA14_42340	44305_612	-0.531937	0	-0.387278	-0.542499	-0.409525	-0.417215	-0.317561	-0.502241	-0.624895	-0.521786	0.236993	-0.876849	-0.571743	-0.368905	-0.520982	-0.336789	-0.413621	-0.55983	-0.633266	-0.133642	14257	20613.8	15760.7	14153	15519.5	15437	16541	14553.5	13367.3	14357.7	24294	11225.3	13869	15962.7	14365.7	16322	15475.5	13984	13290	18790
	O1_1747	-0.304439	-4.09364	-5.37929	-0.215786	0	-4.85274	-4.34774	-4.73034	-5.09918	-5.02565	-4.85615	-5.35657	-5.38667	-4.63352	-4.91126	-4.85615	-4.65861	-5.47044	-5.2767	-5.13809	9909	716.75	294	10537	12237	423.5	601	461	357	375.667	422.5	298.667	292.5	493	406.667	422.5	484.5	276	315.667	347.5
	O11_3910	-5.67002	-5.65389	-6.98627	-5.96657	-5.87123	-0.100582	-5.31335	-0.0720311	-0.355056	0	-6.07995	-0.214789	-6.27649	-5.28257	-5.93477	-5.62796	-6.26613	-6.26613	-5.96238	-6.04632	422.5	427.25	169.667	344	367.5	20063	541	20464	16818.7	21511.7	318	18536	277.5	552.667	351.667	435	279.5	279.5	345	325.5
	O14_12483	-4.09449	-4.47906	-0.36302	-3.92604	-3.83926	-3.63276	0	-3.64609	-3.7609	-3.81007	-4.17487	-3.84551	-0.34673	-3.13882	-4.05017	-0.0469333	-3.59996	-4.07633	-0.0989839	-0.0767715	710.5	544.25	9437.33	798.5	848	978.5	12137.5	969.5	895.333	865.333	672	844.333	9544.5	1378	732.667	11749	1001	719.5	11332.7	11508.5
	O7_O8_17729	-7.09885	-4.82863	-6.93269	-6.04402	-6.48041	-4.41412	-6.30608	-4.8098	-4.99751	-4.91172	-6.07367	-4.69785	-6.50713	-4.54124	-6.64868	-6.68635	0	-6.87356	-6.37823	-6.08369	71	342.5	79.6667	147.5	109	456.5	123	347	304.667	323.333	144.5	375	107	418	97	94.5	9732.5	83	117	143.5
	O4_764	-2.91682	-2.78072	-3.36379	-3.07132	-3.2407	-3.32083	-3.1225	-3.15785	-3.50276	-3.17888	-2.72695	-3.47062	-3.33577	-3.27827	0	-3.26412	-3.1541	-0.0549702	-3.67433	-3.23491	2954	3246.25	2167	2654	2360	2232.5	2561.5	2499.5	1968	2463.33	3369.5	2012.33	2209.5	2299.33	22308	2322	2506	21474	1747.33	2369.5
	O6_653	-7.07598	-5.65817	-0.311711	-6.75542	-4.29028	-5.48647	-0.136665	-5.19624	-6.99187	-6.8802	-6.28533	-5.96313	-0.375178	-6.19965	-6.1353	0	-4.75953	-5.38345	-0.0690344	-0.00790186	211	563.75	22936.7	263.5	1455	635	25895.5	776.5	223.667	241.667	365	456.333	21949.5	387.333	405	28468.5	1051	682	27138.3	28313
MGH_alien_0033	33																					65.5	55.25	30.6667	75	90	101	111.5	121	75.6667	60	109	60.3333	82.5	84.3333	66.6667	95.5	81.5	70	73	94
MGH_alien_0035	35																					300.5	219.75	126	291.5	369	435.5	532.5	478	315.333	269.333	291.5	282	328	426.667	293.667	431	329.5	329	299.333	392
MGH_alien_0391	391																					175.5	147.5	76	185	236	260.5	324	285.5	208.333	161.667	222.5	179.333	187	250	192.667	242	165	189.5	192.333	202
MGH_alien_0429	429																					142	124.5	63	138.5	163	199	225.5	211	156.333	119	219.5	129.667	156	194.333	140	207.5	146.5	146.5	182	179
MGH_alien_0534	534																					806	561.25	348	724	830	978.5	1026	1030.5	848	695	693	720.667	721	1260	668.667	930.5	713	763	725	813
MGH_alien_0552	552																					61	62	34	78	91.5	97	109.5	120.5	80	63.3333	140	71.6667	88.5	92.6667	79.6667	87.5	88.5	66	110	92.5
MGH_alien_0567	567																					126	111.25	54.6667	129	177	208.5	261	242	174	145.667	163	144	154	232.667	148.333	194.5	130	151.5	184.667	181.5
MGH_alien_0631	631																					44	40.75	26.6667	56	55	58	63	80	47.3333	38	83	34.3333	67	44.3333	44.6667	56.5	57	44	42.6667	68
MGH_alien_0732	732																					169.5	132.5	67.3333	160	211	240.5	277	265.5	243	258	202.5	160.333	175.5	231.667	169	222	162.5	184.5	185	212.5
MGH_alien_0781	781																					79.5	89.5	31.3333	91	108	123	136	134	101	81.6667	575	82.3333	103	129	89.6667	114	81	92	124	109.5
MGH_alien_0860	860																					90.5	81.5	43.3333	102	124.5	149.5	154.5	165	119.667	99	185.5	96.6667	112.5	132.667	102	128	97	98	135	134
BLANK	BLANK																					52	58	29.3333	62.5	66.5	68	79	98.5	55.3333	48	121.5	42.6667	71.5	46.6667	55	73	75	48.5	49.3333	82.5
MGH_ctl_0001	Cyclophilin-A																					162	138.5	76	158	194	233	265	228.5	184.667	140	282	157	165	230	172	216.5	215.5	184.5	181.667	201
MGH_ctl_0002	GAPDH-3																					58.5	70.5	31.6667	72	85.5	92.5	113	111.5	99.3333	64.3333	155	70	83.5	96.6667	85	90	126.5	72.5	114.667	118.5

## Sheet: ADF6_Legend
Additional data file 6: Microarray Data.
Normalized average and log2 ratio intensity values for each probe are listed. The GeneID and OligoID entries (Columns A and B) correspond to those in Additional data file 5 (properties of all oligos used).
Columns W - AP contain the normalized, average intensities for each strain using the strain name followed by the suffix “norm” as column headers (all entries shown in blue). For each hybridization experiment, raw intensities were normalized using the positive control sequences present in all strains as described (see Additional data file 1).
The normalized values for each replicate of a strain were averaged (4 replicates for PA14, and 2 or 3 replicates for all other strains). Data from individual hybridizations were used only if background was sufficiently low and the overall intensity patterns were similar to other replicates for the same strain.
The log2 ratio data for all 20 strains is listed in Columns C – V, using the strain name followed by the suffix “log2” as column headers. Log2 ratios were based on a comparison with the observed normalized average PA14 intensities for PA14-specific genes or positive control genes present in all strains, and log2 ratios were calculated using normalized average PAO1 intensities for all PAO1-specifi…
The 20 strains are listed from left to right in order of decreasing virulence, in the same order as listed in Table 3 and shown in Figure 4C.
