# Supplementary material for: Genomic analysis reveals that Pseudomonas aeruginosa virulence is combinatorial
Source: Genome Biol. 2006 Oct 12;7(10):R90. doi: 10.1186/gb-2006-7-10-r90 (PMC1794565; doi:10.1186/gb-2006-7-10-r90)
Supplement: Additional data file 7 — Coordinates of regions in PA14 or PAO1 that are common to four sequenced P. aeruginosa strains (PA14, PAO1, and two CF isolates: 2192 and C3719) and therefore comprise a putative P. aeruginosa core genome. [file gb-2006-7-10-r90-S7.xls]

## Sheet: Ausubel_ADF7
PA14 Start	PA14 Stop	PA14 Region Length	PAO1 Start	PAO1 Stop	PAO1 Region Length
2	51627	51626	2	51607	51606
54461	67073	12613	56098	68711	12614
67181	85910	18730	69537	88265	18729
86807	110940	24134	89162	113287	24126
111829	117249	5421	113847	119267	5421
120490	153446	32957	122575	155482	32908
153544	153775	232	155580	155811	232
154412	162377	7966	156448	164416	7969
163314	202627	39314	164461	203767	39307
202690	227272	24583	203830	213411	9582
227314	250414	23101	215537	230535	14999
250585	276060	25476	237163	260263	23101
276147	278149	2003	260434	262436	2003
280916	282634	1719	262478	264652	2175
282809	290259	7451	264841	286245	21405
298502	299725	1224	286332	288334	2003
312956	322671	9716	289505	291173	1669
322745	357298	34554	291398	308516	17119
357357	384706	27350	308590	343173	34584
384875	402787	17913	343232	370537	27306
403485	418480	14996	370706	388615	17910
419136	432375	13240	389312	404319	15008
432484	439270	6787	404384	417627	13244
439312	497429	58118	417736	424534	6799
497443	520911	23469	424576	482678	58103
521167	529039	7873	482692	499828	17137
529041	542796	13756	501220	507633	6414
542831	557345	14515	507889	515760	7872
557579	569098	11520	516029	521400	5372
569471	588320	18850	521596	529980	8385
588423	594144	5722	530017	544557	14541
594180	613931	19752	544791	556313	11523
614597	618207	3611	559495	578343	18849
618230	628123	9894	578446	584170	5725
629317	638090	8774	584206	603955	19750
638483	640488	2006	604621	608232	3612
643336	666915	23580	608255	618148	9894
667862	687035	19174	619342	628115	8774
700775	707398	6624	628509	654094	25586
707519	710569	3051	655104	672583	17480
714145	732248	18104	672715	674345	1631
738232	740949	2718	688085	694708	6624
742534	744593	2060	694829	697879	3051
759018	761813	2796	703161	721258	18098
768765	786863	18099	726881	742283	15403
787812	792788	4977	742285	747565	5281
794717	796663	1947	761293	778032	16740
797421	800376	2956	778154	778282	129
800490	806764	6275	778314	785328	7015
806823	833829	27007	797721	819095	21375
833857	838244	4388	819552	831028	11477
838333	849828	11496	831186	836608	5423
849929	863717	13789	837034	838015	982
863734	864335	602	838244	880864	42621
869610	871289	1680	881084	888623	7540
871344	871549	206	888770	896139	7370
872719	936796	64078	901468	988011	86544
938794	947381	8588	989080	992606	3527
950524	953192	2669	992830	1049943	57114
953282	1019095	65814	1050004	1061197	11194
1019356	1022857	3502	1064260	1065080	821
1023501	1051333	27833	1065390	1065766	377
1051426	1067058	15633	1069669	1110359	40691
1067286	1076123	8838	1111004	1114493	3490
1076141	1084437	8297	1114694	1117633	2940
1084450	1092362	7913	1118568	1174790	56223
1092487	1120531	28045	1182936	1183509	574
1120628	1136924	16297	1187274	1233131	45858
1138711	1148629	9919	1233291	1242668	9378
1148797	1151907	3111	1242899	1243352	454
1152601	1155278	2678	1247884	1248506	623
1156161	1184522	28362	1249907	1326047	76141
1184711	1192447	7737	1326500	1326685	186
1198758	1220044	21287	1327660	1327795	136
1221932	1229295	7364	1327861	1334833	6973
1231234	1243651	12418	1335325	1338356	3032
1244660	1300819	56160	1339326	1340741	1416
1332454	1347005	14552	1343379	1347907	4529
1347493	1362742	15250	1348021	1360696	12676
1362768	1428804	66037	1360713	1362233	1521
1429468	1463173	33706	1362717	1367459	4743
1463540	1489353	25814	1367562	1375083	7522
1489374	1523769	34396	1376350	1451412	75063
1524279	1548644	24366	1451419	1467446	16028
1548752	1549156	405	1467471	1478853	11383
1549194	1561752	12559	1480213	1481162	950
1562023	1565558	3536	1489623	1493053	3431
1565796	1576795	11000	1493074	1495495	2422
1576833	1586308	9476	1495581	1495820	240
1586608	1627378	40771	1516317	1598962	82646
1627523	1634436	6914	1600081	1631513	31433
1641702	1651192	9491	1631953	1639296	7344
1652691	1682610	29920	1639599	1640222	624
1682614	1717157	34544	1640327	1685746	45420
1717328	1726547	9220	1686038	1700851	14814
1726643	1742092	15450	1701393	1751509	50117
1742250	1760611	18362	1752150	1758658	6509
1763008	1764729	1722	1758780	1802526	43747
1767944	1772627	4684	1803051	1867595	64545
1773860	1851939	78080	1868023	1871622	3600
1852016	1862198	10183	1871654	1882457	10804
1862458	1862751	294	1882563	1935176	52614
1863633	1894469	30837	1935462	1985370	49909
1894888	1896291	1404	1986635	2017869	31235
1897800	1900635	2836	2017998	2047212	29215
1900734	1919507	18774	2047325	2057278	9954
1941369	1957917	16549	2059713	2087009	27297
1962855	2026258	63404	2088485	2109922	21438
2041692	2053072	11381	2110074	2111521	1448
2053568	2092469	38902	2115618	2116612	995
2092810	2117454	24645	2118520	2119755	1236
2120707	2134961	14255	2122579	2149189	26611
2135246	2236668	101423	2149337	2186922	37586
2237169	2243071	5903	2186956	2195050	8095
2243142	2245996	2855	2195458	2216382	20925
2246363	2266616	20254	2269632	2277496	7865
2266700	2304671	37972	2279374	2279537	164
2305484	2311127	5644	2279840	2286951	7112
2311758	2363729	51972	2289157	2311107	21951
2364129	2395624	31496	2318223	2321299	3077
2395707	2395849	143	2321768	2330962	9195
2402721	2415436	12716	2332388	2350508	18121
2415457	2421803	6347	2350761	2393398	42638
2423682	2425892	2211	2393609	2404280	10672
2426011	2438119	12109	2407195	2407595	401
2438257	2440335	2079	2409006	2409706	701
2440821	2442763	1943	2410284	2411625	1342
2444334	2468461	24128	2412346	2439014	26669
2468532	2474709	6178	2458239	2470470	12232
2492551	2500076	7526	2470512	2475706	5195
2500120	2504706	4587	2475878	2481401	5524
2506645	2537003	30359	2481878	2486117	4240
2538477	2583109	44633	2486249	2497021	10773
2583248	2658777	75530	2497041	2524378	27338
2661115	2677701	16587	2527241	2536983	9743
2721391	2725659	4269	2538604	2556801	18198
2728321	2730041	1721	2558730	2568514	9785
2730305	2733665	3361	2568924	2574393	5470
2734292	2737664	3373	2580970	2611309	30340
2737795	2757614	19820	2611575	2623252	11678
2757736	2760394	2659	2624375	2640366	15992
2760860	2805782	44923	2640633	2641225	593
2805811	2821041	15231	2641349	2653072	11724
2821051	2841253	20203	2654536	2655020	485
2841390	2846445	5056	2665669	2667062	1394
2869146	2869376	231	2682631	2692082	9452
2876555	2894209	17655	2692089	2702845	10757
2894308	2909483	15176	2702993	2706351	3359
2910054	2925127	15074	2706458	2707183	726
2925610	2926335	726	2707665	2722709	15045
2937213	2938109	897	2723308	2738499	15192
2938457	2940799	2343	2738594	2756238	17645
2940947	2951706	10760	2757423	2759145	1723
2951710	2961161	9452	2780926	2785980	5055
2988773	2989257	485	2786118	2806291	20174
2990721	3002444	11724	2806301	2821535	15235
3002568	3003160	593	2821564	2866527	44964
3003427	3004475	1049	2866993	2869619	2627
3004581	3019428	14848	2869773	2889595	19823
3021350	3033026	11677	2889726	2893098	3373
3033292	3063620	30329	2893683	2897097	3415
3063761	3078850	15090	2897366	2899088	1723
3079015	3097226	18212	2901749	2922597	20849
3098847	3135858	37012	2923151	2998653	75503
3135956	3150962	15007	2998795	3043434	44640
3151440	3156963	5524	3044950	3075325	30376
3157135	3162329	5195	3075382	3079964	4583
3162371	3174603	12233	3080008	3087535	7528
3209911	3236580	26670	3099262	3105438	6177
3236599	3238640	2042	3105509	3129636	24128
3238759	3239159	401	3131506	3133448	1943
3239231	3249894	10664	3133934	3136012	2079
3249996	3292634	42639	3136150	3148251	12102
3292887	3311008	18122	3148358	3150583	2226
3312130	3321327	9198	3152451	3158800	6350
3321796	3324872	3077	3158821	3171528	12708
3325276	3347229	21954	3173532	3173674	143
3349435	3364568	15134	3173757	3205253	31497
3417816	3438741	20926	3205653	3257598	51946
3439150	3447231	8082	3258229	3263872	5644
3447266	3484865	37600	3264686	3302662	37977
3485025	3511631	26607	3302746	3322979	20234
3515850	3516777	928	3323347	3326201	2855
3520874	3522321	1448	3326272	3332158	5887
3522410	3543847	21438	3332659	3434112	101454
3545323	3572704	27382	3436522	3450775	14254
3575139	3585092	9954	3450835	3475479	24645
3585205	3591518	6314	3475820	3514719	38900
3593061	3615169	22109	3515215	3526650	11436
3616808	3648043	31236	3547687	3611090	63404
3649308	3699212	49905	3611194	3646488	35295
3699498	3752115	52618	3646587	3649422	2836
3752347	3763151	10805	3650931	3652334	1404
3763183	3766782	3600	3652753	3683589	30837
3767210	3831763	64554	3684471	3684764	294
3840947	3884719	43773	3685024	3773375	88352
3884841	3891358	6518	3773981	3797022	23042
3891999	3942128	50130	3797180	3812629	15450
3942672	3957486	14815	3812725	3821944	9220
3957778	3974633	16856	3822115	3841860	19746
3975628	3999658	24031	3843523	3858432	14910
3999792	4005215	5424	3858436	3865194	6759
4005748	4012862	7115	3865213	3873955	8743
4013302	4044734	31433	3874561	3888948	14388
4045252	4127901	82650	3890447	3899933	9487
4130286	4130525	240	3907187	3914107	6921
4130612	4133010	2399	3930742	3971524	40783
4135141	4138561	3421	3971824	3981295	9472
4154681	4155631	951	3981333	3992333	11001
4155750	4160465	4716	3992571	3996106	3536
4160467	4167174	6708	3996364	4008923	12560
4167202	4183228	16027	4009213	4033729	24517
4183235	4258246	75012	4034239	4068635	34397
4259513	4267033	7521	4068656	4094478	25823
4267136	4271880	4745	4094845	4128549	33705
4272362	4273882	1521	4129213	4195235	66023
4273921	4286575	12655	4195261	4210502	15242
4286689	4291217	4529	4210998	4225551	14554
4293855	4295270	1416	4225659	4281831	56173
4296240	4299271	3032	4282138	4294556	12419
4299763	4306735	6973	4296772	4303103	6332
4311989	4345135	33147	4304545	4326878	22334
4355791	4399105	43315	4333205	4340941	7737
4401768	4402393	626	4341130	4369494	28365
4405717	4406173	457	4370377	4373050	2674
4407273	4416641	9369	4373726	4376866	3141
4416755	4462657	45903	4377281	4387195	9915
4466422	4466995	574	4387337	4403638	16302
4475138	4531360	56223	4403735	4417079	13345
4532296	4535237	2942	4417815	4432518	14704
4535438	4538927	3490	4432643	4440555	7913
4539572	4580254	40683	4440568	4448863	8296
4591095	4601531	10437	4448878	4457669	8792
4601592	4658760	57169	4457897	4473542	15646
4658984	4662511	3528	4474914	4502747	27834
4663580	4750085	86506	4503391	4506892	3502
4761240	4768617	7378	4507153	4528543	21391
4768764	4776303	7540	4528680	4575821	47142
4776523	4793580	17058	4575903	4584488	8586
4794245	4819709	25465	4591057	4655135	64079
4819939	4820920	982	4656305	4656510	206
4821346	4826768	5423	4656565	4658245	1681
4826926	4838402	11477	4658361	4658962	602
4838859	4860216	21358	4658979	4684356	25378
4895070	4902083	7014	4684445	4688832	4388
4902115	4902243	129	4693110	4716197	23088
4902365	4919105	16741	4716323	4720095	3773
4931712	4936995	5284	4720138	4726328	6191
4936997	4952400	15404	4726442	4729397	2956
4960371	5001488	41118	4730155	4732101	1947
5001624	5021911	20288	4734028	4739006	4979
5022023	5031837	9815	4739955	4758053	18099
5032167	5102837	70671	4765005	4767801	2797
5102873	5191933	89061	4782226	4784285	2060
5191951	5214357	22407	4785870	4788587	2718
5214469	5217336	2868	4796924	4838051	41128
5219087	5232716	13630	4838187	4868286	30100
5234822	5236662	1841	4868616	4939278	70663
5236787	5248385	11599	4939314	5028356	89043
5248400	5251490	3091	5028369	5050731	22363
5277373	5277749	377	5050733	5053629	2897
5340408	5341184	777	5055380	5069011	13632
5359388	5369923	10536	5070302	5072146	1845
5377452	5386775	9324	5072271	5083873	11603
5387018	5390433	3416	5083888	5097452	13565
5390446	5393552	3107	5104987	5114310	9324
5395606	5398230	2625	5114553	5117967	3415
5398452	5411425	12974	5117980	5121086	3107
5411500	5422414	10915	5123138	5125762	2625
5422545	5437174	14630	5125984	5138956	12973
5437284	5461210	23927	5139025	5149944	10920
5461301	5500968	39668	5150075	5164716	14642
5502013	5528988	26976	5164826	5187538	22713
5529267	5536047	6781	5189081	5229024	39944
5541730	5554251	12522	5230069	5257054	26986
5556623	5646512	89890	5257333	5264113	6781
5646640	5657278	10639	5269797	5282318	12522
5658396	5665240	6845	5284690	5372339	87650
5665393	5671660	6268	5372467	5374742	2276
5671986	5674575	2590	5374870	5382519	7650
5681469	5689337	7869	5383891	5386917	3027
5689498	5721345	31848	5387755	5394599	6845
5721353	5725775	4423	5394752	5401019	6268
5725888	5735427	9540	5401345	5403934	2590
5735629	5739733	4105	5410828	5418696	7869
5740524	5760630	20107	5418857	5450679	31823
5760820	5776871	16052	5450687	5455110	4424
5777010	5805917	28908	5455223	5464762	9540
5806054	5875430	69377	5464964	5469068	4105
5875491	5888047	12557	5469097	5489223	20127
5888933	5902869	13937	5489413	5505464	16052
5903005	5996092	93088	5505603	5507364	1762
5996148	5996955	808	5507387	5534540	27154
5997179	5998828	1650	5534677	5604032	69356
5999599	6047249	47651	5604093	5616649	12557
6047293	6048995	1703	5617535	5631471	13937
6049768	6078315	28548	5631607	5724707	93101
6078399	6079017	619	5724817	5726565	1749
6079256	6095835	16580	5727339	5774898	47560
6095873	6100090	4218	5775039	5775460	422
6100095	6198204	98110	5775493	5776831	1339
6203978	6239807	35830	5777604	5806144	28541
6239836	6256281	16446	5806228	5806846	619
6256303	6283274	26972	5807085	5823658	16574
6283391	6309539	26149	5823696	5827879	4184
6309894	6312491	2598	5827884	5925989	98106
6318686	6320766	2081	5930759	5983033	52275
6322592	6335094	12503	5983055	5988153	5099
6336064	6363636	27573	5988474	6010354	21881
6364495	6454136	89642	6010474	6036619	26146
6454356	6461060	6705	6036974	6039571	2598
6461132	6461282	151	6045766	6047846	2081
6461402	6482650	21249	6049672	6062175	12504
6482714	6501617	18904	6063145	6090714	27570
6502064	6521607	19544	6091573	6181224	89652
6522542	6534154	11613	6181444	6188149	6706
6535802	6536785	984	6188163	6202496	14334
6537237	6537648	412	6202578	6209410	6833
	PA14 TOTAL:	5717130	6209480	6228376	18897
			6228818	6248350	19533
			6249285	6260909	11625
			6262557	6263540	984
			6263992	6264403	412
				PAO1 TOTAL:	5718235

## Sheet: ADF7_Legend
Additional data file 7: Putative P. aeruginosa Core Genome Regions.
Global alignments comparing PA14, PAO1, and two recently sequenced CF isolates, strains 2192 and C3719 [46] were performed to define a putative “core” P. aeruginosa genome common to all four strains.
Alignments were made using the NUCmer tool as described (see Additional data file 1). Regions shorter than 100 bp were removed.
Using PA14 as a reference strain, 318 common regions were identified containing 5,717,130 bp (start, stop and length of each PA14 region shown in Columns A-C).
Using PAO1 as a reference strain, 323 common regions were identified containing 5,718,235 bp (start, stop and length of each PAO1 region shown in Columns D-F).
